# Supplementary material for: Proteogenomic Analysis of Epibacterium Mobile BBCC367, a Relevant Marine Bacterium Isolated From the South Pacific Ocean
Source: Front Microbiol. 2018 Dec 21;9:3125. doi: 10.3389/fmicb.2018.03125 (PMC6308992; doi:10.3389/fmicb.2018.03125)
Supplement: Supplementary file 1 [file Table_1.xls]

## Sheet: BILAN
		1	2	3	4	5	6	7	8	9	10	11	12	13	14	15	16
		4°C	4°C cold shock	40°C	40°C Heat shock	Anaerobic	LSP	Very LSP	SOLA	T0 MET	Cuivre 1mM	Cuivre 5 mM	Zn 1M	Cb 1mM	Ni 1mM	UVB5h	DK5h
fig|404999.4.peg.348	Rueg1_121116_364288_368520 DNA-directed RNA polymerase beta' subunit (EC 2.7.7.6)	#N/A	#N/A	#N/A	#N/A	#N/A	#N/A	#N/A	#N/A	#N/A	#N/A	#N/A	#N/A	#N/A	#N/A	#N/A	#N/A
fig|404999.4.peg.347	Rueg1_121116_360095_364234 DNA-directed RNA polymerase beta subunit (EC 2.7.7.6)	#N/A	#N/A	#N/A	#N/A	#N/A	#N/A	#N/A	#N/A	#N/A	#N/A	#N/A	#N/A	#N/A	#N/A	#N/A	#N/A
fig|404999.4.peg.627	Rueg1_121116_644904_642691 Isocitrate dehydrogenase [NADP] (EC 1.1.1.42); Monomeric isocitrate dehydrogenase [NADP] (EC 1.1.1.42)	#N/A	#N/A	#N/A	#N/A	#N/A	#N/A	#N/A	#N/A	#N/A	#N/A	#N/A	#N/A	#N/A	#N/A	#N/A	#N/A
fig|404999.4.peg.355	Rueg1_121116_372385_374505 Translation elongation factor G	#N/A	#N/A	#N/A	#N/A	#N/A	#N/A	#N/A	#N/A	#N/A	#N/A	#N/A	#N/A	#N/A	#N/A	#N/A	#N/A
fig|404999.4.peg.1800	Rueg1_121116_1861557_1858768 Aconitate hydratase 2 (EC 4.2.1.3)	#N/A	#N/A	#N/A	#N/A	#N/A	#N/A	#N/A	#N/A	#N/A	#N/A	#N/A	#N/A	#N/A	#N/A	#N/A	#N/A
fig|404999.4.peg.2294	Rueg1_121116_2357338_2355695 Heat shock protein 60 family chaperone GroEL	#N/A	#N/A	#N/A	#N/A	#N/A	#N/A	#N/A	#N/A	#N/A	#N/A	#N/A	#N/A	#N/A	#N/A	#N/A	#N/A
fig|404999.4.peg.940	Rueg1_121116_974799_971359 Pyruvate carboxyl transferase (EC 6.4.1.1)	#N/A	#N/A	#N/A	#N/A	#N/A	#N/A	#N/A	#N/A	#N/A	#N/A	#N/A	#N/A	#N/A	#N/A	#N/A	#N/A
fig|404999.4.peg.258	Rueg1_121116_268286_266148 Polyribonucleotide nucleotidyltransferase (EC 2.7.7.8)	#N/A	#N/A	#N/A	#N/A	#N/A	#N/A	#N/A	#N/A	#N/A	#N/A	#N/A	#N/A	#N/A	#N/A	#N/A	#N/A
fig|404999.4.peg.2503	Rueg1_121116_2595566_2592717 Glycine dehydrogenase [decarboxylating] (glycine cleavage system P protein) (EC 1.4.4.2)	#N/A	#N/A	#N/A	#N/A	#N/A	#N/A	#N/A	#N/A	#N/A	#N/A	#N/A	#N/A	#N/A	#N/A	#N/A	#N/A
fig|404999.4.peg.52	Rueg1_121116_54657_57350 Protein export cytoplasm protein SecA ATPase RNA helicase (TC 3.A.5.1.1)	#N/A	#N/A	#N/A	#N/A	#N/A	#N/A	#N/A	#N/A	#N/A	#N/A	#N/A	#N/A	#N/A	#N/A	#N/A	#N/A
fig|404999.4.peg.2163	Rueg1_121116_2220693_2222390 Peptide/opine/nickel uptake family ABC transporter, periplasmic substrate-binding protein	#N/A	#N/A	#N/A	#N/A	#N/A	#N/A	#N/A	#N/A	#N/A	#N/A	#N/A	#N/A	#N/A	#N/A	#N/A	#N/A
fig|404999.4.peg.4316	pRueg1_121116_86830_84395 Diaminopimelate decarboxylase (EC 4.1.1.20)	#N/A	#N/A	#N/A	#N/A	#N/A	#N/A	#N/A	#N/A	#N/A	#N/A	#N/A	#N/A	#N/A	#N/A	#N/A	#N/A
fig|404999.4.peg.181	Rueg1_121116_185470_183545 Chaperone protein DnaK	#N/A	#N/A	#N/A	#N/A	#N/A	#N/A	#N/A	#N/A	#N/A	#N/A	#N/A	#N/A	#N/A	#N/A	#N/A	#N/A
fig|404999.4.peg.880	Rueg1_121116_916427_914091 ATP-dependent Clp protease ATP-binding subunit ClpA	#N/A	#N/A	#N/A	#N/A	#N/A	#N/A	#N/A	#N/A	#N/A	#N/A	#N/A	#N/A	#N/A	#N/A	#N/A	#N/A
fig|404999.4.peg.2945	Rueg1_121116_3057197_3054981 Catalase (EC 1.11.1.6) / Peroxidase (EC 1.11.1.7)	#N/A	#N/A	#N/A	#N/A	#N/A	#N/A	#N/A	#N/A	#N/A	#N/A	#N/A	#N/A	#N/A	#N/A	#N/A	#N/A
fig|404999.4.peg.2501	Rueg1_121116_2588449_2591415 Isoleucyl-tRNA synthetase (EC 6.1.1.5)	#N/A	#N/A	#N/A	#N/A	#N/A	#N/A	#N/A	#N/A	#N/A	#N/A	#N/A	#N/A	#N/A	#N/A	#N/A	#N/A
fig|404999.4.peg.48	Rueg1_121116_48930_51443 Translation initiation factor 2	#N/A	#N/A	#N/A	#N/A	#N/A	#N/A	#N/A	#N/A	#N/A	#N/A	#N/A	#N/A	#N/A	#N/A	#N/A	#N/A
fig|404999.4.peg.1409	Rueg1_121116_1445603_1448470 Ribonuclease E (EC 3.1.26.12)	#N/A	#N/A	#N/A	#N/A	#N/A	#N/A	#N/A	#N/A	#N/A	#N/A	#N/A	#N/A	#N/A	#N/A	#N/A	#N/A
fig|404999.4.peg.2926	Rueg1_121116_3033981_3028534 PAN domain protein	#N/A	#N/A	#N/A	#N/A	#N/A	#N/A	#N/A	#N/A	#N/A	#N/A	#N/A	#N/A	#N/A	#N/A	#N/A	#N/A
fig|404999.4.peg.3889	Rueg2_121116_850929_853880,Rueg2_121116_853884_853901 2-oxoglutarate dehydrogenase E1 component (EC 1.2.4.2)	#N/A	#N/A	#N/A	#N/A	#N/A	#N/A	#N/A	#N/A	#N/A	#N/A	#N/A	#N/A	#N/A	#N/A	#N/A	#N/A
fig|404999.4.peg.885	Rueg1_121116_919210_920751 ATP synthase alpha chain (EC 3.6.3.14)	#N/A	#N/A	#N/A	#N/A	#N/A	#N/A	#N/A	#N/A	#N/A	#N/A	#N/A	#N/A	#N/A	#N/A	#N/A	#N/A
fig|404999.4.peg.1824	Rueg1_121116_1880961_1883708 Aconitate hydratase (EC 4.2.1.3)	#N/A	#N/A	#N/A	#N/A	#N/A	#N/A	#N/A	#N/A	#N/A	#N/A	#N/A	#N/A	#N/A	#N/A	#N/A	#N/A
fig|404999.4.peg.2963	Rueg1_121116_3080794_3076262 Glutamate synthase [NADPH] large chain (EC 1.4.1.13)	#N/A	#N/A	#N/A	#N/A	#N/A	#N/A	#N/A	#N/A	#N/A	#N/A	#N/A	#N/A	#N/A	#N/A	#N/A	#N/A
fig|404999.4.peg.178	Rueg1_121116_178982_181399 DNA gyrase subunit B (EC 5.99.1.3)	#N/A	#N/A	#N/A	#N/A	#N/A	#N/A	#N/A	#N/A	#N/A	#N/A	#N/A	#N/A	#N/A	#N/A	#N/A	#N/A
fig|404999.4.peg.356	Rueg1_121116_374568_375743 Translation elongation factor Tu	#N/A	#N/A	#N/A	#N/A	#N/A	#N/A	#N/A	#N/A	#N/A	#N/A	#N/A	#N/A	#N/A	#N/A	#N/A	#N/A
fig|404999.4.peg.2394	Rueg1_121116_2481002_2479068 Serine protein kinase (prkA protein), P-loop containing	#N/A	#N/A	#N/A	#N/A	#N/A	#N/A	#N/A	#N/A	#N/A	#N/A	#N/A	#N/A	#N/A	#N/A	#N/A	#N/A
fig|404999.4.peg.225	Rueg1_121116_235414_232841 Leucyl-tRNA synthetase (EC 6.1.1.4)	#N/A	#N/A	#N/A	#N/A	#N/A	#N/A	#N/A	#N/A	#N/A	#N/A	#N/A	#N/A	#N/A	#N/A	#N/A	#N/A
fig|404999.4.peg.824	Rueg1_121116_857411_858841 NAD-specific glutamate dehydrogenase (EC 1.4.1.2); NADP-specific glutamate dehydrogenase (EC 1.4.1.4)	#N/A	#N/A	#N/A	#N/A	#N/A	#N/A	#N/A	#N/A	#N/A	#N/A	#N/A	#N/A	#N/A	#N/A	#N/A	#N/A
fig|404999.4.peg.1792	Rueg1_121116_1846652_1845321 Cell division trigger factor (EC 5.2.1.8)	#N/A	#N/A	#N/A	#N/A	#N/A	#N/A	#N/A	#N/A	#N/A	#N/A	#N/A	#N/A	#N/A	#N/A	#N/A	#N/A
fig|404999.4.peg.1862	Rueg1_121116_1921502_1918467 Sarcosine oxidase alpha subunit (EC 1.5.3.1)	#N/A	#N/A	#N/A	#N/A	#N/A	#N/A	#N/A	#N/A	#N/A	#N/A	#N/A	#N/A	#N/A	#N/A	#N/A	#N/A
fig|404999.4.peg.1092	Rueg1_121116_1125906_1127936 Propionyl-CoA carboxylase biotin-containing subunit (EC 6.4.1.3)	#N/A	#N/A	#N/A	#N/A	#N/A	#N/A	#N/A	#N/A	#N/A	#N/A	#N/A	#N/A	#N/A	#N/A	#N/A	#N/A
fig|404999.4.peg.2377	Rueg1_121116_2458251_2460974 ClpB protein	#N/A	#N/A	#N/A	#N/A	#N/A	#N/A	#N/A	#N/A	#N/A	#N/A	#N/A	#N/A	#N/A	#N/A	#N/A	#N/A
fig|404999.4.peg.1300	Rueg1_121116_1329514_1327235 NADP-dependent malic enzyme (EC 1.1.1.40)	#N/A	#N/A	#N/A	#N/A	#N/A	#N/A	#N/A	#N/A	#N/A	#N/A	#N/A	#N/A	#N/A	#N/A	#N/A	#N/A
fig|404999.4.peg.3805	Rueg2_121116_777268_780354 Valyl-tRNA synthetase (EC 6.1.1.9)	#N/A	#N/A	#N/A	#N/A	#N/A	#N/A	#N/A	#N/A	#N/A	#N/A	#N/A	#N/A	#N/A	#N/A	#N/A	#N/A
fig|404999.4.peg.2531	Rueg1_121116_2636571_2638304 Glycerol-3-phosphate ABC transporter, permease protein UgpA (TC 3.A.1.1.3)	#N/A	#N/A	#N/A	#N/A	#N/A	#N/A	#N/A	#N/A	#N/A	#N/A	#N/A	#N/A	#N/A	#N/A	#N/A	#N/A
fig|404999.4.peg.2174	Rueg1_121116_2233235_2235799 Membrane alanine aminopeptidase N (EC 3.4.11.2)	#N/A	#N/A	#N/A	#N/A	#N/A	#N/A	#N/A	#N/A	#N/A	#N/A	#N/A	#N/A	#N/A	#N/A	#N/A	#N/A
fig|404999.4.peg.3803	Rueg2_121116_776656_774347 Possible hypoxanthine oxidase XdhD (EC 1.-.-.-)	#N/A	#N/A	#N/A	#N/A	#N/A	#N/A	#N/A	#N/A	#N/A	#N/A	#N/A	#N/A	#N/A	#N/A	#N/A	#N/A
fig|404999.4.peg.2	Rueg1_121116_876_2153 Transcription termination factor Rho	#N/A	#N/A	#N/A	#N/A	#N/A	#N/A	#N/A	#N/A	#N/A	#N/A	#N/A	#N/A	#N/A	#N/A	#N/A	#N/A
fig|404999.4.peg.832	Rueg1_121116_867929_869923 RNA polymerase sigma factor RpoD	#N/A	#N/A	#N/A	#N/A	#N/A	#N/A	#N/A	#N/A	#N/A	#N/A	#N/A	#N/A	#N/A	#N/A	#N/A	#N/A
fig|404999.4.peg.1712	Rueg1_121116_1767303_1769324 Transketolase (EC 2.2.1.1)	#N/A	#N/A	#N/A	#N/A	#N/A	#N/A	#N/A	#N/A	#N/A	#N/A	#N/A	#N/A	#N/A	#N/A	#N/A	#N/A
fig|404999.4.peg.2445	Rueg1_121116_2537266_2539920 DNA topoisomerase I (EC 5.99.1.2)	#N/A	#N/A	#N/A	#N/A	#N/A	#N/A	#N/A	#N/A	#N/A	#N/A	#N/A	#N/A	#N/A	#N/A	#N/A	#N/A
fig|404999.4.peg.3286	Rueg2_121116_232966_234642 SSU ribosomal protein S1p	#N/A	#N/A	#N/A	#N/A	#N/A	#N/A	#N/A	#N/A	#N/A	#N/A	#N/A	#N/A	#N/A	#N/A	#N/A	#N/A
fig|404999.4.peg.2255	Rueg1_121116_2316395_2314611 Aspartyl-tRNA synthetase (EC 6.1.1.12) @ Aspartyl-tRNA(Asn) synthetase (EC 6.1.1.23)	#N/A	#N/A	#N/A	#N/A	#N/A	#N/A	#N/A	#N/A	#N/A	#N/A	#N/A	#N/A	#N/A	#N/A	#N/A	#N/A
fig|404999.4.peg.318	Rueg1_121116_326302_328920 ClpB protein	#N/A	#N/A	#N/A	#N/A	#N/A	#N/A	#N/A	#N/A	#N/A	#N/A	#N/A	#N/A	#N/A	#N/A	#N/A	#N/A
fig|404999.4.peg.1719	Rueg1_121116_1774117_1775616 Methylmalonate-semialdehyde dehydrogenase (EC 1.2.1.27)	#N/A	#N/A	#N/A	#N/A	#N/A	#N/A	#N/A	#N/A	#N/A	#N/A	#N/A	#N/A	#N/A	#N/A	#N/A	#N/A
fig|404999.4.peg.2407	Rueg1_121116_2497069_2499201 Ribonucleotide reductase of class Ib (aerobic), alpha subunit (EC 1.17.4.1)	#N/A	#N/A	#N/A	#N/A	#N/A	#N/A	#N/A	#N/A	#N/A	#N/A	#N/A	#N/A	#N/A	#N/A	#N/A	#N/A
fig|404999.4.peg.1386	Rueg1_121116_1417717_1415759 Acetyl-coenzyme A synthetase (EC 6.2.1.1)	#N/A	#N/A	#N/A	#N/A	#N/A	#N/A	#N/A	#N/A	#N/A	#N/A	#N/A	#N/A	#N/A	#N/A	#N/A	#N/A
fig|404999.4.peg.1218	Rueg1_121116_1246387_1244915 ATP-dependent RNA helicase Atu1833	#N/A	#N/A	#N/A	#N/A	#N/A	#N/A	#N/A	#N/A	#N/A	#N/A	#N/A	#N/A	#N/A	#N/A	#N/A	#N/A
fig|404999.4.peg.3822	Rueg2_121116_792515_794461 Threonyl-tRNA synthetase (EC 6.1.1.3)	#N/A	#N/A	#N/A	#N/A	#N/A	#N/A	#N/A	#N/A	#N/A	#N/A	#N/A	#N/A	#N/A	#N/A	#N/A	#N/A
fig|404999.4.peg.2125	Rueg1_121116_2184598_2182580 NADH-ubiquinone oxidoreductase chain G (EC 1.6.5.3)	#N/A	#N/A	#N/A	#N/A	#N/A	#N/A	#N/A	#N/A	#N/A	#N/A	#N/A	#N/A	#N/A	#N/A	#N/A	#N/A
fig|404999.4.peg.411	Rueg1_121116_414771_415907 Glutamate Aspartate periplasmic binding protein precursor GltI (TC 3.A.1.3.4)	#N/A	#N/A	#N/A	#N/A	#N/A	#N/A	#N/A	#N/A	#N/A	#N/A	#N/A	#N/A	#N/A	#N/A	#N/A	#N/A
fig|404999.4.peg.1602	Rueg1_121116_1652997_1650289 Alanyl-tRNA synthetase (EC 6.1.1.7)	#N/A	#N/A	#N/A	#N/A	#N/A	#N/A	#N/A	#N/A	#N/A	#N/A	#N/A	#N/A	#N/A	#N/A	#N/A	#N/A
fig|404999.4.peg.2793	Rueg1_121116_2882997_2881480 Aldehyde dehydrogenase B (EC 1.2.1.22)	#N/A	#N/A	#N/A	#N/A	#N/A	#N/A	#N/A	#N/A	#N/A	#N/A	#N/A	#N/A	#N/A	#N/A	#N/A	#N/A
fig|404999.4.peg.1837	Rueg1_121116_1892790_1894082 Seryl-tRNA synthetase (EC 6.1.1.11)	#N/A	#N/A	#N/A	#N/A	#N/A	#N/A	#N/A	#N/A	#N/A	#N/A	#N/A	#N/A	#N/A	#N/A	#N/A	#N/A
fig|404999.4.peg.2609	Rueg1_121116_2706346_2708556 Alkaline phosphatase (EC 3.1.3.1)	#N/A	#N/A	#N/A	#N/A	#N/A	#N/A	#N/A	#N/A	#N/A	#N/A	#N/A	#N/A	#N/A	#N/A	#N/A	#N/A
fig|404999.4.peg.2468	Rueg1_121116_2559679_2558003 Formate--tetrahydrofolate ligase (EC 6.3.4.3)	#N/A	#N/A	#N/A	#N/A	#N/A	#N/A	#N/A	#N/A	#N/A	#N/A	#N/A	#N/A	#N/A	#N/A	#N/A	#N/A
fig|404999.4.peg.1028	Rueg1_121116_1068847_1067657 Tellurite resistance protein	#N/A	#N/A	#N/A	#N/A	#N/A	#N/A	#N/A	#N/A	#N/A	#N/A	#N/A	#N/A	#N/A	#N/A	#N/A	#N/A
fig|404999.4.peg.3886	Rueg2_121116_847294_848487 Succinyl-CoA ligase [ADP-forming] beta chain (EC 6.2.1.5)	#N/A	#N/A	#N/A	#N/A	#N/A	#N/A	#N/A	#N/A	#N/A	#N/A	#N/A	#N/A	#N/A	#N/A	#N/A	#N/A
fig|404999.4.peg.3469	Rueg2_121116_427682_426159 Dipeptide-binding ABC transporter, periplasmic substrate-binding component (TC 3.A.1.5.2)	#N/A	#N/A	#N/A	#N/A	#N/A	#N/A	#N/A	#N/A	#N/A	#N/A	#N/A	#N/A	#N/A	#N/A	#N/A	#N/A
fig|404999.4.peg.2314	Rueg1_121116_2377731_2376631 4-hydroxyphenylpyruvate dioxygenase (EC 1.13.11.27)	#N/A	#N/A	#N/A	#N/A	#N/A	#N/A	#N/A	#N/A	#N/A	#N/A	#N/A	#N/A	#N/A	#N/A	#N/A	#N/A
fig|404999.4.peg.635	Rueg1_121116_652700_655207 Sarcosine dehydrogenase (EC 1.5.99.1)	#N/A	#N/A	#N/A	#N/A	#N/A	#N/A	#N/A	#N/A	#N/A	#N/A	#N/A	#N/A	#N/A	#N/A	#N/A	#N/A
fig|404999.4.peg.2279	Rueg1_121116_2342860_2344578 Sulfate adenylyltransferase, dissimilatory-type (EC 2.7.7.4) / Adenylylsulfate kinase (EC 2.7.1.25)	#N/A	#N/A	#N/A	#N/A	#N/A	#N/A	#N/A	#N/A	#N/A	#N/A	#N/A	#N/A	#N/A	#N/A	#N/A	#N/A
fig|404999.4.peg.1572	Rueg1_121116_1618966_1620006 Phosphate ABC transporter, periplasmic phosphate-binding protein PstS (TC 3.A.1.7.1)	#N/A	#N/A	#N/A	#N/A	#N/A	#N/A	#N/A	#N/A	#N/A	#N/A	#N/A	#N/A	#N/A	#N/A	#N/A	#N/A
fig|404999.4.peg.1599	Rueg1_121116_1647209_1649029 GTP-binding protein TypA/BipA	#N/A	#N/A	#N/A	#N/A	#N/A	#N/A	#N/A	#N/A	#N/A	#N/A	#N/A	#N/A	#N/A	#N/A	#N/A	#N/A
fig|404999.4.peg.1623	Rueg1_121116_1676471_1675596 Translation elongation factor Ts	#N/A	#N/A	#N/A	#N/A	#N/A	#N/A	#N/A	#N/A	#N/A	#N/A	#N/A	#N/A	#N/A	#N/A	#N/A	#N/A
fig|404999.4.peg.4415	pRueg2_121116_47873_49753 FIG01026951: hypothetical protein	#N/A	#N/A	#N/A	#N/A	#N/A	#N/A	#N/A	#N/A	#N/A	#N/A	#N/A	#N/A	#N/A	#N/A	#N/A	#N/A
fig|404999.4.peg.2364	Rueg1_121116_2436344_2432712 IcmF-related protein	#N/A	#N/A	#N/A	#N/A	#N/A	#N/A	#N/A	#N/A	#N/A	#N/A	#N/A	#N/A	#N/A	#N/A	#N/A	#N/A
fig|404999.4.peg.2010	Rueg1_121116_2065485_2066876 Acetylornithine deacetylase/Succinyl-diaminopimelate desuccinylase and related deacylases	#N/A	#N/A	#N/A	#N/A	#N/A	#N/A	#N/A	#N/A	#N/A	#N/A	#N/A	#N/A	#N/A	#N/A	#N/A	#N/A
fig|404999.4.peg.1804	Rueg1_121116_1864509_1865915 Glutamine synthetase type I (EC 6.3.1.2)	#N/A	#N/A	#N/A	#N/A	#N/A	#N/A	#N/A	#N/A	#N/A	#N/A	#N/A	#N/A	#N/A	#N/A	#N/A	#N/A
fig|404999.4.peg.3618	Rueg2_121116_592430_590814 Oligopeptide ABC transporter, periplasmic oligopeptide-binding protein OppA (TC 3.A.1.5.1)	#N/A	#N/A	#N/A	#N/A	#N/A	#N/A	#N/A	#N/A	#N/A	#N/A	#N/A	#N/A	#N/A	#N/A	#N/A	#N/A
fig|404999.4.peg.1592	Rueg1_121116_1642786_1641266 Iron-sulfur cluster assembly protein SufB	#N/A	#N/A	#N/A	#N/A	#N/A	#N/A	#N/A	#N/A	#N/A	#N/A	#N/A	#N/A	#N/A	#N/A	#N/A	#N/A
fig|404999.4.peg.887	Rueg1_121116_921663_923087 ATP synthase beta chain (EC 3.6.3.14)	#N/A	#N/A	#N/A	#N/A	#N/A	#N/A	#N/A	#N/A	#N/A	#N/A	#N/A	#N/A	#N/A	#N/A	#N/A	#N/A
fig|404999.4.peg.1956	Rueg1_121116_2013066_2011324 Arginyl-tRNA synthetase (EC 6.1.1.19)	#N/A	#N/A	#N/A	#N/A	#N/A	#N/A	#N/A	#N/A	#N/A	#N/A	#N/A	#N/A	#N/A	#N/A	#N/A	#N/A
fig|404999.4.peg.776	Rueg1_121116_806878_808566 Inner membrane protein YqiK	#N/A	#N/A	#N/A	#N/A	#N/A	#N/A	#N/A	#N/A	#N/A	#N/A	#N/A	#N/A	#N/A	#N/A	#N/A	#N/A
fig|404999.4.peg.774	Rueg1_121116_806104_806057,Rueg1_121116_806053_806006,Rueg1_121116_806002_805982,Rueg1_121116_805982_805971,Rueg1_121116_805967_805851,Rueg1_121116_805847_804096 Methionyl-tRNA synthetase (EC 6.1.1.10)	#N/A	#N/A	#N/A	#N/A	#N/A	#N/A	#N/A	#N/A	#N/A	#N/A	#N/A	#N/A	#N/A	#N/A	#N/A	#N/A
fig|404999.4.peg.2549	Rueg1_121116_2652157_2653755 Phosphoenolpyruvate carboxykinase [ATP] (EC 4.1.1.49)	#N/A	#N/A	#N/A	#N/A	#N/A	#N/A	#N/A	#N/A	#N/A	#N/A	#N/A	#N/A	#N/A	#N/A	#N/A	#N/A
fig|404999.4.peg.3794	Rueg2_121116_763182_766577 Proline dehydrogenase (EC 1.5.99.8) (Proline oxidase) / Delta-1-pyrroline-5-carboxylate dehydrogenase (EC 1.5.1.12)	#N/A	#N/A	#N/A	#N/A	#N/A	#N/A	#N/A	#N/A	#N/A	#N/A	#N/A	#N/A	#N/A	#N/A	#N/A	#N/A
fig|404999.4.peg.2471	Rueg1_121116_2563302_2561389 Cell division protein FtsH (EC 3.4.24.-)	#N/A	#N/A	#N/A	#N/A	#N/A	#N/A	#N/A	#N/A	#N/A	#N/A	#N/A	#N/A	#N/A	#N/A	#N/A	#N/A
fig|404999.4.peg.2327	Rueg1_121116_2390457_2392277 Oligoendopeptidase F	#N/A	#N/A	#N/A	#N/A	#N/A	#N/A	#N/A	#N/A	#N/A	#N/A	#N/A	#N/A	#N/A	#N/A	#N/A	#N/A
fig|404999.4.peg.1112	Rueg1_121116_1144888_1146243 Prolyl-tRNA synthetase (EC 6.1.1.15)	#N/A	#N/A	#N/A	#N/A	#N/A	#N/A	#N/A	#N/A	#N/A	#N/A	#N/A	#N/A	#N/A	#N/A	#N/A	#N/A
fig|404999.4.peg.276	Rueg1_121116_282667_284256 IMP cyclohydrolase (EC 3.5.4.10) / Phosphoribosylaminoimidazolecarboxamide formyltransferase (EC 2.1.2.3)	#N/A	#N/A	#N/A	#N/A	#N/A	#N/A	#N/A	#N/A	#N/A	#N/A	#N/A	#N/A	#N/A	#N/A	#N/A	#N/A
fig|404999.4.peg.2168	Rueg1_121116_2226259_2228388 Malate synthase G (EC 2.3.3.9)	#N/A	#N/A	#N/A	#N/A	#N/A	#N/A	#N/A	#N/A	#N/A	#N/A	#N/A	#N/A	#N/A	#N/A	#N/A	#N/A
fig|404999.4.peg.4135	Rueg2_121116_1089964_1093383 Indolepyruvate ferredoxin oxidoreductase, alpha and beta subunits	#N/A	#N/A	#N/A	#N/A	#N/A	#N/A	#N/A	#N/A	#N/A	#N/A	#N/A	#N/A	#N/A	#N/A	#N/A	#N/A
fig|404999.4.peg.691	Rueg1_121116_715920_717245 Glutamyl-tRNA(Gln) synthetase (EC 6.1.1.24)	#N/A	#N/A	#N/A	#N/A	#N/A	#N/A	#N/A	#N/A	#N/A	#N/A	#N/A	#N/A	#N/A	#N/A	#N/A	#N/A
fig|404999.4.peg.1312	Rueg1_121116_1343886_1341685 Enoyl-CoA hydratase [isoleucine degradation] (EC 4.2.1.17) / 3-hydroxyacyl-CoA dehydrogenase (EC 1.1.1.35) / 3-hydroxybutyryl-CoA epimerase (EC 5.1.2.3)	#N/A	#N/A	#N/A	#N/A	#N/A	#N/A	#N/A	#N/A	#N/A	#N/A	#N/A	#N/A	#N/A	#N/A	#N/A	#N/A
fig|404999.4.peg.3984	Rueg2_121116_934793_932397 Phenylalanyl-tRNA synthetase beta chain (EC 6.1.1.20)	#N/A	#N/A	#N/A	#N/A	#N/A	#N/A	#N/A	#N/A	#N/A	#N/A	#N/A	#N/A	#N/A	#N/A	#N/A	#N/A
fig|404999.4.peg.1798	Rueg1_121116_1855387_1851662 Chemotaxis protein methyltransferase CheR (EC 2.1.1.80)	#N/A	#N/A	#N/A	#N/A	#N/A	#N/A	#N/A	#N/A	#N/A	#N/A	#N/A	#N/A	#N/A	#N/A	#N/A	#N/A
fig|404999.4.peg.1692	Rueg1_121116_1745677_1746972 Citrate synthase (si) (EC 2.3.3.1)	#N/A	#N/A	#N/A	#N/A	#N/A	#N/A	#N/A	#N/A	#N/A	#N/A	#N/A	#N/A	#N/A	#N/A	#N/A	#N/A
fig|404999.4.peg.1672	Rueg1_121116_1725534_1721881 Ribonucleotide reductase of class II (coenzyme B12-dependent) (EC 1.17.4.1)	#N/A	#N/A	#N/A	#N/A	#N/A	#N/A	#N/A	#N/A	#N/A	#N/A	#N/A	#N/A	#N/A	#N/A	#N/A	#N/A
fig|404999.4.peg.3174	Rueg2_121116_107581_109161 putative binding-protein-dependent transport protein (periplasmic)	#N/A	#N/A	#N/A	#N/A	#N/A	#N/A	#N/A	#N/A	#N/A	#N/A	#N/A	#N/A	#N/A	#N/A	#N/A	#N/A
fig|404999.4.peg.2178	Rueg1_121116_2240500_2242008 Aspartyl-tRNA(Asn) amidotransferase subunit B (EC 6.3.5.6) @ Glutamyl-tRNA(Gln) amidotransferase subunit B (EC 6.3.5.7)	#N/A	#N/A	#N/A	#N/A	#N/A	#N/A	#N/A	#N/A	#N/A	#N/A	#N/A	#N/A	#N/A	#N/A	#N/A	#N/A
fig|404999.4.peg.3045	Rueg1_121116_3156904_3155519 Adenosylhomocysteinase (EC 3.3.1.1)	#N/A	#N/A	#N/A	#N/A	#N/A	#N/A	#N/A	#N/A	#N/A	#N/A	#N/A	#N/A	#N/A	#N/A	#N/A	#N/A
fig|404999.4.peg.712	Rueg1_121116_737140_738807 ABC transporter, ATP-binding protein	#N/A	#N/A	#N/A	#N/A	#N/A	#N/A	#N/A	#N/A	#N/A	#N/A	#N/A	#N/A	#N/A	#N/A	#N/A	#N/A
fig|404999.4.peg.4010	Rueg2_121116_961601_962878 Glycerol-3-phosphate ABC transporter, periplasmic glycerol-3-phosphate-binding protein (TC 3.A.1.1.3)	#N/A	#N/A	#N/A	#N/A	#N/A	#N/A	#N/A	#N/A	#N/A	#N/A	#N/A	#N/A	#N/A	#N/A	#N/A	#N/A
fig|404999.4.peg.14	Rueg1_121116_16311_18566 NADP-dependent malic enzyme (EC 1.1.1.40)	#N/A	#N/A	#N/A	#N/A	#N/A	#N/A	#N/A	#N/A	#N/A	#N/A	#N/A	#N/A	#N/A	#N/A	#N/A	#N/A
fig|404999.4.peg.1679	Rueg1_121116_1731175_1733010 Peptidyl-prolyl cis-trans isomerase ppiD (EC 5.2.1.8)	#N/A	#N/A	#N/A	#N/A	#N/A	#N/A	#N/A	#N/A	#N/A	#N/A	#N/A	#N/A	#N/A	#N/A	#N/A	#N/A
fig|404999.4.peg.2632	Rueg1_121116_2727615_2726170 Pyruvate kinase (EC 2.7.1.40)	#N/A	#N/A	#N/A	#N/A	#N/A	#N/A	#N/A	#N/A	#N/A	#N/A	#N/A	#N/A	#N/A	#N/A	#N/A	#N/A
fig|404999.4.peg.2755	Rueg1_121116_2841854_2843038 Aspartate aminotransferase (EC 2.6.1.1)	#N/A	#N/A	#N/A	#N/A	#N/A	#N/A	#N/A	#N/A	#N/A	#N/A	#N/A	#N/A	#N/A	#N/A	#N/A	#N/A
fig|404999.4.peg.3637	Rueg2_121116_614265_612916 Alpha-glucosides-binding periplasmic protein AglE precursor	#N/A	#N/A	#N/A	#N/A	#N/A	#N/A	#N/A	#N/A	#N/A	#N/A	#N/A	#N/A	#N/A	#N/A	#N/A	#N/A
fig|404999.4.peg.4165	Rueg2_121116_1124757_1123855 Phosphonate ABC transporter phosphate-binding periplasmic component (TC 3.A.1.9.1)	#N/A	#N/A	#N/A	#N/A	#N/A	#N/A	#N/A	#N/A	#N/A	#N/A	#N/A	#N/A	#N/A	#N/A	#N/A	#N/A
fig|404999.4.peg.3554	Rueg2_121116_526923_528026 3-isopropylmalate dehydrogenase (EC 1.1.1.85)	#N/A	#N/A	#N/A	#N/A	#N/A	#N/A	#N/A	#N/A	#N/A	#N/A	#N/A	#N/A	#N/A	#N/A	#N/A	#N/A
fig|404999.4.peg.2599	Rueg1_121116_2696572_2698416 Dihydroxy-acid dehydratase (EC 4.2.1.9)	#N/A	#N/A	#N/A	#N/A	#N/A	#N/A	#N/A	#N/A	#N/A	#N/A	#N/A	#N/A	#N/A	#N/A	#N/A	#N/A
fig|404999.4.peg.1295	Rueg1_121116_1322051_1320756 Serine hydroxymethyltransferase (EC 2.1.2.1)	#N/A	#N/A	#N/A	#N/A	#N/A	#N/A	#N/A	#N/A	#N/A	#N/A	#N/A	#N/A	#N/A	#N/A	#N/A	#N/A
fig|404999.4.peg.1706	Rueg1_121116_1762151_1764316 Phosphoribosylformylglycinamidine synthase, synthetase subunit (EC 6.3.5.3)	#N/A	#N/A	#N/A	#N/A	#N/A	#N/A	#N/A	#N/A	#N/A	#N/A	#N/A	#N/A	#N/A	#N/A	#N/A	#N/A
fig|404999.4.peg.1610	Rueg1_121116_1662690_1664138 Inosine-5'-monophosphate dehydrogenase (EC 1.1.1.205)	#N/A	#N/A	#N/A	#N/A	#N/A	#N/A	#N/A	#N/A	#N/A	#N/A	#N/A	#N/A	#N/A	#N/A	#N/A	#N/A
fig|404999.4.peg.46	Rueg1_121116_46659_48275 Transcription termination protein NusA	#N/A	#N/A	#N/A	#N/A	#N/A	#N/A	#N/A	#N/A	#N/A	#N/A	#N/A	#N/A	#N/A	#N/A	#N/A	#N/A
fig|404999.4.peg.397	Rueg1_121116_400501_401517 DNA-directed RNA polymerase alpha subunit (EC 2.7.7.6)	#N/A	#N/A	#N/A	#N/A	#N/A	#N/A	#N/A	#N/A	#N/A	#N/A	#N/A	#N/A	#N/A	#N/A	#N/A	#N/A
fig|404999.4.peg.1206	Rueg1_121116_1233120_1231534 ABC transporter, binding protein	#N/A	#N/A	#N/A	#N/A	#N/A	#N/A	#N/A	#N/A	#N/A	#N/A	#N/A	#N/A	#N/A	#N/A	#N/A	#N/A
fig|404999.4.peg.2884	Rueg1_121116_2978489_2977509 Tricarboxylate transport protein TctC	#N/A	#N/A	#N/A	#N/A	#N/A	#N/A	#N/A	#N/A	#N/A	#N/A	#N/A	#N/A	#N/A	#N/A	#N/A	#N/A
fig|404999.4.peg.2243	Rueg1_121116_2305128_2306114 Aerobic cobaltochelatase CobS subunit (EC 6.6.1.2)	#N/A	#N/A	#N/A	#N/A	#N/A	#N/A	#N/A	#N/A	#N/A	#N/A	#N/A	#N/A	#N/A	#N/A	#N/A	#N/A
fig|404999.4.peg.2306	Rueg1_121116_2365526_2365537,Rueg1_121116_2365541_2367598 ATP-dependent RNA helicase, DEAD/DEAH box family	#N/A	#N/A	#N/A	#N/A	#N/A	#N/A	#N/A	#N/A	#N/A	#N/A	#N/A	#N/A	#N/A	#N/A	#N/A	#N/A
fig|404999.4.peg.2113	Rueg1_121116_2172522_2170909 Metallo-beta-lactamase family protein, RNA-specific	#N/A	#N/A	#N/A	#N/A	#N/A	#N/A	#N/A	#N/A	#N/A	#N/A	#N/A	#N/A	#N/A	#N/A	#N/A	#N/A
fig|404999.4.peg.1213	Rueg1_121116_1241132_1242136 TRAP-type C4-dicarboxylate transport system, periplasmic component	#N/A	#N/A	#N/A	#N/A	#N/A	#N/A	#N/A	#N/A	#N/A	#N/A	#N/A	#N/A	#N/A	#N/A	#N/A	#N/A
fig|404999.4.peg.2311	Rueg1_121116_2371561_2372853 O-acetylhomoserine sulfhydrylase (EC 2.5.1.49) / O-succinylhomoserine sulfhydrylase (EC 2.5.1.48)	#N/A	#N/A	#N/A	#N/A	#N/A	#N/A	#N/A	#N/A	#N/A	#N/A	#N/A	#N/A	#N/A	#N/A	#N/A	#N/A
fig|404999.4.peg.1512	Rueg1_121116_1553011_1554429 Nitrogen regulation protein NtrX	#N/A	#N/A	#N/A	#N/A	#N/A	#N/A	#N/A	#N/A	#N/A	#N/A	#N/A	#N/A	#N/A	#N/A	#N/A	#N/A
fig|404999.4.peg.985	Rueg1_121116_1021380_1022693 Adenylosuccinate synthetase (EC 6.3.4.4)	#N/A	#N/A	#N/A	#N/A	#N/A	#N/A	#N/A	#N/A	#N/A	#N/A	#N/A	#N/A	#N/A	#N/A	#N/A	#N/A
fig|404999.4.peg.3464	Rueg2_121116_422265_420700 Gamma-glutamyltranspeptidase (EC 2.3.2.2)	#N/A	#N/A	#N/A	#N/A	#N/A	#N/A	#N/A	#N/A	#N/A	#N/A	#N/A	#N/A	#N/A	#N/A	#N/A	#N/A
fig|404999.4.peg.2721	Rueg1_121116_2813411_2814955 Signal recognition particle, subunit Ffh SRP54 (TC 3.A.5.1.1)	#N/A	#N/A	#N/A	#N/A	#N/A	#N/A	#N/A	#N/A	#N/A	#N/A	#N/A	#N/A	#N/A	#N/A	#N/A	#N/A
fig|404999.4.peg.2139	Rueg1_121116_2196909_2195305 Methylcrotonyl-CoA carboxylase carboxyl transferase subunit (EC 6.4.1.4)	#N/A	#N/A	#N/A	#N/A	#N/A	#N/A	#N/A	#N/A	#N/A	#N/A	#N/A	#N/A	#N/A	#N/A	#N/A	#N/A
fig|404999.4.peg.2915	Rueg1_121116_3013457_3016279 DNA polymerase I (EC 2.7.7.7)	#N/A	#N/A	#N/A	#N/A	#N/A	#N/A	#N/A	#N/A	#N/A	#N/A	#N/A	#N/A	#N/A	#N/A	#N/A	#N/A
fig|404999.4.peg.2673	Rueg1_121116_2773376_2771493 Putative phosphatase	#N/A	#N/A	#N/A	#N/A	#N/A	#N/A	#N/A	#N/A	#N/A	#N/A	#N/A	#N/A	#N/A	#N/A	#N/A	#N/A
fig|404999.4.peg.845	Rueg1_121116_880672_881796 3,4-dihydroxy-2-butanone 4-phosphate synthase (EC 4.1.99.12) / GTP cyclohydrolase II (EC 3.5.4.25)	#N/A	#N/A	#N/A	#N/A	#N/A	#N/A	#N/A	#N/A	#N/A	#N/A	#N/A	#N/A	#N/A	#N/A	#N/A	#N/A
fig|404999.4.peg.3463	Rueg2_121116_420703_419312 Peptidase M20:Peptidase M20	#N/A	#N/A	#N/A	#N/A	#N/A	#N/A	#N/A	#N/A	#N/A	#N/A	#N/A	#N/A	#N/A	#N/A	#N/A	#N/A
fig|404999.4.peg.2372	Rueg1_121116_2452402_2453895 Uncharacterized protein ImpC	#N/A	#N/A	#N/A	#N/A	#N/A	#N/A	#N/A	#N/A	#N/A	#N/A	#N/A	#N/A	#N/A	#N/A	#N/A	#N/A
fig|404999.4.peg.3872	Rueg2_121116_839138_837330 Succinate dehydrogenase flavoprotein subunit (EC 1.3.99.1)	#N/A	#N/A	#N/A	#N/A	#N/A	#N/A	#N/A	#N/A	#N/A	#N/A	#N/A	#N/A	#N/A	#N/A	#N/A	#N/A
fig|404999.4.peg.1651	Rueg1_121116_1699084_1700391 Glycerol-3-phosphate ABC transporter, periplasmic glycerol-3-phosphate-binding protein (TC 3.A.1.1.3)	#N/A	#N/A	#N/A	#N/A	#N/A	#N/A	#N/A	#N/A	#N/A	#N/A	#N/A	#N/A	#N/A	#N/A	#N/A	#N/A
fig|404999.4.peg.1025	Rueg1_121116_1064218_1065930 COG0028: Thiamine pyrophosphate-requiring enzymes	#N/A	#N/A	#N/A	#N/A	#N/A	#N/A	#N/A	#N/A	#N/A	#N/A	#N/A	#N/A	#N/A	#N/A	#N/A	#N/A
fig|404999.4.peg.3340	Rueg2_121116_285653_286675 Aspartate-semialdehyde dehydrogenase (EC 1.2.1.11)	#N/A	#N/A	#N/A	#N/A	#N/A	#N/A	#N/A	#N/A	#N/A	#N/A	#N/A	#N/A	#N/A	#N/A	#N/A	#N/A
fig|404999.4.peg.963	Rueg1_121116_998903_1000387 Type I secretion outer membrane protein, TolC precursor	#N/A	#N/A	#N/A	#N/A	#N/A	#N/A	#N/A	#N/A	#N/A	#N/A	#N/A	#N/A	#N/A	#N/A	#N/A	#N/A
fig|404999.4.peg.1326	Rueg1_121116_1354957_1356537 5'-nucleotidase (EC 3.1.3.5)	#N/A	#N/A	#N/A	#N/A	#N/A	#N/A	#N/A	#N/A	#N/A	#N/A	#N/A	#N/A	#N/A	#N/A	#N/A	#N/A
fig|404999.4.peg.1349	Rueg1_121116_1380922_1382187 ATP-dependent Clp protease ATP-binding subunit ClpX	#N/A	#N/A	#N/A	#N/A	#N/A	#N/A	#N/A	#N/A	#N/A	#N/A	#N/A	#N/A	#N/A	#N/A	#N/A	#N/A
fig|404999.4.peg.2234	Rueg1_121116_2295700_2297196 Phosphoglucosamine mutase (EC 5.4.2.10) / Phosphomannomutase (EC 5.4.2.8)	#N/A	#N/A	#N/A	#N/A	#N/A	#N/A	#N/A	#N/A	#N/A	#N/A	#N/A	#N/A	#N/A	#N/A	#N/A	#N/A
fig|404999.4.peg.684	Rueg1_121116_707113_705530 2-isopropylmalate synthase (EC 2.3.3.13)	#N/A	#N/A	#N/A	#N/A	#N/A	#N/A	#N/A	#N/A	#N/A	#N/A	#N/A	#N/A	#N/A	#N/A	#N/A	#N/A
fig|404999.4.peg.2346	Rueg1_121116_2409783_2408497 Diaminobutyrate-pyruvate aminotransferase (EC 2.6.1.46)	#N/A	#N/A	#N/A	#N/A	#N/A	#N/A	#N/A	#N/A	#N/A	#N/A	#N/A	#N/A	#N/A	#N/A	#N/A	#N/A
fig|404999.4.peg.3912	Rueg2_121116_872097_873272 Acetyl-CoA acetyltransferase (EC 2.3.1.9) of ethylmalonyl-CoA pathway	#N/A	#N/A	#N/A	#N/A	#N/A	#N/A	#N/A	#N/A	#N/A	#N/A	#N/A	#N/A	#N/A	#N/A	#N/A	#N/A
fig|404999.4.peg.522	Rueg1_121116_532396_530945 Glucose-6-phosphate 1-dehydrogenase (EC 1.1.1.49)	#N/A	#N/A	#N/A	#N/A	#N/A	#N/A	#N/A	#N/A	#N/A	#N/A	#N/A	#N/A	#N/A	#N/A	#N/A	#N/A
fig|404999.4.peg.1407	Rueg1_121116_1442979_1444316 C4-dicarboxylate transport transcriptional regulatory protein DctD	#N/A	#N/A	#N/A	#N/A	#N/A	#N/A	#N/A	#N/A	#N/A	#N/A	#N/A	#N/A	#N/A	#N/A	#N/A	#N/A
fig|404999.4.peg.1624	Rueg1_121116_1677322_1676552 SSU ribosomal protein S2p (SAe)	#N/A	#N/A	#N/A	#N/A	#N/A	#N/A	#N/A	#N/A	#N/A	#N/A	#N/A	#N/A	#N/A	#N/A	#N/A	#N/A
fig|404999.4.peg.739	Rueg1_121116_770146_767672 Chemotaxis protein methyltransferase CheR (EC 2.1.1.80)	#N/A	#N/A	#N/A	#N/A	#N/A	#N/A	#N/A	#N/A	#N/A	#N/A	#N/A	#N/A	#N/A	#N/A	#N/A	#N/A
fig|404999.4.peg.2161	Rueg1_121116_2220430_2218511 peptide/nickel/opine uptake family ABC transporter, ATP-binding protein, putative	#N/A	#N/A	#N/A	#N/A	#N/A	#N/A	#N/A	#N/A	#N/A	#N/A	#N/A	#N/A	#N/A	#N/A	#N/A	#N/A
fig|404999.4.peg.204	Rueg1_121116_208080_209390 Xylose isomerase (EC 5.3.1.5)	#N/A	#N/A	#N/A	#N/A	#N/A	#N/A	#N/A	#N/A	#N/A	#N/A	#N/A	#N/A	#N/A	#N/A	#N/A	#N/A
fig|404999.4.peg.2189	Rueg1_121116_2253320_2251620 Cell division protein FtsZ (EC 3.4.24.-)	#N/A	#N/A	#N/A	#N/A	#N/A	#N/A	#N/A	#N/A	#N/A	#N/A	#N/A	#N/A	#N/A	#N/A	#N/A	#N/A
fig|404999.4.peg.3847	Rueg2_121116_813282_814277 Predicted nucleoside ABC transporter, substrate-binding component	#N/A	#N/A	#N/A	#N/A	#N/A	#N/A	#N/A	#N/A	#N/A	#N/A	#N/A	#N/A	#N/A	#N/A	#N/A	#N/A
fig|404999.4.peg.1266	Rueg1_121116_1290426_1292804 Carbon monoxide dehydrogenase large chain (EC 1.2.99.2)	#N/A	#N/A	#N/A	#N/A	#N/A	#N/A	#N/A	#N/A	#N/A	#N/A	#N/A	#N/A	#N/A	#N/A	#N/A	#N/A
fig|404999.4.peg.3292	Rueg2_121116_238436_239695 Tryptophan synthase beta chain (EC 4.2.1.20)	#N/A	#N/A	#N/A	#N/A	#N/A	#N/A	#N/A	#N/A	#N/A	#N/A	#N/A	#N/A	#N/A	#N/A	#N/A	#N/A
fig|404999.4.peg.255	Rueg1_121116_264194_262752 Aldehyde dehydrogenase (EC 1.2.1.3)	#N/A	#N/A	#N/A	#N/A	#N/A	#N/A	#N/A	#N/A	#N/A	#N/A	#N/A	#N/A	#N/A	#N/A	#N/A	#N/A
fig|404999.4.peg.2775	Rueg1_121116_2863251_2864765 FIG081201: hypothetical protein	#N/A	#N/A	#N/A	#N/A	#N/A	#N/A	#N/A	#N/A	#N/A	#N/A	#N/A	#N/A	#N/A	#N/A	#N/A	#N/A
fig|404999.4.peg.145	Rueg1_121116_147921_149603 Urocanate hydratase (EC 4.2.1.49)	#N/A	#N/A	#N/A	#N/A	#N/A	#N/A	#N/A	#N/A	#N/A	#N/A	#N/A	#N/A	#N/A	#N/A	#N/A	#N/A
fig|404999.4.peg.3884	Rueg2_121116_844789_845751 Malate dehydrogenase (EC 1.1.1.37)	#N/A	#N/A	#N/A	#N/A	#N/A	#N/A	#N/A	#N/A	#N/A	#N/A	#N/A	#N/A	#N/A	#N/A	#N/A	#N/A
fig|404999.4.peg.2888	Rueg1_121116_2984020_2981636 Pyruvate dehydrogenase E1 component (EC 1.2.4.1)	#N/A	#N/A	#N/A	#N/A	#N/A	#N/A	#N/A	#N/A	#N/A	#N/A	#N/A	#N/A	#N/A	#N/A	#N/A	#N/A
fig|404999.4.peg.2794	Rueg1_121116_2884118_2882997 putative dehydrogenase	#N/A	#N/A	#N/A	#N/A	#N/A	#N/A	#N/A	#N/A	#N/A	#N/A	#N/A	#N/A	#N/A	#N/A	#N/A	#N/A
fig|404999.4.peg.1816	Rueg1_121116_1875157_1876461 Adenylosuccinate lyase (EC 4.3.2.2)	#N/A	#N/A	#N/A	#N/A	#N/A	#N/A	#N/A	#N/A	#N/A	#N/A	#N/A	#N/A	#N/A	#N/A	#N/A	#N/A
fig|404999.4.peg.4123	Rueg2_121116_1079755_1078670 TRAP transporter solute receptor, unknown substrate 6	#N/A	#N/A	#N/A	#N/A	#N/A	#N/A	#N/A	#N/A	#N/A	#N/A	#N/A	#N/A	#N/A	#N/A	#N/A	#N/A
fig|404999.4.peg.3923	Rueg2_121116_881548_879893 FIG140336: TPR domain protein	#N/A	#N/A	#N/A	#N/A	#N/A	#N/A	#N/A	#N/A	#N/A	#N/A	#N/A	#N/A	#N/A	#N/A	#N/A	#N/A
fig|404999.4.peg.615	Rueg1_121116_628736_630751 Dipeptidyl carboxypeptidase Dcp (EC 3.4.15.5)	#N/A	#N/A	#N/A	#N/A	#N/A	#N/A	#N/A	#N/A	#N/A	#N/A	#N/A	#N/A	#N/A	#N/A	#N/A	#N/A
fig|404999.4.peg.3300	Rueg2_121116_245344_244715 LSU ribosomal protein L25p	#N/A	#N/A	#N/A	#N/A	#N/A	#N/A	#N/A	#N/A	#N/A	#N/A	#N/A	#N/A	#N/A	#N/A	#N/A	#N/A
fig|404999.4.peg.1664	Rueg1_121116_1711701_1712747 Ornithine cyclodeaminase (EC 4.3.1.12)	#N/A	#N/A	#N/A	#N/A	#N/A	#N/A	#N/A	#N/A	#N/A	#N/A	#N/A	#N/A	#N/A	#N/A	#N/A	#N/A
fig|404999.4.peg.512	Rueg1_121116_521866_522882 Fructose ABC transporter, substrate-binding component FrcB	#N/A	#N/A	#N/A	#N/A	#N/A	#N/A	#N/A	#N/A	#N/A	#N/A	#N/A	#N/A	#N/A	#N/A	#N/A	#N/A
fig|404999.4.peg.281	Rueg1_121116_290796_288454 Aldehyde dehydrogenase (EC 1.2.1.3)	#N/A	#N/A	#N/A	#N/A	#N/A	#N/A	#N/A	#N/A	#N/A	#N/A	#N/A	#N/A	#N/A	#N/A	#N/A	#N/A
fig|404999.4.peg.1041	Rueg1_121116_1076861_1078348 Aspartyl-tRNA(Asn) amidotransferase subunit A (EC 6.3.5.6) @ Glutamyl-tRNA(Gln) amidotransferase subunit A (EC 6.3.5.7)	#N/A	#N/A	#N/A	#N/A	#N/A	#N/A	#N/A	#N/A	#N/A	#N/A	#N/A	#N/A	#N/A	#N/A	#N/A	#N/A
fig|404999.4.peg.173	Rueg1_121116_174706_175827 DNA polymerase III beta subunit (EC 2.7.7.7)	#N/A	#N/A	#N/A	#N/A	#N/A	#N/A	#N/A	#N/A	#N/A	#N/A	#N/A	#N/A	#N/A	#N/A	#N/A	#N/A
fig|404999.4.peg.1096	Rueg1_121116_1130312_1132441 Methylmalonyl-CoA mutase (EC 5.4.99.2)	#N/A	#N/A	#N/A	#N/A	#N/A	#N/A	#N/A	#N/A	#N/A	#N/A	#N/A	#N/A	#N/A	#N/A	#N/A	#N/A
fig|404999.4.peg.663	Rueg1_121116_681442_683505 Glycyl-tRNA synthetase beta chain (EC 6.1.1.14)	#N/A	#N/A	#N/A	#N/A	#N/A	#N/A	#N/A	#N/A	#N/A	#N/A	#N/A	#N/A	#N/A	#N/A	#N/A	#N/A
fig|404999.4.peg.213	Rueg1_121116_220210_218612 Dipeptide-binding ABC transporter, periplasmic substrate-binding component (TC 3.A.1.5.2)	#N/A	#N/A	#N/A	#N/A	#N/A	#N/A	#N/A	#N/A	#N/A	#N/A	#N/A	#N/A	#N/A	#N/A	#N/A	#N/A
fig|404999.4.peg.1924	Rueg1_121116_1982818_1981541 Enolase (EC 4.2.1.11)	#N/A	#N/A	#N/A	#N/A	#N/A	#N/A	#N/A	#N/A	#N/A	#N/A	#N/A	#N/A	#N/A	#N/A	#N/A	#N/A
fig|404999.4.peg.1790	Rueg1_121116_1841929_1843887 2',3'-cyclic-nucleotide 2'-phosphodiesterase (EC 3.1.4.16)	#N/A	#N/A	#N/A	#N/A	#N/A	#N/A	#N/A	#N/A	#N/A	#N/A	#N/A	#N/A	#N/A	#N/A	#N/A	#N/A
fig|404999.4.peg.1728	Rueg1_121116_1786860_1783942 Excinuclease ABC subunit A	#N/A	#N/A	#N/A	#N/A	#N/A	#N/A	#N/A	#N/A	#N/A	#N/A	#N/A	#N/A	#N/A	#N/A	#N/A	#N/A
fig|404999.4.peg.2763	Rueg1_121116_2850059_2851972 5-keto-2-deoxygluconokinase (EC 2.7.1.92) / uncharacterized domain	#N/A	#N/A	#N/A	#N/A	#N/A	#N/A	#N/A	#N/A	#N/A	#N/A	#N/A	#N/A	#N/A	#N/A	#N/A	#N/A
fig|404999.4.peg.1418	Rueg1_121116_1455408_1454011 Fumarate hydratase class II (EC 4.2.1.2)	#N/A	#N/A	#N/A	#N/A	#N/A	#N/A	#N/A	#N/A	#N/A	#N/A	#N/A	#N/A	#N/A	#N/A	#N/A	#N/A
fig|404999.4.peg.2862	Rueg1_121116_2960273_2958684 Dipeptide-binding ABC transporter, periplasmic substrate-binding component (TC 3.A.1.5.2)	#N/A	#N/A	#N/A	#N/A	#N/A	#N/A	#N/A	#N/A	#N/A	#N/A	#N/A	#N/A	#N/A	#N/A	#N/A	#N/A
fig|404999.4.peg.503	Rueg1_121116_511527_513644 Enoyl-CoA hydratase (EC 4.2.1.17) / Delta(3)-cis-delta(2)-trans-enoyl-CoA isomerase (EC 5.3.3.8) / 3-hydroxyacyl-CoA dehydrogenase (EC 1.1.1.35) / 3-hydroxybutyryl-CoA epimerase (EC 5.1.2.3)	#N/A	#N/A	#N/A	#N/A	#N/A	#N/A	#N/A	#N/A	#N/A	#N/A	#N/A	#N/A	#N/A	#N/A	#N/A	#N/A
fig|404999.4.peg.1930	Rueg1_121116_1986246_1987574 ATP-dependent RNA helicase RhlE	#N/A	#N/A	#N/A	#N/A	#N/A	#N/A	#N/A	#N/A	#N/A	#N/A	#N/A	#N/A	#N/A	#N/A	#N/A	#N/A
fig|404999.4.peg.3814	Rueg2_121116_787968_786142 Polyhydroxyalkanoic acid synthase	#N/A	#N/A	#N/A	#N/A	#N/A	#N/A	#N/A	#N/A	#N/A	#N/A	#N/A	#N/A	#N/A	#N/A	#N/A	#N/A
fig|404999.4.peg.20	Rueg1_121116_22886_21663 Argininosuccinate synthase (EC 6.3.4.5)	#N/A	#N/A	#N/A	#N/A	#N/A	#N/A	#N/A	#N/A	#N/A	#N/A	#N/A	#N/A	#N/A	#N/A	#N/A	#N/A
fig|404999.4.peg.642	Rueg1_121116_661812_660637 Bmp family protein	#N/A	#N/A	#N/A	#N/A	#N/A	#N/A	#N/A	#N/A	#N/A	#N/A	#N/A	#N/A	#N/A	#N/A	#N/A	#N/A
fig|404999.4.peg.866	Rueg1_121116_899885_900505 SSU ribosomal protein S4p (S9e)	#N/A	#N/A	#N/A	#N/A	#N/A	#N/A	#N/A	#N/A	#N/A	#N/A	#N/A	#N/A	#N/A	#N/A	#N/A	#N/A
fig|404999.4.peg.132	Rueg1_121116_135147_132862 3'-to-5' exoribonuclease RNase R	#N/A	#N/A	#N/A	#N/A	#N/A	#N/A	#N/A	#N/A	#N/A	#N/A	#N/A	#N/A	#N/A	#N/A	#N/A	#N/A
fig|404999.4.peg.1575	Rueg1_121116_1622975_1623772 Phosphate transport ATP-binding protein PstB (TC 3.A.1.7.1)	#N/A	#N/A	#N/A	#N/A	#N/A	#N/A	#N/A	#N/A	#N/A	#N/A	#N/A	#N/A	#N/A	#N/A	#N/A	#N/A
fig|404999.4.peg.346	Rueg1_121116_359427_359801 LSU ribosomal protein L7/L12 (P1/P2)	#N/A	#N/A	#N/A	#N/A	#N/A	#N/A	#N/A	#N/A	#N/A	#N/A	#N/A	#N/A	#N/A	#N/A	#N/A	#N/A
fig|404999.4.peg.978	Rueg1_121116_1015935_1015033 Fructose-bisphosphate aldolase class I (EC 4.1.2.13)	#N/A	#N/A	#N/A	#N/A	#N/A	#N/A	#N/A	#N/A	#N/A	#N/A	#N/A	#N/A	#N/A	#N/A	#N/A	#N/A
fig|404999.4.peg.2931	Rueg1_121116_3041287_3040046 Branched-chain alpha-keto acid dehydrogenase, E1 component, alpha subunit (EC 1.2.4.4)	#N/A	#N/A	#N/A	#N/A	#N/A	#N/A	#N/A	#N/A	#N/A	#N/A	#N/A	#N/A	#N/A	#N/A	#N/A	#N/A
fig|404999.4.peg.1730	Rueg1_121116_1789661_1788267 Dihydrolipoamide dehydrogenase (EC 1.8.1.4)	#N/A	#N/A	#N/A	#N/A	#N/A	#N/A	#N/A	#N/A	#N/A	#N/A	#N/A	#N/A	#N/A	#N/A	#N/A	#N/A
fig|404999.4.peg.2130	Rueg1_121116_2188342_2187110 NADH-ubiquinone oxidoreductase chain E (EC 1.6.5.3)	#N/A	#N/A	#N/A	#N/A	#N/A	#N/A	#N/A	#N/A	#N/A	#N/A	#N/A	#N/A	#N/A	#N/A	#N/A	#N/A
fig|404999.4.peg.186	Rueg1_121116_189023_189883 UTP--glucose-1-phosphate uridylyltransferase (EC 2.7.7.9)	#N/A	#N/A	#N/A	#N/A	#N/A	#N/A	#N/A	#N/A	#N/A	#N/A	#N/A	#N/A	#N/A	#N/A	#N/A	#N/A
fig|404999.4.peg.1497	Rueg1_121116_1538026_1536464 GMP synthase [glutamine-hydrolyzing] (EC 6.3.5.2)	#N/A	#N/A	#N/A	#N/A	#N/A	#N/A	#N/A	#N/A	#N/A	#N/A	#N/A	#N/A	#N/A	#N/A	#N/A	#N/A
fig|404999.4.peg.4020	Rueg2_121116_972140_974275 Signal transduction histidine kinase CheA (EC 2.7.3.-)	#N/A	#N/A	#N/A	#N/A	#N/A	#N/A	#N/A	#N/A	#N/A	#N/A	#N/A	#N/A	#N/A	#N/A	#N/A	#N/A
fig|404999.4.peg.1576	Rueg1_121116_1623789_1624499 Phosphate transport system regulatory protein PhoU	#N/A	#N/A	#N/A	#N/A	#N/A	#N/A	#N/A	#N/A	#N/A	#N/A	#N/A	#N/A	#N/A	#N/A	#N/A	#N/A
fig|404999.4.peg.3890	Rueg2_121116_853898_855403 Dihydrolipoamide succinyltransferase component (E2) of 2-oxoglutarate dehydrogenase complex (EC 2.3.1.61)	#N/A	#N/A	#N/A	#N/A	#N/A	#N/A	#N/A	#N/A	#N/A	#N/A	#N/A	#N/A	#N/A	#N/A	#N/A	#N/A
fig|404999.4.peg.3583	Rueg2_121116_555488_557092 Dipeptide-binding ABC transporter, periplasmic substrate-binding component (TC 3.A.1.5.2); Putative hemin-binding lipoprotein	#N/A	#N/A	#N/A	#N/A	#N/A	#N/A	#N/A	#N/A	#N/A	#N/A	#N/A	#N/A	#N/A	#N/A	#N/A	#N/A
fig|404999.4.peg.981	Rueg1_121116_1018790_1017147 CTP synthase (EC 6.3.4.2)	#N/A	#N/A	#N/A	#N/A	#N/A	#N/A	#N/A	#N/A	#N/A	#N/A	#N/A	#N/A	#N/A	#N/A	#N/A	#N/A
fig|404999.4.peg.367	Rueg1_121116_382932_383774 LSU ribosomal protein L2p (L8e)	#N/A	#N/A	#N/A	#N/A	#N/A	#N/A	#N/A	#N/A	#N/A	#N/A	#N/A	#N/A	#N/A	#N/A	#N/A	#N/A
fig|404999.4.peg.2835	Rueg1_121116_2930909_2929536 Gamma-aminobutyrate:alpha-ketoglutarate aminotransferase (EC 2.6.1.19)	#N/A	#N/A	#N/A	#N/A	#N/A	#N/A	#N/A	#N/A	#N/A	#N/A	#N/A	#N/A	#N/A	#N/A	#N/A	#N/A
fig|404999.4.peg.57	Rueg1_121116_63686_61758 1-deoxy-D-xylulose 5-phosphate synthase (EC 2.2.1.7)	#N/A	#N/A	#N/A	#N/A	#N/A	#N/A	#N/A	#N/A	#N/A	#N/A	#N/A	#N/A	#N/A	#N/A	#N/A	#N/A
fig|404999.4.peg.1537	Rueg1_121116_1582992_1584461 Thermostable carboxypeptidase 1 (EC 3.4.17.19)	#N/A	#N/A	#N/A	#N/A	#N/A	#N/A	#N/A	#N/A	#N/A	#N/A	#N/A	#N/A	#N/A	#N/A	#N/A	#N/A
fig|404999.4.peg.3374	Rueg2_121116_328196_329629 Mannose-1-phosphate guanylyltransferase (GDP) (EC 2.7.7.22)	#N/A	#N/A	#N/A	#N/A	#N/A	#N/A	#N/A	#N/A	#N/A	#N/A	#N/A	#N/A	#N/A	#N/A	#N/A	#N/A
fig|404999.4.peg.3276	Rueg2_121116_224540_225721 S-adenosylmethionine synthetase (EC 2.5.1.6)	#N/A	#N/A	#N/A	#N/A	#N/A	#N/A	#N/A	#N/A	#N/A	#N/A	#N/A	#N/A	#N/A	#N/A	#N/A	#N/A
fig|404999.4.peg.1589	Rueg1_121116_1640066_1639311 Iron-sulfur cluster assembly ATPase protein SufC	#N/A	#N/A	#N/A	#N/A	#N/A	#N/A	#N/A	#N/A	#N/A	#N/A	#N/A	#N/A	#N/A	#N/A	#N/A	#N/A
fig|404999.4.peg.1083	Rueg1_121116_1120965_1122497 Propionyl-CoA carboxylase carboxyl transferase subunit (EC 6.4.1.3)	#N/A	#N/A	#N/A	#N/A	#N/A	#N/A	#N/A	#N/A	#N/A	#N/A	#N/A	#N/A	#N/A	#N/A	#N/A	#N/A
fig|404999.4.peg.3498	Rueg2_121116_460265_459267 TRAP-type C4-dicarboxylate transport system, periplasmic component	#N/A	#N/A	#N/A	#N/A	#N/A	#N/A	#N/A	#N/A	#N/A	#N/A	#N/A	#N/A	#N/A	#N/A	#N/A	#N/A
fig|404999.4.peg.2908	Rueg1_121116_3006545_3005208 Carboxyl-terminal protease family protein	#N/A	#N/A	#N/A	#N/A	#N/A	#N/A	#N/A	#N/A	#N/A	#N/A	#N/A	#N/A	#N/A	#N/A	#N/A	#N/A
fig|404999.4.peg.4310	pRueg1_121116_79099_77753 cytochrome P450	#N/A	#N/A	#N/A	#N/A	#N/A	#N/A	#N/A	#N/A	#N/A	#N/A	#N/A	#N/A	#N/A	#N/A	#N/A	#N/A
fig|404999.4.peg.2934	Rueg1_121116_3044209_3043013 Alcohol dehydrogenase (EC 1.1.1.1)	#N/A	#N/A	#N/A	#N/A	#N/A	#N/A	#N/A	#N/A	#N/A	#N/A	#N/A	#N/A	#N/A	#N/A	#N/A	#N/A
fig|404999.4.peg.3894	Rueg2_121116_857494_858891 Dihydrolipoamide dehydrogenase of 2-oxoglutarate dehydrogenase (EC 1.8.1.4)	#N/A	#N/A	#N/A	#N/A	#N/A	#N/A	#N/A	#N/A	#N/A	#N/A	#N/A	#N/A	#N/A	#N/A	#N/A	#N/A
fig|404999.4.peg.1474	Rueg1_121116_1512441_1514660 DNA ligase (EC 6.5.1.2)	#N/A	#N/A	#N/A	#N/A	#N/A	#N/A	#N/A	#N/A	#N/A	#N/A	#N/A	#N/A	#N/A	#N/A	#N/A	#N/A
fig|404999.4.peg.2323	Rueg1_121116_2388182_2385210 ATP-DEPENDENT DNA HELICASE	#N/A	#N/A	#N/A	#N/A	#N/A	#N/A	#N/A	#N/A	#N/A	#N/A	#N/A	#N/A	#N/A	#N/A	#N/A	#N/A
fig|404999.4.peg.2410	Rueg1_121116_2502730_2500682 VgrG protein	#N/A	#N/A	#N/A	#N/A	#N/A	#N/A	#N/A	#N/A	#N/A	#N/A	#N/A	#N/A	#N/A	#N/A	#N/A	#N/A
fig|404999.4.peg.2246	Rueg1_121116_2308554_2310338 Xaa-Pro aminopeptidase (EC 3.4.11.9)	#N/A	#N/A	#N/A	#N/A	#N/A	#N/A	#N/A	#N/A	#N/A	#N/A	#N/A	#N/A	#N/A	#N/A	#N/A	#N/A
fig|404999.4.peg.1582	Rueg1_121116_1631402_1631491,Rueg1_121116_1631491_1632459 TRAP transporter solute receptor, TAXI family precursor	#N/A	#N/A	#N/A	#N/A	#N/A	#N/A	#N/A	#N/A	#N/A	#N/A	#N/A	#N/A	#N/A	#N/A	#N/A	#N/A
fig|404999.4.peg.2935	Rueg1_121116_3045634_3044252 dehydrogenase, (succinatesemialdehyde dehydrogenase, aldehyde dehydrogenase, aldehyde dehydrogenase)	#N/A	#N/A	#N/A	#N/A	#N/A	#N/A	#N/A	#N/A	#N/A	#N/A	#N/A	#N/A	#N/A	#N/A	#N/A	#N/A
fig|404999.4.peg.469	Rueg1_121116_473431_472391 F420-dependent N(5),N(10)-methylenetetrahydromethanopterin reductase (EC 1.5.99.11)	#N/A	#N/A	#N/A	#N/A	#N/A	#N/A	#N/A	#N/A	#N/A	#N/A	#N/A	#N/A	#N/A	#N/A	#N/A	#N/A
fig|404999.4.peg.1996	Rueg1_121116_2052434_2051310 Peptide chain release factor 2	#N/A	#N/A	#N/A	#N/A	#N/A	#N/A	#N/A	#N/A	#N/A	#N/A	#N/A	#N/A	#N/A	#N/A	#N/A	#N/A
fig|404999.4.peg.1637	Rueg1_121116_1688379_1687321 Pterin-binding enzyme domain protein	#N/A	#N/A	#N/A	#N/A	#N/A	#N/A	#N/A	#N/A	#N/A	#N/A	#N/A	#N/A	#N/A	#N/A	#N/A	#N/A
fig|404999.4.peg.2664	Rueg1_121116_2760636_2761418 Universal stress protein UspA and related nucleotide-binding proteins	#N/A	#N/A	#N/A	#N/A	#N/A	#N/A	#N/A	#N/A	#N/A	#N/A	#N/A	#N/A	#N/A	#N/A	#N/A	#N/A
fig|404999.4.peg.1750	Rueg1_121116_1809441_1810820 Pyruvate dehydrogenase E1 component beta subunit (EC 1.2.4.1)	#N/A	#N/A	#N/A	#N/A	#N/A	#N/A	#N/A	#N/A	#N/A	#N/A	#N/A	#N/A	#N/A	#N/A	#N/A	#N/A
fig|404999.4.peg.1745	Rueg1_121116_1805167_1806939 methyl-accepting chemotaxis sensory transducer	#N/A	#N/A	#N/A	#N/A	#N/A	#N/A	#N/A	#N/A	#N/A	#N/A	#N/A	#N/A	#N/A	#N/A	#N/A	#N/A
fig|404999.4.peg.2999	Rueg1_121116_3114563_3116104 CMP/dCMP deaminase, zinc-binding	#N/A	#N/A	#N/A	#N/A	#N/A	#N/A	#N/A	#N/A	#N/A	#N/A	#N/A	#N/A	#N/A	#N/A	#N/A	#N/A
fig|404999.4.peg.333	Rueg1_121116_347663_350011 Topoisomerase IV subunit A (EC 5.99.1.-)	#N/A	#N/A	#N/A	#N/A	#N/A	#N/A	#N/A	#N/A	#N/A	#N/A	#N/A	#N/A	#N/A	#N/A	#N/A	#N/A
fig|404999.4.peg.162	Rueg1_121116_165644_164460 2-amino-3-ketobutyrate coenzyme A ligase (EC 2.3.1.29)	#N/A	#N/A	#N/A	#N/A	#N/A	#N/A	#N/A	#N/A	#N/A	#N/A	#N/A	#N/A	#N/A	#N/A	#N/A	#N/A
fig|404999.4.peg.659	Rueg1_121116_679567_677792 FIG313892: hypothetical protein	#N/A	#N/A	#N/A	#N/A	#N/A	#N/A	#N/A	#N/A	#N/A	#N/A	#N/A	#N/A	#N/A	#N/A	#N/A	#N/A
fig|404999.4.peg.2138	Rueg1_121116_2195224_2193287 Methylcrotonyl-CoA carboxylase biotin-containing subunit (EC 6.4.1.4)	#N/A	#N/A	#N/A	#N/A	#N/A	#N/A	#N/A	#N/A	#N/A	#N/A	#N/A	#N/A	#N/A	#N/A	#N/A	#N/A
fig|404999.4.peg.729	Rueg1_121116_757544_758674 Branched-chain amino acid ABC transporter, amino acid-binding protein (TC 3.A.1.4.1)	#N/A	#N/A	#N/A	#N/A	#N/A	#N/A	#N/A	#N/A	#N/A	#N/A	#N/A	#N/A	#N/A	#N/A	#N/A	#N/A
fig|404999.4.peg.3811	Rueg2_121116_783561_784268 His/Glu/Gln/Arg/opine family ABC transporter, periplasmic His/Glu/Gln/Arg/opine family-binding protein	#N/A	#N/A	#N/A	#N/A	#N/A	#N/A	#N/A	#N/A	#N/A	#N/A	#N/A	#N/A	#N/A	#N/A	#N/A	#N/A
fig|404999.4.peg.2301	Rueg1_121116_2361735_2362655 Manganese-dependent inorganic pyrophosphatase (EC 3.6.1.1)	#N/A	#N/A	#N/A	#N/A	#N/A	#N/A	#N/A	#N/A	#N/A	#N/A	#N/A	#N/A	#N/A	#N/A	#N/A	#N/A
fig|404999.4.peg.3974	Rueg2_121116_925193_924276 UDP-galactose-lipid carrier transferase (EC 2.-.-.-)	#N/A	#N/A	#N/A	#N/A	#N/A	#N/A	#N/A	#N/A	#N/A	#N/A	#N/A	#N/A	#N/A	#N/A	#N/A	#N/A
fig|404999.4.peg.2102	Rueg1_121116_2162899_2161952,Rueg1_121116_2161950_2161918,Rueg1_121116_2161914_2161801,Rueg1_121116_2161797_2161675 ATP-dependent protease La (EC 3.4.21.53) Type I	#N/A	#N/A	#N/A	#N/A	#N/A	#N/A	#N/A	#N/A	#N/A	#N/A	#N/A	#N/A	#N/A	#N/A	#N/A	#N/A
fig|404999.4.peg.1297	Rueg1_121116_1324527_1323106 Amidase (EC 3.5.1.4)	#N/A	#N/A	#N/A	#N/A	#N/A	#N/A	#N/A	#N/A	#N/A	#N/A	#N/A	#N/A	#N/A	#N/A	#N/A	#N/A
fig|404999.4.peg.2200	Rueg1_121116_2267279_2265480 Translation elongation factor LepA	#N/A	#N/A	#N/A	#N/A	#N/A	#N/A	#N/A	#N/A	#N/A	#N/A	#N/A	#N/A	#N/A	#N/A	#N/A	#N/A
fig|404999.4.peg.381	Rueg1_121116_390933_391496 LSU ribosomal protein L5p (L11e)	#N/A	#N/A	#N/A	#N/A	#N/A	#N/A	#N/A	#N/A	#N/A	#N/A	#N/A	#N/A	#N/A	#N/A	#N/A	#N/A
fig|404999.4.peg.305	Rueg1_121116_313998_315281 Leucine-, isoleucine-, valine-, threonine-, and alanine-binding protein	#N/A	#N/A	#N/A	#N/A	#N/A	#N/A	#N/A	#N/A	#N/A	#N/A	#N/A	#N/A	#N/A	#N/A	#N/A	#N/A
fig|404999.4.peg.805	Rueg1_121116_839087_837801 Homoserine dehydrogenase (EC 1.1.1.3)	#N/A	#N/A	#N/A	#N/A	#N/A	#N/A	#N/A	#N/A	#N/A	#N/A	#N/A	#N/A	#N/A	#N/A	#N/A	#N/A
fig|404999.4.peg.3036	Rueg1_121116_3150680_3149385 hypothetical protein	#N/A	#N/A	#N/A	#N/A	#N/A	#N/A	#N/A	#N/A	#N/A	#N/A	#N/A	#N/A	#N/A	#N/A	#N/A	#N/A
fig|404999.4.peg.2443	Rueg1_121116_2534215_2535636 TldD protein, part of proposed TldE/TldD proteolytic complex (PMID 12029038)	#N/A	#N/A	#N/A	#N/A	#N/A	#N/A	#N/A	#N/A	#N/A	#N/A	#N/A	#N/A	#N/A	#N/A	#N/A	#N/A
fig|404999.4.peg.1464	Rueg1_121116_1503513_1505849 Outer membrane protein assembly factor YaeT precursor	#N/A	#N/A	#N/A	#N/A	#N/A	#N/A	#N/A	#N/A	#N/A	#N/A	#N/A	#N/A	#N/A	#N/A	#N/A	#N/A
fig|404999.4.peg.706	Rueg1_121116_733051_731408 Lysyl-tRNA synthetase (class I) (EC 6.1.1.6)	#N/A	#N/A	#N/A	#N/A	#N/A	#N/A	#N/A	#N/A	#N/A	#N/A	#N/A	#N/A	#N/A	#N/A	#N/A	#N/A
fig|404999.4.peg.82	Rueg1_121116_85412_86707 Flagellar hook-associated protein FlgK	#N/A	#N/A	#N/A	#N/A	#N/A	#N/A	#N/A	#N/A	#N/A	#N/A	#N/A	#N/A	#N/A	#N/A	#N/A	#N/A
fig|404999.4.peg.3968	Rueg2_121116_920071_921987 Outer membrane protein and related peptidoglycan-associated (lipo)proteins	#N/A	#N/A	#N/A	#N/A	#N/A	#N/A	#N/A	#N/A	#N/A	#N/A	#N/A	#N/A	#N/A	#N/A	#N/A	#N/A
fig|404999.4.peg.1910	Rueg1_121116_1968578_1969855 Survival protein SurA precursor (Peptidyl-prolyl cis-trans isomerase SurA) (EC 5.2.1.8)	#N/A	#N/A	#N/A	#N/A	#N/A	#N/A	#N/A	#N/A	#N/A	#N/A	#N/A	#N/A	#N/A	#N/A	#N/A	#N/A
fig|404999.4.peg.2624	Rueg1_121116_2720370_2721773 3-isopropylmalate dehydratase large subunit (EC 4.2.1.33)	#N/A	#N/A	#N/A	#N/A	#N/A	#N/A	#N/A	#N/A	#N/A	#N/A	#N/A	#N/A	#N/A	#N/A	#N/A	#N/A
fig|404999.4.peg.3963	Rueg2_121116_916778_915408 Glutamate--cysteine ligase (EC 6.3.2.2)	#N/A	#N/A	#N/A	#N/A	#N/A	#N/A	#N/A	#N/A	#N/A	#N/A	#N/A	#N/A	#N/A	#N/A	#N/A	#N/A
fig|404999.4.peg.2389	Rueg1_121116_2472563_2470899 Adenylate cyclase (EC 4.6.1.1)	#N/A	#N/A	#N/A	#N/A	#N/A	#N/A	#N/A	#N/A	#N/A	#N/A	#N/A	#N/A	#N/A	#N/A	#N/A	#N/A
fig|404999.4.peg.2626	Rueg1_121116_2723873_2722800 Phenylalanyl-tRNA synthetase alpha chain (EC 6.1.1.20)	#N/A	#N/A	#N/A	#N/A	#N/A	#N/A	#N/A	#N/A	#N/A	#N/A	#N/A	#N/A	#N/A	#N/A	#N/A	#N/A
fig|404999.4.peg.1704	Rueg1_121116_1760605_1757186 Indolepyruvate ferredoxin oxidoreductase, alpha and beta subunits	#N/A	#N/A	#N/A	#N/A	#N/A	#N/A	#N/A	#N/A	#N/A	#N/A	#N/A	#N/A	#N/A	#N/A	#N/A	#N/A
fig|404999.4.peg.1691	Rueg1_121116_1744136_1745536 Glutamyl-tRNA synthetase (EC 6.1.1.17)	#N/A	#N/A	#N/A	#N/A	#N/A	#N/A	#N/A	#N/A	#N/A	#N/A	#N/A	#N/A	#N/A	#N/A	#N/A	#N/A
fig|404999.4.peg.895	Rueg1_121116_930690_929668 Ribose-phosphate pyrophosphokinase (EC 2.7.6.1)	#N/A	#N/A	#N/A	#N/A	#N/A	#N/A	#N/A	#N/A	#N/A	#N/A	#N/A	#N/A	#N/A	#N/A	#N/A	#N/A
fig|404999.4.peg.479	Rueg1_121116_483538_484998 Dihydropyrimidinase (EC 3.5.2.2)	#N/A	#N/A	#N/A	#N/A	#N/A	#N/A	#N/A	#N/A	#N/A	#N/A	#N/A	#N/A	#N/A	#N/A	#N/A	#N/A
fig|404999.4.peg.2666	Rueg1_121116_2762709_2763827 Coproporphyrinogen III oxidase, oxygen-independent (EC 1.3.99.22)	#N/A	#N/A	#N/A	#N/A	#N/A	#N/A	#N/A	#N/A	#N/A	#N/A	#N/A	#N/A	#N/A	#N/A	#N/A	#N/A
fig|404999.4.peg.2232	Rueg1_121116_2293240_2294838 Capsular polysaccharide export system inner membrane protein KpsE	#N/A	#N/A	#N/A	#N/A	#N/A	#N/A	#N/A	#N/A	#N/A	#N/A	#N/A	#N/A	#N/A	#N/A	#N/A	#N/A
fig|404999.4.peg.2889	Rueg1_121116_2985232_2984030 Methionine gamma-lyase (EC 4.4.1.11)	#N/A	#N/A	#N/A	#N/A	#N/A	#N/A	#N/A	#N/A	#N/A	#N/A	#N/A	#N/A	#N/A	#N/A	#N/A	#N/A
fig|404999.4.peg.3633	Rueg2_121116_608916_607819 Alpha-glucoside transport ATP-binding protein AglK	#N/A	#N/A	#N/A	#N/A	#N/A	#N/A	#N/A	#N/A	#N/A	#N/A	#N/A	#N/A	#N/A	#N/A	#N/A	#N/A
fig|404999.4.peg.2316	Rueg1_121116_2378389_2379612 Methyl-accepting chemotaxis protein	#N/A	#N/A	#N/A	#N/A	#N/A	#N/A	#N/A	#N/A	#N/A	#N/A	#N/A	#N/A	#N/A	#N/A	#N/A	#N/A
fig|404999.4.peg.1631	Rueg1_121116_1683579_1682533 COG0536: GTP-binding protein Obg	#N/A	#N/A	#N/A	#N/A	#N/A	#N/A	#N/A	#N/A	#N/A	#N/A	#N/A	#N/A	#N/A	#N/A	#N/A	#N/A
fig|404999.4.peg.1993	Rueg1_121116_2050217_2048838 Amidase (EC 3.5.1.4)	#N/A	#N/A	#N/A	#N/A	#N/A	#N/A	#N/A	#N/A	#N/A	#N/A	#N/A	#N/A	#N/A	#N/A	#N/A	#N/A
fig|404999.4.peg.126	Rueg1_121116_125611_126717 Spermidine/putrescine-binding periplasmic protein	#N/A	#N/A	#N/A	#N/A	#N/A	#N/A	#N/A	#N/A	#N/A	#N/A	#N/A	#N/A	#N/A	#N/A	#N/A	#N/A
fig|404999.4.peg.1604	Rueg1_121116_1654683_1653610 RecA protein	#N/A	#N/A	#N/A	#N/A	#N/A	#N/A	#N/A	#N/A	#N/A	#N/A	#N/A	#N/A	#N/A	#N/A	#N/A	#N/A
fig|404999.4.peg.4494	pRueg2_121116_126634_124460 Isoquinoline 1-oxidoreductase beta subunit (EC 1.3.99.16)	#N/A	#N/A	#N/A	#N/A	#N/A	#N/A	#N/A	#N/A	#N/A	#N/A	#N/A	#N/A	#N/A	#N/A	#N/A	#N/A
fig|404999.4.peg.2936	Rueg1_121116_3047089_3045737 glutamine synthetase family protein	#N/A	#N/A	#N/A	#N/A	#N/A	#N/A	#N/A	#N/A	#N/A	#N/A	#N/A	#N/A	#N/A	#N/A	#N/A	#N/A
fig|404999.4.peg.2177	Rueg1_121116_2240207_2237862 Transcription accessory protein (S1 RNA-binding domain)	#N/A	#N/A	#N/A	#N/A	#N/A	#N/A	#N/A	#N/A	#N/A	#N/A	#N/A	#N/A	#N/A	#N/A	#N/A	#N/A
fig|404999.4.peg.1906	Rueg1_121116_1963943_1962471 Cytosol aminopeptidase PepA (EC 3.4.11.1)	#N/A	#N/A	#N/A	#N/A	#N/A	#N/A	#N/A	#N/A	#N/A	#N/A	#N/A	#N/A	#N/A	#N/A	#N/A	#N/A
fig|404999.4.peg.3284	Rueg2_121116_231024_229672 5-Enolpyruvylshikimate-3-phosphate synthase (EC 2.5.1.19)	#N/A	#N/A	#N/A	#N/A	#N/A	#N/A	#N/A	#N/A	#N/A	#N/A	#N/A	#N/A	#N/A	#N/A	#N/A	#N/A
fig|404999.4.peg.3248	Rueg2_121116_197768_195891 DNA polymerase III subunits gamma and tau (EC 2.7.7.7)	#N/A	#N/A	#N/A	#N/A	#N/A	#N/A	#N/A	#N/A	#N/A	#N/A	#N/A	#N/A	#N/A	#N/A	#N/A	#N/A
fig|404999.4.peg.1985	Rueg1_121116_2041099_2040014 TRAP-type C4-dicarboxylate transport system, periplasmic component	#N/A	#N/A	#N/A	#N/A	#N/A	#N/A	#N/A	#N/A	#N/A	#N/A	#N/A	#N/A	#N/A	#N/A	#N/A	#N/A
fig|404999.4.peg.2150	Rueg1_121116_2206709_2208517 Glucosamine--fructose-6-phosphate aminotransferase [isomerizing] (EC 2.6.1.16)	#N/A	#N/A	#N/A	#N/A	#N/A	#N/A	#N/A	#N/A	#N/A	#N/A	#N/A	#N/A	#N/A	#N/A	#N/A	#N/A
fig|404999.4.peg.3086	Rueg2_121116_14349_13006 Na(+)-translocating NADH-quinone reductase subunit A (EC 1.6.5.-)	#N/A	#N/A	#N/A	#N/A	#N/A	#N/A	#N/A	#N/A	#N/A	#N/A	#N/A	#N/A	#N/A	#N/A	#N/A	#N/A
fig|404999.4.peg.2128	Rueg1_121116_2186820_2185522 NADH-ubiquinone oxidoreductase chain F (EC 1.6.5.3)	#N/A	#N/A	#N/A	#N/A	#N/A	#N/A	#N/A	#N/A	#N/A	#N/A	#N/A	#N/A	#N/A	#N/A	#N/A	#N/A
fig|404999.4.peg.3160	Rueg2_121116_94478_93225 N-Acetyl-D-glucosamine ABC transport system, sugar-binding protein	#N/A	#N/A	#N/A	#N/A	#N/A	#N/A	#N/A	#N/A	#N/A	#N/A	#N/A	#N/A	#N/A	#N/A	#N/A	#N/A
fig|404999.4.peg.3262	Rueg2_121116_214614_213385 3-oxoacyl-[acyl-carrier-protein] synthase, KASI (EC 2.3.1.41)	#N/A	#N/A	#N/A	#N/A	#N/A	#N/A	#N/A	#N/A	#N/A	#N/A	#N/A	#N/A	#N/A	#N/A	#N/A	#N/A
fig|404999.4.peg.327	Rueg1_121116_343750_342992 Electron transfer flavoprotein, beta subunit	#N/A	#N/A	#N/A	#N/A	#N/A	#N/A	#N/A	#N/A	#N/A	#N/A	#N/A	#N/A	#N/A	#N/A	#N/A	#N/A
fig|404999.4.peg.4301	pRueg1_121116_69183_68026 Butyryl-CoA dehydrogenase (EC 1.3.99.2)	#N/A	#N/A	#N/A	#N/A	#N/A	#N/A	#N/A	#N/A	#N/A	#N/A	#N/A	#N/A	#N/A	#N/A	#N/A	#N/A
fig|404999.4.peg.2106	Rueg1_121116_2165787_2167202 hypothetical protein sometimes fused to ribosomal protein S6 glutaminyl transferase / Ribosomal protein S6 glutaminyl transferase	#N/A	#N/A	#N/A	#N/A	#N/A	#N/A	#N/A	#N/A	#N/A	#N/A	#N/A	#N/A	#N/A	#N/A	#N/A	#N/A
fig|404999.4.peg.168	Rueg1_121116_171047_171823 Enoyl-CoA hydratase (EC 4.2.1.17)	#N/A	#N/A	#N/A	#N/A	#N/A	#N/A	#N/A	#N/A	#N/A	#N/A	#N/A	#N/A	#N/A	#N/A	#N/A	#N/A
fig|404999.4.peg.2475	Rueg1_121116_2567452_2566127 tolB protein precursor, periplasmic protein involved in the tonb-independent uptake of group A colicins	#N/A	#N/A	#N/A	#N/A	#N/A	#N/A	#N/A	#N/A	#N/A	#N/A	#N/A	#N/A	#N/A	#N/A	#N/A	#N/A
fig|404999.4.peg.4006	Rueg2_121116_957247_956231 TRAP-type C4-dicarboxylate transport system, periplasmic component	#N/A	#N/A	#N/A	#N/A	#N/A	#N/A	#N/A	#N/A	#N/A	#N/A	#N/A	#N/A	#N/A	#N/A	#N/A	#N/A
fig|404999.4.peg.1393	Rueg1_121116_1428582_1429628 Phosphoribosylformylglycinamidine cyclo-ligase (EC 6.3.3.1)	#N/A	#N/A	#N/A	#N/A	#N/A	#N/A	#N/A	#N/A	#N/A	#N/A	#N/A	#N/A	#N/A	#N/A	#N/A	#N/A
fig|404999.4.peg.326	Rueg1_121116_342992_342063 Electron transfer flavoprotein, alpha subunit	#N/A	#N/A	#N/A	#N/A	#N/A	#N/A	#N/A	#N/A	#N/A	#N/A	#N/A	#N/A	#N/A	#N/A	#N/A	#N/A
fig|404999.4.peg.238	Rueg1_121116_246179_247564 Asp-tRNAAsn/Glu-tRNAGln amidotransferase A subunit and related amidases	#N/A	#N/A	#N/A	#N/A	#N/A	#N/A	#N/A	#N/A	#N/A	#N/A	#N/A	#N/A	#N/A	#N/A	#N/A	#N/A
fig|404999.4.peg.2132	Rueg1_121116_2189825_2188608 NADH-ubiquinone oxidoreductase chain D (EC 1.6.5.3)	#N/A	#N/A	#N/A	#N/A	#N/A	#N/A	#N/A	#N/A	#N/A	#N/A	#N/A	#N/A	#N/A	#N/A	#N/A	#N/A
fig|404999.4.peg.1454	Rueg1_121116_1495143_1493476 Oligopeptide/dipeptide ABC transporter, periplasmic substrate-binding protein	#N/A	#N/A	#N/A	#N/A	#N/A	#N/A	#N/A	#N/A	#N/A	#N/A	#N/A	#N/A	#N/A	#N/A	#N/A	#N/A
fig|404999.4.peg.886	Rueg1_121116_920767_921642 ATP synthase gamma chain (EC 3.6.3.14)	#N/A	#N/A	#N/A	#N/A	#N/A	#N/A	#N/A	#N/A	#N/A	#N/A	#N/A	#N/A	#N/A	#N/A	#N/A	#N/A
fig|404999.4.peg.547	Rueg1_121116_553206_556217 Formate dehydrogenase-O, major subunit (EC 1.2.1.2)	#N/A	#N/A	#N/A	#N/A	#N/A	#N/A	#N/A	#N/A	#N/A	#N/A	#N/A	#N/A	#N/A	#N/A	#N/A	#N/A
fig|404999.4.peg.4346	pRueg1_121116_115511_114549 TRAP transporter solute receptor, TAXI family precursor	#N/A	#N/A	#N/A	#N/A	#N/A	#N/A	#N/A	#N/A	#N/A	#N/A	#N/A	#N/A	#N/A	#N/A	#N/A	#N/A
fig|404999.4.peg.3329	Rueg2_121116_276495_274981 Soluble pyridine nucleotide transhydrogenase (EC 1.6.1.1)	#N/A	#N/A	#N/A	#N/A	#N/A	#N/A	#N/A	#N/A	#N/A	#N/A	#N/A	#N/A	#N/A	#N/A	#N/A	#N/A
fig|404999.4.peg.3908	Rueg2_121116_870093_868702 Argininosuccinate lyase (EC 4.3.2.1)	#N/A	#N/A	#N/A	#N/A	#N/A	#N/A	#N/A	#N/A	#N/A	#N/A	#N/A	#N/A	#N/A	#N/A	#N/A	#N/A
fig|404999.4.peg.4302	pRueg1_121116_70219_69197 Alkanesulfonate monooxygenase (EC 1.14.14.5)	#N/A	#N/A	#N/A	#N/A	#N/A	#N/A	#N/A	#N/A	#N/A	#N/A	#N/A	#N/A	#N/A	#N/A	#N/A	#N/A
fig|404999.4.peg.1744	Rueg1_121116_1803654_1803659,Rueg1_121116_1803663_1804955 Phosphoglycerate kinase (EC 2.7.2.3)	#N/A	#N/A	#N/A	#N/A	#N/A	#N/A	#N/A	#N/A	#N/A	#N/A	#N/A	#N/A	#N/A	#N/A	#N/A	#N/A
fig|404999.4.peg.3175	Rueg2_121116_109270_110847 Dipeptide-binding ABC transporter, periplasmic substrate-binding component (TC 3.A.1.5.2)	#N/A	#N/A	#N/A	#N/A	#N/A	#N/A	#N/A	#N/A	#N/A	#N/A	#N/A	#N/A	#N/A	#N/A	#N/A	#N/A
fig|404999.4.peg.3841	Rueg2_121116_808243_810201 Topoisomerase IV subunit B (EC 5.99.1.-)	#N/A	#N/A	#N/A	#N/A	#N/A	#N/A	#N/A	#N/A	#N/A	#N/A	#N/A	#N/A	#N/A	#N/A	#N/A	#N/A
fig|404999.4.peg.987	Rueg1_121116_1025528_1023207 CPN protein	#N/A	#N/A	#N/A	#N/A	#N/A	#N/A	#N/A	#N/A	#N/A	#N/A	#N/A	#N/A	#N/A	#N/A	#N/A	#N/A
fig|404999.4.peg.3848	Rueg2_121116_814469_815998 Predicted nucleoside ABC transporter, ATP-binding component	#N/A	#N/A	#N/A	#N/A	#N/A	#N/A	#N/A	#N/A	#N/A	#N/A	#N/A	#N/A	#N/A	#N/A	#N/A	#N/A
fig|404999.4.peg.4041	Rueg2_121116_993994_993023 Tricarboxylate transport protein TctC	#N/A	#N/A	#N/A	#N/A	#N/A	#N/A	#N/A	#N/A	#N/A	#N/A	#N/A	#N/A	#N/A	#N/A	#N/A	#N/A
fig|404999.4.peg.1997	Rueg1_121116_2055057_2052550 Penicillin-binding protein 1A	#N/A	#N/A	#N/A	#N/A	#N/A	#N/A	#N/A	#N/A	#N/A	#N/A	#N/A	#N/A	#N/A	#N/A	#N/A	#N/A
fig|404999.4.peg.1565	Rueg1_121116_1611559_1612929 2-keto-3-deoxy-D-arabino-heptulosonate-7-phosphate synthase II (EC 2.5.1.54)	#N/A	#N/A	#N/A	#N/A	#N/A	#N/A	#N/A	#N/A	#N/A	#N/A	#N/A	#N/A	#N/A	#N/A	#N/A	#N/A
fig|404999.4.peg.159	Rueg1_121116_160681_162276 D-3-phosphoglycerate dehydrogenase (EC 1.1.1.95)	#N/A	#N/A	#N/A	#N/A	#N/A	#N/A	#N/A	#N/A	#N/A	#N/A	#N/A	#N/A	#N/A	#N/A	#N/A	#N/A
fig|404999.4.peg.2607	Rueg1_121116_2704301_2705773 Succinate-semialdehyde dehydrogenase [NADP+] (EC 1.2.1.16)	#N/A	#N/A	#N/A	#N/A	#N/A	#N/A	#N/A	#N/A	#N/A	#N/A	#N/A	#N/A	#N/A	#N/A	#N/A	#N/A
fig|404999.4.peg.626	Rueg1_121116_642481_640712 FIG01073801: hypothetical protein	#N/A	#N/A	#N/A	#N/A	#N/A	#N/A	#N/A	#N/A	#N/A	#N/A	#N/A	#N/A	#N/A	#N/A	#N/A	#N/A
fig|404999.4.peg.1375	Rueg1_121116_1404269_1405573 Dihydropyrimidine dehydrogenase [NADP+] (EC 1.3.1.2)	#N/A	#N/A	#N/A	#N/A	#N/A	#N/A	#N/A	#N/A	#N/A	#N/A	#N/A	#N/A	#N/A	#N/A	#N/A	#N/A
fig|404999.4.peg.1849	Rueg1_121116_1909342_1907540 methyl-accepting chemotaxis sensory transducer	#N/A	#N/A	#N/A	#N/A	#N/A	#N/A	#N/A	#N/A	#N/A	#N/A	#N/A	#N/A	#N/A	#N/A	#N/A	#N/A
fig|404999.4.peg.2752	Rueg1_121116_2839393_2840160 FIG01073002: hypothetical protein	#N/A	#N/A	#N/A	#N/A	#N/A	#N/A	#N/A	#N/A	#N/A	#N/A	#N/A	#N/A	#N/A	#N/A	#N/A	#N/A
fig|404999.4.peg.3587	Rueg2_121116_560684_561850 Hippurate hydrolase (EC 3.5.1.32)	#N/A	#N/A	#N/A	#N/A	#N/A	#N/A	#N/A	#N/A	#N/A	#N/A	#N/A	#N/A	#N/A	#N/A	#N/A	#N/A
fig|404999.4.peg.3924	Rueg2_121116_883385_881736 Electron transfer flavoprotein-ubiquinone oxidoreductase (EC 1.5.5.1)	#N/A	#N/A	#N/A	#N/A	#N/A	#N/A	#N/A	#N/A	#N/A	#N/A	#N/A	#N/A	#N/A	#N/A	#N/A	#N/A
fig|404999.4.peg.1751	Rueg1_121116_1810832_1812157 Dihydrolipoamide acetyltransferase component of pyruvate dehydrogenase complex (EC 2.3.1.12)	#N/A	#N/A	#N/A	#N/A	#N/A	#N/A	#N/A	#N/A	#N/A	#N/A	#N/A	#N/A	#N/A	#N/A	#N/A	#N/A
fig|404999.4.peg.592	Rueg1_121116_605680_604652 Tryptophanyl-tRNA synthetase (EC 6.1.1.2)	#N/A	#N/A	#N/A	#N/A	#N/A	#N/A	#N/A	#N/A	#N/A	#N/A	#N/A	#N/A	#N/A	#N/A	#N/A	#N/A
fig|404999.4.peg.1841	Rueg1_121116_1898261_1896783 GTP-binding protein EngA	#N/A	#N/A	#N/A	#N/A	#N/A	#N/A	#N/A	#N/A	#N/A	#N/A	#N/A	#N/A	#N/A	#N/A	#N/A	#N/A
fig|404999.4.peg.997	Rueg1_121116_1034552_1035907 Glutathione reductase (EC 1.8.1.7)	#N/A	#N/A	#N/A	#N/A	#N/A	#N/A	#N/A	#N/A	#N/A	#N/A	#N/A	#N/A	#N/A	#N/A	#N/A	#N/A
fig|404999.4.peg.1001	Rueg1_121116_1039410_1040906 HtrA protease/chaperone protein	#N/A	#N/A	#N/A	#N/A	#N/A	#N/A	#N/A	#N/A	#N/A	#N/A	#N/A	#N/A	#N/A	#N/A	#N/A	#N/A
fig|404999.4.peg.124	Rueg1_121116_122690_124087 Adenosylmethionine-8-amino-7-oxononanoate aminotransferase (EC 2.6.1.62)	#N/A	#N/A	#N/A	#N/A	#N/A	#N/A	#N/A	#N/A	#N/A	#N/A	#N/A	#N/A	#N/A	#N/A	#N/A	#N/A
fig|404999.4.peg.3465	Rueg2_121116_423245_422262 Oligopeptide transport ATP-binding protein OppF (TC 3.A.1.5.1)	#N/A	#N/A	#N/A	#N/A	#N/A	#N/A	#N/A	#N/A	#N/A	#N/A	#N/A	#N/A	#N/A	#N/A	#N/A	#N/A
fig|404999.4.peg.165	Rueg1_121116_169287_167761 Ubiquinone biosynthesis monooxygenase UbiB	#N/A	#N/A	#N/A	#N/A	#N/A	#N/A	#N/A	#N/A	#N/A	#N/A	#N/A	#N/A	#N/A	#N/A	#N/A	#N/A
fig|404999.4.peg.291	Rueg1_121116_302204_301062 putative saccharopine reductase	#N/A	#N/A	#N/A	#N/A	#N/A	#N/A	#N/A	#N/A	#N/A	#N/A	#N/A	#N/A	#N/A	#N/A	#N/A	#N/A
fig|404999.4.peg.1522	Rueg1_121116_1565061_1568516 Transcription-repair coupling factor	#N/A	#N/A	#N/A	#N/A	#N/A	#N/A	#N/A	#N/A	#N/A	#N/A	#N/A	#N/A	#N/A	#N/A	#N/A	#N/A
fig|404999.4.peg.2466	Rueg1_121116_2557587_2556685 Methylenetetrahydrofolate dehydrogenase (NADP+) (EC 1.5.1.5) / Methenyltetrahydrofolate cyclohydrolase (EC 3.5.4.9)	#N/A	#N/A	#N/A	#N/A	#N/A	#N/A	#N/A	#N/A	#N/A	#N/A	#N/A	#N/A	#N/A	#N/A	#N/A	#N/A
fig|404999.4.peg.279	Rueg1_121116_285545_286978 Peptidase, M16 family	#N/A	#N/A	#N/A	#N/A	#N/A	#N/A	#N/A	#N/A	#N/A	#N/A	#N/A	#N/A	#N/A	#N/A	#N/A	#N/A
fig|404999.4.peg.998	Rueg1_121116_1036016_1037176 HflK protein	#N/A	#N/A	#N/A	#N/A	#N/A	#N/A	#N/A	#N/A	#N/A	#N/A	#N/A	#N/A	#N/A	#N/A	#N/A	#N/A
fig|404999.4.peg.2929	Rueg1_121116_3039026_3037758 Dihydrolipoamide acyltransferase component of branched-chain alpha-keto acid dehydrogenase complex (EC 2.3.1.168)	#N/A	#N/A	#N/A	#N/A	#N/A	#N/A	#N/A	#N/A	#N/A	#N/A	#N/A	#N/A	#N/A	#N/A	#N/A	#N/A
fig|404999.4.peg.227	Rueg1_121116_236274_237239 Porin	#N/A	#N/A	#N/A	#N/A	#N/A	#N/A	#N/A	#N/A	#N/A	#N/A	#N/A	#N/A	#N/A	#N/A	#N/A	#N/A
fig|404999.4.peg.1433	Rueg1_121116_1467361_1468548 Cysteine synthase (EC 2.5.1.47)	#N/A	#N/A	#N/A	#N/A	#N/A	#N/A	#N/A	#N/A	#N/A	#N/A	#N/A	#N/A	#N/A	#N/A	#N/A	#N/A
fig|404999.4.peg.2171	Rueg1_121116_2229674_2231248 NAD(P) transhydrogenase alpha subunit (EC 1.6.1.2)	#N/A	#N/A	#N/A	#N/A	#N/A	#N/A	#N/A	#N/A	#N/A	#N/A	#N/A	#N/A	#N/A	#N/A	#N/A	#N/A
fig|404999.4.peg.283	Rueg1_121116_292084_293046 Manganese ABC transporter, periplasmic-binding protein SitA	#N/A	#N/A	#N/A	#N/A	#N/A	#N/A	#N/A	#N/A	#N/A	#N/A	#N/A	#N/A	#N/A	#N/A	#N/A	#N/A
fig|404999.4.peg.999	Rueg1_121116_1037176_1038060 HflC protein	#N/A	#N/A	#N/A	#N/A	#N/A	#N/A	#N/A	#N/A	#N/A	#N/A	#N/A	#N/A	#N/A	#N/A	#N/A	#N/A
fig|404999.4.peg.1616	Rueg1_121116_1671285_1669663 L,D-transpeptidase YcbB	#N/A	#N/A	#N/A	#N/A	#N/A	#N/A	#N/A	#N/A	#N/A	#N/A	#N/A	#N/A	#N/A	#N/A	#N/A	#N/A
fig|404999.4.peg.3656	Rueg2_121116_633221_634741 Ketoglutarate semialdehyde dehydrogenase (EC 1.2.1.26)	#N/A	#N/A	#N/A	#N/A	#N/A	#N/A	#N/A	#N/A	#N/A	#N/A	#N/A	#N/A	#N/A	#N/A	#N/A	#N/A
fig|404999.4.peg.370	Rueg1_121116_384440_385159 SSU ribosomal protein S3p (S3e)	#N/A	#N/A	#N/A	#N/A	#N/A	#N/A	#N/A	#N/A	#N/A	#N/A	#N/A	#N/A	#N/A	#N/A	#N/A	#N/A
fig|404999.4.peg.502	Rueg1_121116_508639_511371 methyl-accepting chemotaxis protein	#N/A	#N/A	#N/A	#N/A	#N/A	#N/A	#N/A	#N/A	#N/A	#N/A	#N/A	#N/A	#N/A	#N/A	#N/A	#N/A
fig|404999.4.peg.1722	Rueg1_121116_1778667_1779812 Branched-chain acyl-CoA dehydrogenase (EC 1.3.99.12)	#N/A	#N/A	#N/A	#N/A	#N/A	#N/A	#N/A	#N/A	#N/A	#N/A	#N/A	#N/A	#N/A	#N/A	#N/A	#N/A
fig|404999.4.peg.311	Rueg1_121116_321542_320532 Ferric iron ABC transporter, iron-binding protein	#N/A	#N/A	#N/A	#N/A	#N/A	#N/A	#N/A	#N/A	#N/A	#N/A	#N/A	#N/A	#N/A	#N/A	#N/A	#N/A
fig|404999.4.peg.2354	Rueg1_121116_2420356_2421324 ABC transporter, periplasmic substrate-binding protein	#N/A	#N/A	#N/A	#N/A	#N/A	#N/A	#N/A	#N/A	#N/A	#N/A	#N/A	#N/A	#N/A	#N/A	#N/A	#N/A
fig|404999.4.peg.3797	Rueg2_121116_768908_768123 Inositol-1-monophosphatase (EC 3.1.3.25)	#N/A	#N/A	#N/A	#N/A	#N/A	#N/A	#N/A	#N/A	#N/A	#N/A	#N/A	#N/A	#N/A	#N/A	#N/A	#N/A
fig|404999.4.peg.564	Rueg1_121116_572625_571621 NADPH-dependent glyceraldehyde-3-phosphate dehydrogenase (EC 1.2.1.13) / NAD-dependent glyceraldehyde-3-phosphate dehydrogenase (EC 1.2.1.12)	#N/A	#N/A	#N/A	#N/A	#N/A	#N/A	#N/A	#N/A	#N/A	#N/A	#N/A	#N/A	#N/A	#N/A	#N/A	#N/A
fig|404999.4.peg.3650	Rueg2_121116_627750_626770 TRAP-type transport system, periplasmic component, predicted N-acetylneuraminate-binding protein	#N/A	#N/A	#N/A	#N/A	#N/A	#N/A	#N/A	#N/A	#N/A	#N/A	#N/A	#N/A	#N/A	#N/A	#N/A	#N/A
fig|404999.4.peg.1024	Rueg1_121116_1061451_1063691 Phosphocarrier protein kinase/phosphorylase, nitrogen regulation associated	#N/A	#N/A	#N/A	#N/A	#N/A	#N/A	#N/A	#N/A	#N/A	#N/A	#N/A	#N/A	#N/A	#N/A	#N/A	#N/A
fig|404999.4.peg.280	Rueg1_121116_286975_288348 Peptidase, M16 family	#N/A	#N/A	#N/A	#N/A	#N/A	#N/A	#N/A	#N/A	#N/A	#N/A	#N/A	#N/A	#N/A	#N/A	#N/A	#N/A
fig|404999.4.peg.4192	Rueg2_121116_1149015_1150286 UDP-N-acetylglucosamine 1-carboxyvinyltransferase (EC 2.5.1.7)	#N/A	#N/A	#N/A	#N/A	#N/A	#N/A	#N/A	#N/A	#N/A	#N/A	#N/A	#N/A	#N/A	#N/A	#N/A	#N/A
fig|404999.4.peg.4016	Rueg2_121116_968629_967694 Chemotaxis response regulator protein-glutamate methylesterase CheB (EC 3.1.1.61)	#N/A	#N/A	#N/A	#N/A	#N/A	#N/A	#N/A	#N/A	#N/A	#N/A	#N/A	#N/A	#N/A	#N/A	#N/A	#N/A
fig|404999.4.peg.2928	Rueg1_121116_3037757_3036399 Dihydrolipoamide dehydrogenase of branched-chain alpha-keto acid dehydrogenase (EC 1.8.1.4)	#N/A	#N/A	#N/A	#N/A	#N/A	#N/A	#N/A	#N/A	#N/A	#N/A	#N/A	#N/A	#N/A	#N/A	#N/A	#N/A
fig|404999.4.peg.3477	Rueg2_121116_435740_436927 Aspartate aminotransferase (EC 2.6.1.1)	#N/A	#N/A	#N/A	#N/A	#N/A	#N/A	#N/A	#N/A	#N/A	#N/A	#N/A	#N/A	#N/A	#N/A	#N/A	#N/A
fig|404999.4.peg.3586	Rueg2_121116_559002_560687 Probable ABC transporter, ATP-binding protein	#N/A	#N/A	#N/A	#N/A	#N/A	#N/A	#N/A	#N/A	#N/A	#N/A	#N/A	#N/A	#N/A	#N/A	#N/A	#N/A
fig|404999.4.peg.3227	Rueg2_121116_176604_177476 Dihydrodipicolinate synthase (EC 4.2.1.52)	#N/A	#N/A	#N/A	#N/A	#N/A	#N/A	#N/A	#N/A	#N/A	#N/A	#N/A	#N/A	#N/A	#N/A	#N/A	#N/A
fig|404999.4.peg.50	Rueg1_121116_53596_52370 Glutamate N-acetyltransferase (EC 2.3.1.35) / N-acetylglutamate synthase (EC 2.3.1.1)	#N/A	#N/A	#N/A	#N/A	#N/A	#N/A	#N/A	#N/A	#N/A	#N/A	#N/A	#N/A	#N/A	#N/A	#N/A	#N/A
fig|404999.4.peg.4194	Rueg2_121116_1150843_1152147 Histidinol dehydrogenase (EC 1.1.1.23)	#N/A	#N/A	#N/A	#N/A	#N/A	#N/A	#N/A	#N/A	#N/A	#N/A	#N/A	#N/A	#N/A	#N/A	#N/A	#N/A
fig|404999.4.peg.3237	Rueg2_121116_188364_186964 Taurine--pyruvate aminotransferase (EC 2.6.1.77)	#N/A	#N/A	#N/A	#N/A	#N/A	#N/A	#N/A	#N/A	#N/A	#N/A	#N/A	#N/A	#N/A	#N/A	#N/A	#N/A
fig|404999.4.peg.1249	Rueg1_121116_1273537_1272500 Alanine racemase (EC 5.1.1.1)	#N/A	#N/A	#N/A	#N/A	#N/A	#N/A	#N/A	#N/A	#N/A	#N/A	#N/A	#N/A	#N/A	#N/A	#N/A	#N/A
fig|404999.4.peg.3081	Rueg2_121116_9722_8499 Na(+)-translocating NADH-quinone reductase subunit F (EC 1.6.5.-)	#N/A	#N/A	#N/A	#N/A	#N/A	#N/A	#N/A	#N/A	#N/A	#N/A	#N/A	#N/A	#N/A	#N/A	#N/A	#N/A
fig|404999.4.peg.2937	Rueg1_121116_3048199_3047165 TRAP-type C4-dicarboxylate transport system, periplasmic component	#N/A	#N/A	#N/A	#N/A	#N/A	#N/A	#N/A	#N/A	#N/A	#N/A	#N/A	#N/A	#N/A	#N/A	#N/A	#N/A
fig|404999.4.peg.1678	Rueg1_121116_1729841_1731016 Aspartate aminotransferase (EC 2.6.1.1)	#N/A	#N/A	#N/A	#N/A	#N/A	#N/A	#N/A	#N/A	#N/A	#N/A	#N/A	#N/A	#N/A	#N/A	#N/A	#N/A
fig|404999.4.peg.418	Rueg1_121116_422450_421590 Acetylglutamate kinase (EC 2.7.2.8)	#N/A	#N/A	#N/A	#N/A	#N/A	#N/A	#N/A	#N/A	#N/A	#N/A	#N/A	#N/A	#N/A	#N/A	#N/A	#N/A
fig|404999.4.peg.2373	Rueg1_121116_2453946_2454443 Uncharacterized protein ImpD	#N/A	#N/A	#N/A	#N/A	#N/A	#N/A	#N/A	#N/A	#N/A	#N/A	#N/A	#N/A	#N/A	#N/A	#N/A	#N/A
fig|404999.4.peg.2966	Rueg1_121116_3084405_3083416 Oxidoreductase	#N/A	#N/A	#N/A	#N/A	#N/A	#N/A	#N/A	#N/A	#N/A	#N/A	#N/A	#N/A	#N/A	#N/A	#N/A	#N/A
fig|404999.4.peg.1356	Rueg1_121116_1387372_1386023 Biotin carboxylase of acetyl-CoA carboxylase (EC 6.3.4.14)	#N/A	#N/A	#N/A	#N/A	#N/A	#N/A	#N/A	#N/A	#N/A	#N/A	#N/A	#N/A	#N/A	#N/A	#N/A	#N/A
fig|404999.4.peg.1403	Rueg1_121116_1439349_1440110 Phosphoribosylaminoimidazole-succinocarboxamide synthase (EC 6.3.2.6)	#N/A	#N/A	#N/A	#N/A	#N/A	#N/A	#N/A	#N/A	#N/A	#N/A	#N/A	#N/A	#N/A	#N/A	#N/A	#N/A
fig|404999.4.peg.7	Rueg1_121116_6795_7694 Chromosome (plasmid) partitioning protein ParB / Stage 0 sporulation protein J	#N/A	#N/A	#N/A	#N/A	#N/A	#N/A	#N/A	#N/A	#N/A	#N/A	#N/A	#N/A	#N/A	#N/A	#N/A	#N/A
fig|404999.4.peg.4305	pRueg1_121116_73978_72818 ABC-type antimicrobial peptide transport system, permease component	#N/A	#N/A	#N/A	#N/A	#N/A	#N/A	#N/A	#N/A	#N/A	#N/A	#N/A	#N/A	#N/A	#N/A	#N/A	#N/A
fig|404999.4.peg.3132	Rueg2_121116_66169_65141 Xylose ABC transporter, periplasmic xylose-binding protein XylF	#N/A	#N/A	#N/A	#N/A	#N/A	#N/A	#N/A	#N/A	#N/A	#N/A	#N/A	#N/A	#N/A	#N/A	#N/A	#N/A
fig|404999.4.peg.2141	Rueg1_121116_2198950_2197427 Acetyl-coenzyme A synthetase (EC 6.2.1.1)	#N/A	#N/A	#N/A	#N/A	#N/A	#N/A	#N/A	#N/A	#N/A	#N/A	#N/A	#N/A	#N/A	#N/A	#N/A	#N/A
fig|404999.4.peg.2954	Rueg1_121116_3065505_3067310 Adenine deaminase (EC 3.5.4.2)	#N/A	#N/A	#N/A	#N/A	#N/A	#N/A	#N/A	#N/A	#N/A	#N/A	#N/A	#N/A	#N/A	#N/A	#N/A	#N/A
fig|404999.4.peg.3634	Rueg2_121116_610588_608936 Alpha-glucosidase AglA	#N/A	#N/A	#N/A	#N/A	#N/A	#N/A	#N/A	#N/A	#N/A	#N/A	#N/A	#N/A	#N/A	#N/A	#N/A	#N/A
fig|404999.4.peg.239	Rueg1_121116_247672_248850 N-succinyl-L,L-diaminopimelate aminotransferase alternative (EC 2.6.1.17)	#N/A	#N/A	#N/A	#N/A	#N/A	#N/A	#N/A	#N/A	#N/A	#N/A	#N/A	#N/A	#N/A	#N/A	#N/A	#N/A
fig|404999.4.peg.244	Rueg1_121116_255481_253904 Gamma-glutamyltranspeptidase (EC 2.3.2.2)	#N/A	#N/A	#N/A	#N/A	#N/A	#N/A	#N/A	#N/A	#N/A	#N/A	#N/A	#N/A	#N/A	#N/A	#N/A	#N/A
fig|404999.4.peg.2425	Rueg1_121116_2516881_2515367 Histidyl-tRNA synthetase (EC 6.1.1.21)	#N/A	#N/A	#N/A	#N/A	#N/A	#N/A	#N/A	#N/A	#N/A	#N/A	#N/A	#N/A	#N/A	#N/A	#N/A	#N/A
fig|404999.4.peg.2815	Rueg1_121116_2904449_2903487 Acetyl-coenzyme A carboxyl transferase beta chain (EC 6.4.1.2)	#N/A	#N/A	#N/A	#N/A	#N/A	#N/A	#N/A	#N/A	#N/A	#N/A	#N/A	#N/A	#N/A	#N/A	#N/A	#N/A
fig|404999.4.peg.63	Rueg1_121116_67100_67186,Rueg1_121116_67190_67219,Rueg1_121116_67223_68113 Branched-chain amino acid aminotransferase (EC 2.6.1.42)	#N/A	#N/A	#N/A	#N/A	#N/A	#N/A	#N/A	#N/A	#N/A	#N/A	#N/A	#N/A	#N/A	#N/A	#N/A	#N/A
fig|404999.4.peg.3958	Rueg2_121116_912160_913470 Dihydroorotase (EC 3.5.2.3)	#N/A	#N/A	#N/A	#N/A	#N/A	#N/A	#N/A	#N/A	#N/A	#N/A	#N/A	#N/A	#N/A	#N/A	#N/A	#N/A
fig|404999.4.peg.3144	Rueg2_121116_79014_78154 D-alanine aminotransferase (EC 2.6.1.21)	#N/A	#N/A	#N/A	#N/A	#N/A	#N/A	#N/A	#N/A	#N/A	#N/A	#N/A	#N/A	#N/A	#N/A	#N/A	#N/A
fig|404999.4.peg.180	Rueg1_121116_183468_182311 Chaperone protein DnaJ	#N/A	#N/A	#N/A	#N/A	#N/A	#N/A	#N/A	#N/A	#N/A	#N/A	#N/A	#N/A	#N/A	#N/A	#N/A	#N/A
fig|404999.4.peg.153	Rueg1_121116_155556_154363 Ribosomal RNA large subunit methyltransferase N (EC 2.1.1.-)	#N/A	#N/A	#N/A	#N/A	#N/A	#N/A	#N/A	#N/A	#N/A	#N/A	#N/A	#N/A	#N/A	#N/A	#N/A	#N/A
fig|404999.4.peg.1834	Rueg1_121116_1891046_1889385,Rueg1_121116_1889381_1888410 Protein-export membrane protein SecD (TC 3.A.5.1.1)	#N/A	#N/A	#N/A	#N/A	#N/A	#N/A	#N/A	#N/A	#N/A	#N/A	#N/A	#N/A	#N/A	#N/A	#N/A	#N/A
fig|404999.4.peg.3784	Rueg2_121116_753241_751667 Oligopeptide ABC transporter, periplasmic oligopeptide-binding protein OppA (TC 3.A.1.5.1)	#N/A	#N/A	#N/A	#N/A	#N/A	#N/A	#N/A	#N/A	#N/A	#N/A	#N/A	#N/A	#N/A	#N/A	#N/A	#N/A
fig|404999.4.peg.4048	Rueg2_121116_1002034_1000658 Biotin carboxylase (EC 6.3.4.14)	#N/A	#N/A	#N/A	#N/A	#N/A	#N/A	#N/A	#N/A	#N/A	#N/A	#N/A	#N/A	#N/A	#N/A	#N/A	#N/A
fig|404999.4.peg.1220	Rueg1_121116_1249198_1247591 Peptide chain release factor 3	#N/A	#N/A	#N/A	#N/A	#N/A	#N/A	#N/A	#N/A	#N/A	#N/A	#N/A	#N/A	#N/A	#N/A	#N/A	#N/A
fig|404999.4.peg.166	Rueg1_121116_170043_169291 Ubiquinone/menaquinone biosynthesis methyltransferase UbiE (EC 2.1.1.-) @ 2-heptaprenyl-1,4-naphthoquinone methyltransferase (EC 2.1.1.163)	#N/A	#N/A	#N/A	#N/A	#N/A	#N/A	#N/A	#N/A	#N/A	#N/A	#N/A	#N/A	#N/A	#N/A	#N/A	#N/A
fig|404999.4.peg.203	Rueg1_121116_206632_208083 Xylulose kinase (EC 2.7.1.17)	#N/A	#N/A	#N/A	#N/A	#N/A	#N/A	#N/A	#N/A	#N/A	#N/A	#N/A	#N/A	#N/A	#N/A	#N/A	#N/A
fig|404999.4.peg.3196	Rueg2_121116_136089_137135 TRAP transporter solute receptor, unknown substrate 3	#N/A	#N/A	#N/A	#N/A	#N/A	#N/A	#N/A	#N/A	#N/A	#N/A	#N/A	#N/A	#N/A	#N/A	#N/A	#N/A
fig|404999.4.peg.143	Rueg1_121116_145628_147151 Histidine ammonia-lyase (EC 4.3.1.3)	#N/A	#N/A	#N/A	#N/A	#N/A	#N/A	#N/A	#N/A	#N/A	#N/A	#N/A	#N/A	#N/A	#N/A	#N/A	#N/A
fig|404999.4.peg.523	Rueg1_121116_534032_532422 Glucose-6-phosphate isomerase (EC 5.3.1.9)	#N/A	#N/A	#N/A	#N/A	#N/A	#N/A	#N/A	#N/A	#N/A	#N/A	#N/A	#N/A	#N/A	#N/A	#N/A	#N/A
fig|404999.4.peg.723	Rueg1_121116_750344_752638 Anthraniloyl-CoA monooxygenase (EC 1.14.13.40)	#N/A	#N/A	#N/A	#N/A	#N/A	#N/A	#N/A	#N/A	#N/A	#N/A	#N/A	#N/A	#N/A	#N/A	#N/A	#N/A
fig|404999.4.peg.1363	Rueg1_121116_1394045_1392699 Branched-chain amino acid ABC transporter, periplasmic substrate- binding protein	#N/A	#N/A	#N/A	#N/A	#N/A	#N/A	#N/A	#N/A	#N/A	#N/A	#N/A	#N/A	#N/A	#N/A	#N/A	#N/A
fig|404999.4.peg.1198	Rueg1_121116_1222609_1224495 Long-chain-fatty-acid--CoA ligase (EC 6.2.1.3)	#N/A	#N/A	#N/A	#N/A	#N/A	#N/A	#N/A	#N/A	#N/A	#N/A	#N/A	#N/A	#N/A	#N/A	#N/A	#N/A
fig|404999.4.peg.256	Rueg1_121116_264441_265091 Alkyl hydroperoxide reductase subunit C-like protein	#N/A	#N/A	#N/A	#N/A	#N/A	#N/A	#N/A	#N/A	#N/A	#N/A	#N/A	#N/A	#N/A	#N/A	#N/A	#N/A
fig|404999.4.peg.1348	Rueg1_121116_1380138_1380770 ATP-dependent Clp protease proteolytic subunit (EC 3.4.21.92)	#N/A	#N/A	#N/A	#N/A	#N/A	#N/A	#N/A	#N/A	#N/A	#N/A	#N/A	#N/A	#N/A	#N/A	#N/A	#N/A
fig|404999.4.peg.1786	Rueg1_121116_1838766_1837924 Flagellin protein FlaA	#N/A	#N/A	#N/A	#N/A	#N/A	#N/A	#N/A	#N/A	#N/A	#N/A	#N/A	#N/A	#N/A	#N/A	#N/A	#N/A
fig|404999.4.peg.804	Rueg1_121116_837620_836637 Fructose-1,6-bisphosphatase, GlpX type (EC 3.1.3.11)	#N/A	#N/A	#N/A	#N/A	#N/A	#N/A	#N/A	#N/A	#N/A	#N/A	#N/A	#N/A	#N/A	#N/A	#N/A	#N/A
fig|404999.4.peg.2760	Rueg1_121116_2847101_2848027 Inositol transport system sugar-binding protein	#N/A	#N/A	#N/A	#N/A	#N/A	#N/A	#N/A	#N/A	#N/A	#N/A	#N/A	#N/A	#N/A	#N/A	#N/A	#N/A
fig|404999.4.peg.1472	Rueg1_121116_1511545_1512264 DNA-binding response regulator CtrA	#N/A	#N/A	#N/A	#N/A	#N/A	#N/A	#N/A	#N/A	#N/A	#N/A	#N/A	#N/A	#N/A	#N/A	#N/A	#N/A
fig|404999.4.peg.2506	Rueg1_121116_2597221_2596097 Aminomethyltransferase (glycine cleavage system T protein) (EC 2.1.2.10)	#N/A	#N/A	#N/A	#N/A	#N/A	#N/A	#N/A	#N/A	#N/A	#N/A	#N/A	#N/A	#N/A	#N/A	#N/A	#N/A
fig|404999.4.peg.631	Rueg1_121116_648495_650291 Gamma-glutamyltranspeptidase (EC 2.3.2.2)	#N/A	#N/A	#N/A	#N/A	#N/A	#N/A	#N/A	#N/A	#N/A	#N/A	#N/A	#N/A	#N/A	#N/A	#N/A	#N/A
fig|404999.4.peg.2436	Rueg1_121116_2529642_2528251 Threonine synthase (EC 4.2.3.1)	#N/A	#N/A	#N/A	#N/A	#N/A	#N/A	#N/A	#N/A	#N/A	#N/A	#N/A	#N/A	#N/A	#N/A	#N/A	#N/A
fig|404999.4.peg.142	Rueg1_121116_144414_145631 Imidazolonepropionase (EC 3.5.2.7)	#N/A	#N/A	#N/A	#N/A	#N/A	#N/A	#N/A	#N/A	#N/A	#N/A	#N/A	#N/A	#N/A	#N/A	#N/A	#N/A
fig|404999.4.peg.3816	Rueg2_121116_788117_789388 Polyhydroxyalkanoate depolymerase, intracellular	#N/A	#N/A	#N/A	#N/A	#N/A	#N/A	#N/A	#N/A	#N/A	#N/A	#N/A	#N/A	#N/A	#N/A	#N/A	#N/A
fig|404999.4.peg.600	Rueg1_121116_613409_614344 Glutathione synthetase (EC 6.3.2.3)	#N/A	#N/A	#N/A	#N/A	#N/A	#N/A	#N/A	#N/A	#N/A	#N/A	#N/A	#N/A	#N/A	#N/A	#N/A	#N/A
fig|404999.4.peg.2757	Rueg1_121116_2844893_2843892 Myo-inositol 2-dehydrogenase (EC 1.1.1.18)	#N/A	#N/A	#N/A	#N/A	#N/A	#N/A	#N/A	#N/A	#N/A	#N/A	#N/A	#N/A	#N/A	#N/A	#N/A	#N/A
fig|404999.4.peg.4210	Rueg2_121116_1168788_1167232 Type I restriction-modification system, DNA-methyltransferase subunit M (EC 2.1.1.72)	#N/A	#N/A	#N/A	#N/A	#N/A	#N/A	#N/A	#N/A	#N/A	#N/A	#N/A	#N/A	#N/A	#N/A	#N/A	#N/A
fig|404999.4.peg.394	Rueg1_121116_398658_399239 Adenylate kinase (EC 2.7.4.3)	#N/A	#N/A	#N/A	#N/A	#N/A	#N/A	#N/A	#N/A	#N/A	#N/A	#N/A	#N/A	#N/A	#N/A	#N/A	#N/A
fig|404999.4.peg.1127	Rueg1_121116_1161818_1162264 Granule-associated protein	#N/A	#N/A	#N/A	#N/A	#N/A	#N/A	#N/A	#N/A	#N/A	#N/A	#N/A	#N/A	#N/A	#N/A	#N/A	#N/A
fig|404999.4.peg.944	Rueg1_121116_977749_980406 ATP-dependent DNA helicase UvrD/PcrA	#N/A	#N/A	#N/A	#N/A	#N/A	#N/A	#N/A	#N/A	#N/A	#N/A	#N/A	#N/A	#N/A	#N/A	#N/A	#N/A
fig|404999.4.peg.2764	Rueg1_121116_2851969_2853798 Epi-inositol hydrolase (EC 3.7.1.-)	#N/A	#N/A	#N/A	#N/A	#N/A	#N/A	#N/A	#N/A	#N/A	#N/A	#N/A	#N/A	#N/A	#N/A	#N/A	#N/A
fig|404999.4.peg.2226	Rueg1_121116_2289425_2288649 FIG01073770: hypothetical protein	#N/A	#N/A	#N/A	#N/A	#N/A	#N/A	#N/A	#N/A	#N/A	#N/A	#N/A	#N/A	#N/A	#N/A	#N/A	#N/A
fig|404999.4.peg.2920	Rueg1_121116_3018489_3019496 FIG017823: ATPase, MoxR family	#N/A	#N/A	#N/A	#N/A	#N/A	#N/A	#N/A	#N/A	#N/A	#N/A	#N/A	#N/A	#N/A	#N/A	#N/A	#N/A
fig|404999.4.peg.2312	Rueg1_121116_2373661_2372945 Protein of unknown function DUF541	#N/A	#N/A	#N/A	#N/A	#N/A	#N/A	#N/A	#N/A	#N/A	#N/A	#N/A	#N/A	#N/A	#N/A	#N/A	#N/A
fig|404999.4.peg.3341	Rueg2_121116_286841_288487 Mucoidy inhibitor A	#N/A	#N/A	#N/A	#N/A	#N/A	#N/A	#N/A	#N/A	#N/A	#N/A	#N/A	#N/A	#N/A	#N/A	#N/A	#N/A
fig|404999.4.peg.125	Rueg1_121116_124403_125503 Maltose/maltodextrin transport ATP-binding protein MalK (EC 3.6.3.19)	#N/A	#N/A	#N/A	#N/A	#N/A	#N/A	#N/A	#N/A	#N/A	#N/A	#N/A	#N/A	#N/A	#N/A	#N/A	#N/A
fig|404999.4.peg.1702	Rueg1_121116_1756137_1755328 Glutamate racemase (EC 5.1.1.3)	#N/A	#N/A	#N/A	#N/A	#N/A	#N/A	#N/A	#N/A	#N/A	#N/A	#N/A	#N/A	#N/A	#N/A	#N/A	#N/A
fig|404999.4.peg.2458	Rueg1_121116_2549201_2550652 Type II/IV secretion system ATP hydrolase TadA/VirB11/CpaF, TadA subfamily	#N/A	#N/A	#N/A	#N/A	#N/A	#N/A	#N/A	#N/A	#N/A	#N/A	#N/A	#N/A	#N/A	#N/A	#N/A	#N/A
fig|404999.4.peg.2670	Rueg1_121116_2769705_2767798 Oligopeptide ABC transporter, periplasmic oligopeptide-binding protein OppA (TC 3.A.1.5.1)	#N/A	#N/A	#N/A	#N/A	#N/A	#N/A	#N/A	#N/A	#N/A	#N/A	#N/A	#N/A	#N/A	#N/A	#N/A	#N/A
fig|404999.4.peg.2366	Rueg1_121116_2439239_2437905 Uncharacterized protein ImpJ/VasE	#N/A	#N/A	#N/A	#N/A	#N/A	#N/A	#N/A	#N/A	#N/A	#N/A	#N/A	#N/A	#N/A	#N/A	#N/A	#N/A
fig|404999.4.peg.2365	Rueg1_121116_2437905_2436346 Outer membrane protein ImpK/VasF, OmpA/MotB domain	#N/A	#N/A	#N/A	#N/A	#N/A	#N/A	#N/A	#N/A	#N/A	#N/A	#N/A	#N/A	#N/A	#N/A	#N/A	#N/A
fig|404999.4.peg.363	Rueg1_121116_379849_380568 LSU ribosomal protein L3p (L3e)	#N/A	#N/A	#N/A	#N/A	#N/A	#N/A	#N/A	#N/A	#N/A	#N/A	#N/A	#N/A	#N/A	#N/A	#N/A	#N/A
fig|404999.4.peg.1749	Rueg1_121116_1808411_1809424 Pyruvate dehydrogenase E1 component alpha subunit (EC 1.2.4.1)	#N/A	#N/A	#N/A	#N/A	#N/A	#N/A	#N/A	#N/A	#N/A	#N/A	#N/A	#N/A	#N/A	#N/A	#N/A	#N/A
fig|404999.4.peg.1964	Rueg1_121116_2020252_2019776 C4-type zinc finger protein, DksA/TraR family	#N/A	#N/A	#N/A	#N/A	#N/A	#N/A	#N/A	#N/A	#N/A	#N/A	#N/A	#N/A	#N/A	#N/A	#N/A	#N/A
fig|404999.4.peg.478	Rueg1_121116_482283_483533 Beta-ureidopropionase (EC 3.5.1.6)	#N/A	#N/A	#N/A	#N/A	#N/A	#N/A	#N/A	#N/A	#N/A	#N/A	#N/A	#N/A	#N/A	#N/A	#N/A	#N/A
fig|404999.4.peg.3063	Rueg1_121116_3174906_3176216 ATP-dependent hsl protease ATP-binding subunit HslU	#N/A	#N/A	#N/A	#N/A	#N/A	#N/A	#N/A	#N/A	#N/A	#N/A	#N/A	#N/A	#N/A	#N/A	#N/A	#N/A
fig|404999.4.peg.1374	Rueg1_121116_1402875_1404209 Pyridine nucleotide-disulphide oxidoreductase associated with reductive pyrimidine catabolism	#N/A	#N/A	#N/A	#N/A	#N/A	#N/A	#N/A	#N/A	#N/A	#N/A	#N/A	#N/A	#N/A	#N/A	#N/A	#N/A
fig|404999.4.peg.317	Rueg1_121116_326057_325326 Orotidine 5'-phosphate decarboxylase (EC 4.1.1.23)	#N/A	#N/A	#N/A	#N/A	#N/A	#N/A	#N/A	#N/A	#N/A	#N/A	#N/A	#N/A	#N/A	#N/A	#N/A	#N/A
fig|404999.4.peg.4138	Rueg2_121116_1096320_1098239 Oligopeptide ABC transporter, periplasmic oligopeptide-binding protein	#N/A	#N/A	#N/A	#N/A	#N/A	#N/A	#N/A	#N/A	#N/A	#N/A	#N/A	#N/A	#N/A	#N/A	#N/A	#N/A
fig|404999.4.peg.164	Rueg1_121116_166483_167658 Acetyl-CoA acetyltransferase (EC 2.3.1.9) @ Beta-ketoadipyl CoA thiolase (EC 2.3.1.-)	#N/A	#N/A	#N/A	#N/A	#N/A	#N/A	#N/A	#N/A	#N/A	#N/A	#N/A	#N/A	#N/A	#N/A	#N/A	#N/A
fig|404999.4.peg.3976	Rueg2_121116_926005_927129 Alanine dehydrogenase (EC 1.4.1.1)	#N/A	#N/A	#N/A	#N/A	#N/A	#N/A	#N/A	#N/A	#N/A	#N/A	#N/A	#N/A	#N/A	#N/A	#N/A	#N/A
fig|404999.4.peg.2776	Rueg1_121116_2864907_2866253 TldE/PmbA protein, part of proposed TldE/TldD proteolytic complex (PMID 12029038)	#N/A	#N/A	#N/A	#N/A	#N/A	#N/A	#N/A	#N/A	#N/A	#N/A	#N/A	#N/A	#N/A	#N/A	#N/A	#N/A
fig|404999.4.peg.1686	Rueg1_121116_1738638_1739447 Indole-3-glycerol phosphate synthase (EC 4.1.1.48)	#N/A	#N/A	#N/A	#N/A	#N/A	#N/A	#N/A	#N/A	#N/A	#N/A	#N/A	#N/A	#N/A	#N/A	#N/A	#N/A
fig|404999.4.peg.3639	Rueg2_121116_615572_616903 Beta-glucosidase (EC 3.2.1.21)	#N/A	#N/A	#N/A	#N/A	#N/A	#N/A	#N/A	#N/A	#N/A	#N/A	#N/A	#N/A	#N/A	#N/A	#N/A	#N/A
fig|404999.4.peg.871	Rueg1_121116_904230_905318 Biosynthetic Aromatic amino acid aminotransferase beta (EC 2.6.1.57)	#N/A	#N/A	#N/A	#N/A	#N/A	#N/A	#N/A	#N/A	#N/A	#N/A	#N/A	#N/A	#N/A	#N/A	#N/A	#N/A
fig|404999.4.peg.4306	pRueg1_121116_74673_73969 Methionine ABC transporter ATP-binding protein	#N/A	#N/A	#N/A	#N/A	#N/A	#N/A	#N/A	#N/A	#N/A	#N/A	#N/A	#N/A	#N/A	#N/A	#N/A	#N/A
fig|404999.4.peg.1450	Rueg1_121116_1487069_1488484 Probable TPR domain protein	#N/A	#N/A	#N/A	#N/A	#N/A	#N/A	#N/A	#N/A	#N/A	#N/A	#N/A	#N/A	#N/A	#N/A	#N/A	#N/A
fig|404999.4.peg.51	Rueg1_121116_54479_53628 Peptidyl-prolyl cis-trans isomerase (EC 5.2.1.8)	#N/A	#N/A	#N/A	#N/A	#N/A	#N/A	#N/A	#N/A	#N/A	#N/A	#N/A	#N/A	#N/A	#N/A	#N/A	#N/A
fig|404999.4.peg.499	Rueg1_121116_505080_506057 TRAP transporter solute receptor, unknown substrate 5	#N/A	#N/A	#N/A	#N/A	#N/A	#N/A	#N/A	#N/A	#N/A	#N/A	#N/A	#N/A	#N/A	#N/A	#N/A	#N/A
fig|404999.4.peg.1977	Rueg1_121116_2033498_2030682 Glutamate-ammonia-ligase adenylyltransferase (EC 2.7.7.42)	#N/A	#N/A	#N/A	#N/A	#N/A	#N/A	#N/A	#N/A	#N/A	#N/A	#N/A	#N/A	#N/A	#N/A	#N/A	#N/A
fig|404999.4.peg.284	Rueg1_121116_293048_293851 Manganese ABC transporter, ATP-binding protein SitB	#N/A	#N/A	#N/A	#N/A	#N/A	#N/A	#N/A	#N/A	#N/A	#N/A	#N/A	#N/A	#N/A	#N/A	#N/A	#N/A
fig|404999.4.peg.3199	Rueg2_121116_140408_139383 Transcriptional regulator, LacI family	#N/A	#N/A	#N/A	#N/A	#N/A	#N/A	#N/A	#N/A	#N/A	#N/A	#N/A	#N/A	#N/A	#N/A	#N/A	#N/A
fig|404999.4.peg.2307	Rueg1_121116_2367742_2368617 HAD-superfamily subfamily IIA hydrolase, TIGR01459	#N/A	#N/A	#N/A	#N/A	#N/A	#N/A	#N/A	#N/A	#N/A	#N/A	#N/A	#N/A	#N/A	#N/A	#N/A	#N/A
fig|404999.4.peg.828	Rueg1_121116_861793_864738 Sarcosine oxidase alpha subunit (EC 1.5.3.1)	#N/A	#N/A	#N/A	#N/A	#N/A	#N/A	#N/A	#N/A	#N/A	#N/A	#N/A	#N/A	#N/A	#N/A	#N/A	#N/A
fig|404999.4.peg.237	Rueg1_121116_246045_244828 2-octaprenyl-6-methoxyphenol hydroxylase (EC 1.14.13.-); 2-octaprenyl-3-methyl-6-methoxy-1,4-benzoquinol hydroxylase (EC 1.14.13.-)	#N/A	#N/A	#N/A	#N/A	#N/A	#N/A	#N/A	#N/A	#N/A	#N/A	#N/A	#N/A	#N/A	#N/A	#N/A	#N/A
fig|404999.4.peg.1317	Rueg1_121116_1349354_1347573 3-methylmercaptopropionyl-CoA dehydrogenase (DmdC)	#N/A	#N/A	#N/A	#N/A	#N/A	#N/A	#N/A	#N/A	#N/A	#N/A	#N/A	#N/A	#N/A	#N/A	#N/A	#N/A
fig|404999.4.peg.953	Rueg1_121116_991264_989780 UDP-N-acetylmuramoylalanyl-D-glutamate--2,6-diaminopimelate ligase (EC 6.3.2.13)	#N/A	#N/A	#N/A	#N/A	#N/A	#N/A	#N/A	#N/A	#N/A	#N/A	#N/A	#N/A	#N/A	#N/A	#N/A	#N/A
fig|404999.4.peg.3466	Rueg2_121116_424237_423242 Oligopeptide transport ATP-binding protein OppD (TC 3.A.1.5.1)	#N/A	#N/A	#N/A	#N/A	#N/A	#N/A	#N/A	#N/A	#N/A	#N/A	#N/A	#N/A	#N/A	#N/A	#N/A	#N/A
fig|404999.4.peg.4209	Rueg2_121116_1167235_1165937 Type I restriction-modification system, specificity subunit S (EC 3.1.21.3)	#N/A	#N/A	#N/A	#N/A	#N/A	#N/A	#N/A	#N/A	#N/A	#N/A	#N/A	#N/A	#N/A	#N/A	#N/A	#N/A
fig|404999.4.peg.610	Rueg1_121116_622743_625253 Chemotaxis protein methyltransferase CheR (EC 2.1.1.80)	#N/A	#N/A	#N/A	#N/A	#N/A	#N/A	#N/A	#N/A	#N/A	#N/A	#N/A	#N/A	#N/A	#N/A	#N/A	#N/A
fig|404999.4.peg.4114	Rueg2_121116_1072121_1071048 ABC transporter, periplasmic spermidine putrescine-binding protein PotD (TC 3.A.1.11.1)	#N/A	#N/A	#N/A	#N/A	#N/A	#N/A	#N/A	#N/A	#N/A	#N/A	#N/A	#N/A	#N/A	#N/A	#N/A	#N/A
fig|404999.4.peg.184	Rueg1_121116_187241_188038 3'(2'),5'-bisphosphate nucleotidase (EC 3.1.3.7)	#N/A	#N/A	#N/A	#N/A	#N/A	#N/A	#N/A	#N/A	#N/A	#N/A	#N/A	#N/A	#N/A	#N/A	#N/A	#N/A
fig|404999.4.peg.3203	Rueg2_121116_150221_143796 hypothetical protein	#N/A	#N/A	#N/A	#N/A	#N/A	#N/A	#N/A	#N/A	#N/A	#N/A	#N/A	#N/A	#N/A	#N/A	#N/A	#N/A
fig|404999.4.peg.664	Rueg1_121116_683667_686231 Pyruvate,phosphate dikinase (EC 2.7.9.1)	#N/A	#N/A	#N/A	#N/A	#N/A	#N/A	#N/A	#N/A	#N/A	#N/A	#N/A	#N/A	#N/A	#N/A	#N/A	#N/A
fig|404999.4.peg.147	Rueg1_121116_151055_150228 2,3,4,5-tetrahydropyridine-2,6-dicarboxylate N-succinyltransferase (EC 2.3.1.117)	#N/A	#N/A	#N/A	#N/A	#N/A	#N/A	#N/A	#N/A	#N/A	#N/A	#N/A	#N/A	#N/A	#N/A	#N/A	#N/A
fig|404999.4.peg.2646	Rueg1_121116_2741466_2742422 Porphobilinogen deaminase (EC 2.5.1.61)	#N/A	#N/A	#N/A	#N/A	#N/A	#N/A	#N/A	#N/A	#N/A	#N/A	#N/A	#N/A	#N/A	#N/A	#N/A	#N/A
fig|404999.4.peg.1030	Rueg1_121116_1071151_1069943 Ribosomal large subunit pseudouridine synthase B (EC 4.2.1.70)	#N/A	#N/A	#N/A	#N/A	#N/A	#N/A	#N/A	#N/A	#N/A	#N/A	#N/A	#N/A	#N/A	#N/A	#N/A	#N/A
fig|404999.4.peg.1772	Rueg1_121116_1826826_1825591 3-oxoacyl-[acyl-carrier-protein] synthase, KASII (EC 2.3.1.41)	#N/A	#N/A	#N/A	#N/A	#N/A	#N/A	#N/A	#N/A	#N/A	#N/A	#N/A	#N/A	#N/A	#N/A	#N/A	#N/A
fig|404999.4.peg.1008	Rueg1_121116_1046426_1045164 Phosphoribosylamine--glycine ligase (EC 6.3.4.13)	#N/A	#N/A	#N/A	#N/A	#N/A	#N/A	#N/A	#N/A	#N/A	#N/A	#N/A	#N/A	#N/A	#N/A	#N/A	#N/A
fig|404999.4.peg.1023	Rueg1_121116_1059865_1061103 Aspartokinase (EC 2.7.2.4)	#N/A	#N/A	#N/A	#N/A	#N/A	#N/A	#N/A	#N/A	#N/A	#N/A	#N/A	#N/A	#N/A	#N/A	#N/A	#N/A
fig|404999.4.peg.4304	pRueg1_121116_72812_71622 ABC-type antimicrobial peptide transport system, permease component	#N/A	#N/A	#N/A	#N/A	#N/A	#N/A	#N/A	#N/A	#N/A	#N/A	#N/A	#N/A	#N/A	#N/A	#N/A	#N/A
fig|404999.4.peg.4119	Rueg2_121116_1074577_1075554 Threonine dehydratase, catabolic (EC 4.3.1.19)	#N/A	#N/A	#N/A	#N/A	#N/A	#N/A	#N/A	#N/A	#N/A	#N/A	#N/A	#N/A	#N/A	#N/A	#N/A	#N/A
fig|404999.4.peg.234	Rueg1_121116_243028_243954 COG3118: Thioredoxin domain-containing protein EC-YbbN	#N/A	#N/A	#N/A	#N/A	#N/A	#N/A	#N/A	#N/A	#N/A	#N/A	#N/A	#N/A	#N/A	#N/A	#N/A	#N/A
fig|404999.4.peg.2625	Rueg1_121116_2721786_2722391 3-isopropylmalate dehydratase small subunit (EC 4.2.1.33)	#N/A	#N/A	#N/A	#N/A	#N/A	#N/A	#N/A	#N/A	#N/A	#N/A	#N/A	#N/A	#N/A	#N/A	#N/A	#N/A
fig|404999.4.peg.396	Rueg1_121116_399998_400387 SSU ribosomal protein S11p (S14e)	#N/A	#N/A	#N/A	#N/A	#N/A	#N/A	#N/A	#N/A	#N/A	#N/A	#N/A	#N/A	#N/A	#N/A	#N/A	#N/A
fig|404999.4.peg.1776	Rueg1_121116_1830472_1830416,Rueg1_121116_1830412_1829465 Malonyl CoA-acyl carrier protein transacylase (EC 2.3.1.39)	#N/A	#N/A	#N/A	#N/A	#N/A	#N/A	#N/A	#N/A	#N/A	#N/A	#N/A	#N/A	#N/A	#N/A	#N/A	#N/A
fig|404999.4.peg.1784	Rueg1_121116_1836066_1836683 LSU ribosomal protein L9p	#N/A	#N/A	#N/A	#N/A	#N/A	#N/A	#N/A	#N/A	#N/A	#N/A	#N/A	#N/A	#N/A	#N/A	#N/A	#N/A
fig|404999.4.peg.3888	Rueg2_121116_849800_850687 Succinyl-CoA ligase [ADP-forming] alpha chain (EC 6.2.1.5)	#N/A	#N/A	#N/A	#N/A	#N/A	#N/A	#N/A	#N/A	#N/A	#N/A	#N/A	#N/A	#N/A	#N/A	#N/A	#N/A
fig|404999.4.peg.3309	Rueg2_121116_252120_253217 GTP-binding and nucleic acid-binding protein YchF	#N/A	#N/A	#N/A	#N/A	#N/A	#N/A	#N/A	#N/A	#N/A	#N/A	#N/A	#N/A	#N/A	#N/A	#N/A	#N/A
fig|404999.4.peg.4416	pRueg2_121116_49753_50628 Phosphonate ABC transporter phosphate-binding periplasmic component (TC 3.A.1.9.1)	#N/A	#N/A	#N/A	#N/A	#N/A	#N/A	#N/A	#N/A	#N/A	#N/A	#N/A	#N/A	#N/A	#N/A	#N/A	#N/A
fig|404999.4.peg.4322	pRueg1_121116_91676_91026 VfmB protein	#N/A	#N/A	#N/A	#N/A	#N/A	#N/A	#N/A	#N/A	#N/A	#N/A	#N/A	#N/A	#N/A	#N/A	#N/A	#N/A
fig|404999.4.peg.3504	Rueg2_121116_466407_469181 tungsten-containing formate dehydrogenase alpha subunit	#N/A	#N/A	#N/A	#N/A	#N/A	#N/A	#N/A	#N/A	#N/A	#N/A	#N/A	#N/A	#N/A	#N/A	#N/A	#N/A
fig|404999.4.peg.1775	Rueg1_121116_1829444_1828707 3-oxoacyl-[acyl-carrier protein] reductase (EC 1.1.1.100)	#N/A	#N/A	#N/A	#N/A	#N/A	#N/A	#N/A	#N/A	#N/A	#N/A	#N/A	#N/A	#N/A	#N/A	#N/A	#N/A
fig|404999.4.peg.2144	Rueg1_121116_2201336_2200359,Rueg1_121116_2200357_2200340,Rueg1_121116_2200336_2200250,Rueg1_121116_2200246_2200208,Rueg1_121116_2200204_2200190 Isovaleryl-CoA dehydrogenase (EC 1.3.99.10)	#N/A	#N/A	#N/A	#N/A	#N/A	#N/A	#N/A	#N/A	#N/A	#N/A	#N/A	#N/A	#N/A	#N/A	#N/A	#N/A
fig|404999.4.peg.387	Rueg1_121116_393314_393877 SSU ribosomal protein S5p (S2e)	#N/A	#N/A	#N/A	#N/A	#N/A	#N/A	#N/A	#N/A	#N/A	#N/A	#N/A	#N/A	#N/A	#N/A	#N/A	#N/A
fig|404999.4.peg.374	Rueg1_121116_386924_387634 ABC-type amino acid transport, signal transduction systems, periplasmic component/domain	#N/A	#N/A	#N/A	#N/A	#N/A	#N/A	#N/A	#N/A	#N/A	#N/A	#N/A	#N/A	#N/A	#N/A	#N/A	#N/A
fig|404999.4.peg.3667	Rueg2_121116_644449_643412 Sulfate and thiosulfate binding protein CysP	#N/A	#N/A	#N/A	#N/A	#N/A	#N/A	#N/A	#N/A	#N/A	#N/A	#N/A	#N/A	#N/A	#N/A	#N/A	#N/A
fig|404999.4.peg.1394	Rueg1_121116_1430004_1430057,Rueg1_121116_1430061_1430222,Rueg1_121116_1430226_1430312,Rueg1_121116_1430318_1431487 Ribonuclease D (EC 3.1.26.3)	#N/A	#N/A	#N/A	#N/A	#N/A	#N/A	#N/A	#N/A	#N/A	#N/A	#N/A	#N/A	#N/A	#N/A	#N/A	#N/A
fig|404999.4.peg.2203	Rueg1_121116_2268248_2269036 Transcriptional regulator, LysR family	#N/A	#N/A	#N/A	#N/A	#N/A	#N/A	#N/A	#N/A	#N/A	#N/A	#N/A	#N/A	#N/A	#N/A	#N/A	#N/A
fig|404999.4.peg.2158	Rueg1_121116_2215893_2214730 Hippurate hydrolase (EC 3.5.1.32)	#N/A	#N/A	#N/A	#N/A	#N/A	#N/A	#N/A	#N/A	#N/A	#N/A	#N/A	#N/A	#N/A	#N/A	#N/A	#N/A
fig|404999.4.peg.2462	Rueg1_121116_2553252_2554103 Flp pilus assembly protein TadD, contains TPR repeat	#N/A	#N/A	#N/A	#N/A	#N/A	#N/A	#N/A	#N/A	#N/A	#N/A	#N/A	#N/A	#N/A	#N/A	#N/A	#N/A
fig|404999.4.peg.2408	Rueg1_121116_2499297_2500274 Ribonucleotide reductase of class Ib (aerobic), beta subunit (EC 1.17.4.1)	#N/A	#N/A	#N/A	#N/A	#N/A	#N/A	#N/A	#N/A	#N/A	#N/A	#N/A	#N/A	#N/A	#N/A	#N/A	#N/A
fig|404999.4.peg.3382	Rueg2_121116_337569_336598 Arabinose 5-phosphate isomerase (EC 5.3.1.13)	#N/A	#N/A	#N/A	#N/A	#N/A	#N/A	#N/A	#N/A	#N/A	#N/A	#N/A	#N/A	#N/A	#N/A	#N/A	#N/A
fig|404999.4.peg.1865	Rueg1_121116_1923662_1922418 Sarcosine oxidase beta subunit (EC 1.5.3.1)	#N/A	#N/A	#N/A	#N/A	#N/A	#N/A	#N/A	#N/A	#N/A	#N/A	#N/A	#N/A	#N/A	#N/A	#N/A	#N/A
fig|404999.4.peg.687	Rueg1_121116_711488_710043 MORN repeat protein	#N/A	#N/A	#N/A	#N/A	#N/A	#N/A	#N/A	#N/A	#N/A	#N/A	#N/A	#N/A	#N/A	#N/A	#N/A	#N/A
fig|404999.4.peg.3652	Rueg2_121116_630312_628825 Aldehyde dehydrogenase (EC 1.2.1.3)	#N/A	#N/A	#N/A	#N/A	#N/A	#N/A	#N/A	#N/A	#N/A	#N/A	#N/A	#N/A	#N/A	#N/A	#N/A	#N/A
fig|404999.4.peg.1520	Rueg1_121116_1564331_1563333 Porphobilinogen synthase (EC 4.2.1.24)	#N/A	#N/A	#N/A	#N/A	#N/A	#N/A	#N/A	#N/A	#N/A	#N/A	#N/A	#N/A	#N/A	#N/A	#N/A	#N/A
fig|404999.4.peg.4309	pRueg1_121116_77670_76129 Long-chain-fatty-acid--CoA ligase (EC 6.2.1.3)	#N/A	#N/A	#N/A	#N/A	#N/A	#N/A	#N/A	#N/A	#N/A	#N/A	#N/A	#N/A	#N/A	#N/A	#N/A	#N/A
fig|404999.4.peg.2435	Rueg1_121116_2528254_2526992 Mitochondrial processing peptidase-like protein (EC 3.4.24.64)	#N/A	#N/A	#N/A	#N/A	#N/A	#N/A	#N/A	#N/A	#N/A	#N/A	#N/A	#N/A	#N/A	#N/A	#N/A	#N/A
fig|404999.4.peg.1663	Rueg1_121116_1710775_1711704 Amidinotransferase family protein	#N/A	#N/A	#N/A	#N/A	#N/A	#N/A	#N/A	#N/A	#N/A	#N/A	#N/A	#N/A	#N/A	#N/A	#N/A	#N/A
fig|404999.4.peg.938	Rueg1_121116_969641_968289 Adenosylmethionine-8-amino-7-oxononanoate aminotransferase (EC 2.6.1.62)	#N/A	#N/A	#N/A	#N/A	#N/A	#N/A	#N/A	#N/A	#N/A	#N/A	#N/A	#N/A	#N/A	#N/A	#N/A	#N/A
fig|404999.4.peg.4166	Rueg2_121116_1125644_1124826 Phosphonate ABC transporter ATP-binding protein (TC 3.A.1.9.1)	#N/A	#N/A	#N/A	#N/A	#N/A	#N/A	#N/A	#N/A	#N/A	#N/A	#N/A	#N/A	#N/A	#N/A	#N/A	#N/A
fig|404999.4.peg.3310	Rueg2_121116_253372_254295 Inosine-uridine preferring nucleoside hydrolase (EC 3.2.2.1)	#N/A	#N/A	#N/A	#N/A	#N/A	#N/A	#N/A	#N/A	#N/A	#N/A	#N/A	#N/A	#N/A	#N/A	#N/A	#N/A
fig|404999.4.peg.1634	Rueg1_121116_1685399_1684791 LSU ribosomal protein L21p	#N/A	#N/A	#N/A	#N/A	#N/A	#N/A	#N/A	#N/A	#N/A	#N/A	#N/A	#N/A	#N/A	#N/A	#N/A	#N/A
fig|404999.4.peg.1532	Rueg1_121116_1579166_1578258 Indigoidine synthase A-like protein, uncharacterized enzyme involved in pigment biosynthesis	#N/A	#N/A	#N/A	#N/A	#N/A	#N/A	#N/A	#N/A	#N/A	#N/A	#N/A	#N/A	#N/A	#N/A	#N/A	#N/A
fig|404999.4.peg.1902	Rueg1_121116_1958685_1960499 ABC transporter ATP-binding protein uup	#N/A	#N/A	#N/A	#N/A	#N/A	#N/A	#N/A	#N/A	#N/A	#N/A	#N/A	#N/A	#N/A	#N/A	#N/A	#N/A
fig|404999.4.peg.4390	pRueg2_121116_25716_23767 hypothetical protein	#N/A	#N/A	#N/A	#N/A	#N/A	#N/A	#N/A	#N/A	#N/A	#N/A	#N/A	#N/A	#N/A	#N/A	#N/A	#N/A
fig|404999.4.peg.2244	Rueg1_121116_2306270_2308147 Aerobic cobaltochelatase CobT subunit (EC 6.6.1.2)	#N/A	#N/A	#N/A	#N/A	#N/A	#N/A	#N/A	#N/A	#N/A	#N/A	#N/A	#N/A	#N/A	#N/A	#N/A	#N/A
fig|404999.4.peg.109	Rueg1_121116_110666_108714 Flagellar basal-body rod protein FlgF	#N/A	#N/A	#N/A	#N/A	#N/A	#N/A	#N/A	#N/A	#N/A	#N/A	#N/A	#N/A	#N/A	#N/A	#N/A	#N/A
fig|404999.4.peg.3809	Rueg2_121116_781793_782563 ABC-type phosphate/phosphonate transport system, periplasmic component	#N/A	#N/A	#N/A	#N/A	#N/A	#N/A	#N/A	#N/A	#N/A	#N/A	#N/A	#N/A	#N/A	#N/A	#N/A	#N/A
fig|404999.4.peg.342	Rueg1_121116_356286_356711 LSU ribosomal protein L11p (L12e)	#N/A	#N/A	#N/A	#N/A	#N/A	#N/A	#N/A	#N/A	#N/A	#N/A	#N/A	#N/A	#N/A	#N/A	#N/A	#N/A
fig|404999.4.peg.4487	pRueg2_121116_115699_116742 HlyD family secretion protein	#N/A	#N/A	#N/A	#N/A	#N/A	#N/A	#N/A	#N/A	#N/A	#N/A	#N/A	#N/A	#N/A	#N/A	#N/A	#N/A
fig|404999.4.peg.3315	Rueg2_121116_260376_261665 Nicotinate phosphoribosyltransferase (EC 2.4.2.11)	#N/A	#N/A	#N/A	#N/A	#N/A	#N/A	#N/A	#N/A	#N/A	#N/A	#N/A	#N/A	#N/A	#N/A	#N/A	#N/A
fig|404999.4.peg.76	Rueg1_121116_77508_78440 periplasmic binding protein	#N/A	#N/A	#N/A	#N/A	#N/A	#N/A	#N/A	#N/A	#N/A	#N/A	#N/A	#N/A	#N/A	#N/A	#N/A	#N/A
fig|404999.4.peg.3146	Rueg2_121116_81097_80096 EBNA-1 nuclear protein	#N/A	#N/A	#N/A	#N/A	#N/A	#N/A	#N/A	#N/A	#N/A	#N/A	#N/A	#N/A	#N/A	#N/A	#N/A	#N/A
fig|404999.4.peg.2227	Rueg1_121116_2289568_2289633,Rueg1_121116_2289637_2290569 Glutathione S-transferase (EC 2.5.1.18)	#N/A	#N/A	#N/A	#N/A	#N/A	#N/A	#N/A	#N/A	#N/A	#N/A	#N/A	#N/A	#N/A	#N/A	#N/A	#N/A
fig|404999.4.peg.2532	Rueg1_121116_2638499_2639575 sugar ABC transporter, ATP-binding protein	#N/A	#N/A	#N/A	#N/A	#N/A	#N/A	#N/A	#N/A	#N/A	#N/A	#N/A	#N/A	#N/A	#N/A	#N/A	#N/A
fig|404999.4.peg.1629	Rueg1_121116_1681348_1680083 Gamma-glutamyl phosphate reductase (EC 1.2.1.41)	#N/A	#N/A	#N/A	#N/A	#N/A	#N/A	#N/A	#N/A	#N/A	#N/A	#N/A	#N/A	#N/A	#N/A	#N/A	#N/A
fig|404999.4.peg.3242	Rueg2_121116_190937_191986 Low-specificity L-threonine aldolase (EC 4.1.2.5)	#N/A	#N/A	#N/A	#N/A	#N/A	#N/A	#N/A	#N/A	#N/A	#N/A	#N/A	#N/A	#N/A	#N/A	#N/A	#N/A
fig|404999.4.peg.1513	Rueg1_121116_1554528_1555904 Trk system potassium uptake protein TrkA	#N/A	#N/A	#N/A	#N/A	#N/A	#N/A	#N/A	#N/A	#N/A	#N/A	#N/A	#N/A	#N/A	#N/A	#N/A	#N/A
fig|404999.4.peg.2986	Rueg1_121116_3105378_3107078 hypothetical protein	#N/A	#N/A	#N/A	#N/A	#N/A	#N/A	#N/A	#N/A	#N/A	#N/A	#N/A	#N/A	#N/A	#N/A	#N/A	#N/A
fig|404999.4.peg.1588	Rueg1_121116_1639311_1638031 Iron-sulfur cluster assembly protein SufD	#N/A	#N/A	#N/A	#N/A	#N/A	#N/A	#N/A	#N/A	#N/A	#N/A	#N/A	#N/A	#N/A	#N/A	#N/A	#N/A
fig|404999.4.peg.760	Rueg1_121116_790074_789040 CobW GTPase involved in cobalt insertion for B12 biosynthesis	#N/A	#N/A	#N/A	#N/A	#N/A	#N/A	#N/A	#N/A	#N/A	#N/A	#N/A	#N/A	#N/A	#N/A	#N/A	#N/A
fig|404999.4.peg.1203	Rueg1_121116_1229767_1228130 Alpha-glucoside transport ATP-binding protein AglK	#N/A	#N/A	#N/A	#N/A	#N/A	#N/A	#N/A	#N/A	#N/A	#N/A	#N/A	#N/A	#N/A	#N/A	#N/A	#N/A
fig|404999.4.peg.3323	Rueg2_121116_269280_270764 Glycerol kinase (EC 2.7.1.30)	#N/A	#N/A	#N/A	#N/A	#N/A	#N/A	#N/A	#N/A	#N/A	#N/A	#N/A	#N/A	#N/A	#N/A	#N/A	#N/A
fig|404999.4.peg.2897	Rueg1_121116_2993577_2991922 (GlcNAc)2 ABC transporter, periplasmic substrate-binding protein	#N/A	#N/A	#N/A	#N/A	#N/A	#N/A	#N/A	#N/A	#N/A	#N/A	#N/A	#N/A	#N/A	#N/A	#N/A	#N/A
fig|404999.4.peg.3495	Rueg2_121116_456970_456011 1-pyrroline-4-hydroxy-2-carboxylate deaminase (EC 3.5.4.22)	#N/A	#N/A	#N/A	#N/A	#N/A	#N/A	#N/A	#N/A	#N/A	#N/A	#N/A	#N/A	#N/A	#N/A	#N/A	#N/A
fig|404999.4.peg.3588	Rueg2_121116_561853_562995 Peptidase, M20/M25/M40 family	#N/A	#N/A	#N/A	#N/A	#N/A	#N/A	#N/A	#N/A	#N/A	#N/A	#N/A	#N/A	#N/A	#N/A	#N/A	#N/A
fig|404999.4.peg.414	Rueg1_121116_418658_419449 Glutamate/glutamine/aspartate/asparagine ABC transporter, ATP-binding protein	#N/A	#N/A	#N/A	#N/A	#N/A	#N/A	#N/A	#N/A	#N/A	#N/A	#N/A	#N/A	#N/A	#N/A	#N/A	#N/A
fig|404999.4.peg.1429	Rueg1_121116_1463946_1465229 Aminotransferase involved in DMSP breakdown	#N/A	#N/A	#N/A	#N/A	#N/A	#N/A	#N/A	#N/A	#N/A	#N/A	#N/A	#N/A	#N/A	#N/A	#N/A	#N/A
fig|404999.4.peg.122	Rueg1_121116_121790_120702 Putrescine ABC transporter putrescine-binding protein PotF (TC 3.A.1.11.2)	#N/A	#N/A	#N/A	#N/A	#N/A	#N/A	#N/A	#N/A	#N/A	#N/A	#N/A	#N/A	#N/A	#N/A	#N/A	#N/A
fig|404999.4.peg.1133	Rueg1_121116_1167234_1165993 DegT/DnrJ/EryC1/StrS aminotransferase family enzyme	#N/A	#N/A	#N/A	#N/A	#N/A	#N/A	#N/A	#N/A	#N/A	#N/A	#N/A	#N/A	#N/A	#N/A	#N/A	#N/A
fig|404999.4.peg.3320	Rueg2_121116_267258_265780 Peptide/opine/nickel uptake family ABC transporter, periplasmic substrate-binding protein	#N/A	#N/A	#N/A	#N/A	#N/A	#N/A	#N/A	#N/A	#N/A	#N/A	#N/A	#N/A	#N/A	#N/A	#N/A	#N/A
fig|404999.4.peg.1714	Rueg1_121116_1770656_1771657 NADPH-dependent glyceraldehyde-3-phosphate dehydrogenase (EC 1.2.1.13) / NAD-dependent glyceraldehyde-3-phosphate dehydrogenase (EC 1.2.1.12)	#N/A	#N/A	#N/A	#N/A	#N/A	#N/A	#N/A	#N/A	#N/A	#N/A	#N/A	#N/A	#N/A	#N/A	#N/A	#N/A
fig|404999.4.peg.4017	Rueg2_121116_971147_968790 Methyl-accepting chemotaxis protein	#N/A	#N/A	#N/A	#N/A	#N/A	#N/A	#N/A	#N/A	#N/A	#N/A	#N/A	#N/A	#N/A	#N/A	#N/A	#N/A
fig|404999.4.peg.2932	Rueg1_121116_3042354_3041284 Leucine dehydrogenase (EC 1.4.1.9)	#N/A	#N/A	#N/A	#N/A	#N/A	#N/A	#N/A	#N/A	#N/A	#N/A	#N/A	#N/A	#N/A	#N/A	#N/A	#N/A
fig|404999.4.peg.4207	Rueg2_121116_1164978_1161832 Type I restriction-modification system, restriction subunit R (EC 3.1.21.3)	#N/A	#N/A	#N/A	#N/A	#N/A	#N/A	#N/A	#N/A	#N/A	#N/A	#N/A	#N/A	#N/A	#N/A	#N/A	#N/A
fig|404999.4.peg.3904	Rueg2_121116_868247_866982 Diaminopimelate decarboxylase (EC 4.1.1.20)	#N/A	#N/A	#N/A	#N/A	#N/A	#N/A	#N/A	#N/A	#N/A	#N/A	#N/A	#N/A	#N/A	#N/A	#N/A	#N/A
fig|404999.4.peg.1913	Rueg1_121116_1972560_1971916 Eukaryotic translation initiation factor 3 subunit 10	#N/A	#N/A	#N/A	#N/A	#N/A	#N/A	#N/A	#N/A	#N/A	#N/A	#N/A	#N/A	#N/A	#N/A	#N/A	#N/A
fig|404999.4.peg.3035	Rueg1_121116_3149374_3147881 Homolog of E. coli HemY protein	#N/A	#N/A	#N/A	#N/A	#N/A	#N/A	#N/A	#N/A	#N/A	#N/A	#N/A	#N/A	#N/A	#N/A	#N/A	#N/A
fig|404999.4.peg.1480	Rueg1_121116_1521035_1519683 tRNA uridine 5-carboxymethylaminomethyl modification enzyme GidA	#N/A	#N/A	#N/A	#N/A	#N/A	#N/A	#N/A	#N/A	#N/A	#N/A	#N/A	#N/A	#N/A	#N/A	#N/A	#N/A
fig|404999.4.peg.4350	pRueg1_121116_120227_119238 Bmp family protein	#N/A	#N/A	#N/A	#N/A	#N/A	#N/A	#N/A	#N/A	#N/A	#N/A	#N/A	#N/A	#N/A	#N/A	#N/A	#N/A
fig|404999.4.peg.1612	Rueg1_121116_1666287_1666931 Invasion associated family protein	#N/A	#N/A	#N/A	#N/A	#N/A	#N/A	#N/A	#N/A	#N/A	#N/A	#N/A	#N/A	#N/A	#N/A	#N/A	#N/A
fig|404999.4.peg.1457	Rueg1_121116_1497430_1498122 Uridylate kinase (EC 2.7.4.-)	#N/A	#N/A	#N/A	#N/A	#N/A	#N/A	#N/A	#N/A	#N/A	#N/A	#N/A	#N/A	#N/A	#N/A	#N/A	#N/A
fig|404999.4.peg.1711	Rueg1_121116_1766966_1766157 FIG01072810: hypothetical protein	#N/A	#N/A	#N/A	#N/A	#N/A	#N/A	#N/A	#N/A	#N/A	#N/A	#N/A	#N/A	#N/A	#N/A	#N/A	#N/A
fig|404999.4.peg.127	Rueg1_121116_126829_128454 polyamine ABC transporter, permease protein	#N/A	#N/A	#N/A	#N/A	#N/A	#N/A	#N/A	#N/A	#N/A	#N/A	#N/A	#N/A	#N/A	#N/A	#N/A	#N/A
fig|404999.4.peg.1439	Rueg1_121116_1476287_1475166 3-dehydroquinate synthase (EC 4.2.3.4)	#N/A	#N/A	#N/A	#N/A	#N/A	#N/A	#N/A	#N/A	#N/A	#N/A	#N/A	#N/A	#N/A	#N/A	#N/A	#N/A
fig|404999.4.peg.1585	Rueg1_121116_1636966_1635746 Cysteine desulfurase (EC 2.8.1.7), SufS subfamily	#N/A	#N/A	#N/A	#N/A	#N/A	#N/A	#N/A	#N/A	#N/A	#N/A	#N/A	#N/A	#N/A	#N/A	#N/A	#N/A
fig|404999.4.peg.4022	Rueg2_121116_974744_975601 Chemotaxis protein methyltransferase CheR (EC 2.1.1.80)	#N/A	#N/A	#N/A	#N/A	#N/A	#N/A	#N/A	#N/A	#N/A	#N/A	#N/A	#N/A	#N/A	#N/A	#N/A	#N/A
fig|404999.4.peg.2238	Rueg1_121116_2301062_2302306 Tripeptide aminopeptidase (EC 3.4.11.4)	#N/A	#N/A	#N/A	#N/A	#N/A	#N/A	#N/A	#N/A	#N/A	#N/A	#N/A	#N/A	#N/A	#N/A	#N/A	#N/A
fig|404999.4.peg.585	Rueg1_121116_598562_598708,Rueg1_121116_598708_598800,Rueg1_121116_598800_599591 Enoyl-CoA hydratase (EC 4.2.1.17)	#N/A	#N/A	#N/A	#N/A	#N/A	#N/A	#N/A	#N/A	#N/A	#N/A	#N/A	#N/A	#N/A	#N/A	#N/A	#N/A
fig|404999.4.peg.2259	Rueg1_121116_2326641_2325580 Efflux transporter, RND family, MFP subunit	#N/A	#N/A	#N/A	#N/A	#N/A	#N/A	#N/A	#N/A	#N/A	#N/A	#N/A	#N/A	#N/A	#N/A	#N/A	#N/A
fig|404999.4.peg.4230	Rueg2_121116_1194325_1193237 TRAP-type C4-dicarboxylate transport system, periplasmic component	#N/A	#N/A	#N/A	#N/A	#N/A	#N/A	#N/A	#N/A	#N/A	#N/A	#N/A	#N/A	#N/A	#N/A	#N/A	#N/A
fig|404999.4.peg.672	Rueg1_121116_693950_695074 Serine-pyruvate aminotransferase/archaeal aspartate aminotransferase	#N/A	#N/A	#N/A	#N/A	#N/A	#N/A	#N/A	#N/A	#N/A	#N/A	#N/A	#N/A	#N/A	#N/A	#N/A	#N/A
fig|404999.4.peg.1562	Rueg1_121116_1609097_1607904 Branched-chain amino acid ABC transporter, amino acid-binding protein (TC 3.A.1.4.1)	#N/A	#N/A	#N/A	#N/A	#N/A	#N/A	#N/A	#N/A	#N/A	#N/A	#N/A	#N/A	#N/A	#N/A	#N/A	#N/A
fig|404999.4.peg.1487	Rueg1_121116_1525855_1526340 SSU ribosomal protein S9p (S16e)	#N/A	#N/A	#N/A	#N/A	#N/A	#N/A	#N/A	#N/A	#N/A	#N/A	#N/A	#N/A	#N/A	#N/A	#N/A	#N/A
fig|404999.4.peg.4313	pRueg1_121116_82558_80969 Long-chain-fatty-acid--CoA ligase (EC 6.2.1.3)	#N/A	#N/A	#N/A	#N/A	#N/A	#N/A	#N/A	#N/A	#N/A	#N/A	#N/A	#N/A	#N/A	#N/A	#N/A	#N/A
fig|404999.4.peg.884	Rueg1_121116_918468_918587,Rueg1_121116_918589_919209 ATP synthase delta chain (EC 3.6.3.14)	#N/A	#N/A	#N/A	#N/A	#N/A	#N/A	#N/A	#N/A	#N/A	#N/A	#N/A	#N/A	#N/A	#N/A	#N/A	#N/A
fig|404999.4.peg.4303	pRueg1_121116_71617_70259 Putative oxidoreductase	#N/A	#N/A	#N/A	#N/A	#N/A	#N/A	#N/A	#N/A	#N/A	#N/A	#N/A	#N/A	#N/A	#N/A	#N/A	#N/A
fig|404999.4.peg.3105	Rueg2_121116_35300_33996 Sugar ABC transporter, periplasmic sugar-binding protein	#N/A	#N/A	#N/A	#N/A	#N/A	#N/A	#N/A	#N/A	#N/A	#N/A	#N/A	#N/A	#N/A	#N/A	#N/A	#N/A
fig|404999.4.peg.247	Rueg1_121116_256702_257874 Acetyl-CoA C-acyltransferase (EC 2.3.1.16) @ Acetyl-CoA acetyltransferase (EC 2.3.1.9)	#N/A	#N/A	#N/A	#N/A	#N/A	#N/A	#N/A	#N/A	#N/A	#N/A	#N/A	#N/A	#N/A	#N/A	#N/A	#N/A
fig|404999.4.peg.4151	Rueg2_121116_1112841_1111699 Metal-dependent hydrolase involved in phosphonate metabolism	#N/A	#N/A	#N/A	#N/A	#N/A	#N/A	#N/A	#N/A	#N/A	#N/A	#N/A	#N/A	#N/A	#N/A	#N/A	#N/A
fig|404999.4.peg.299	Rueg1_121116_308098_310038 Long-chain-fatty-acid--CoA ligase (EC 6.2.1.3)	#N/A	#N/A	#N/A	#N/A	#N/A	#N/A	#N/A	#N/A	#N/A	#N/A	#N/A	#N/A	#N/A	#N/A	#N/A	#N/A
fig|404999.4.peg.1680	Rueg1_121116_1733034_1734545 Anthranilate synthase, aminase component (EC 4.1.3.27)	#N/A	#N/A	#N/A	#N/A	#N/A	#N/A	#N/A	#N/A	#N/A	#N/A	#N/A	#N/A	#N/A	#N/A	#N/A	#N/A
fig|404999.4.peg.1241	Rueg1_121116_1266226_1264706 Amidophosphoribosyltransferase (EC 2.4.2.14)	#N/A	#N/A	#N/A	#N/A	#N/A	#N/A	#N/A	#N/A	#N/A	#N/A	#N/A	#N/A	#N/A	#N/A	#N/A	#N/A
fig|404999.4.peg.3336	Rueg2_121116_282850_281432 Peptidase B (EC 3.4.11.23)	#N/A	#N/A	#N/A	#N/A	#N/A	#N/A	#N/A	#N/A	#N/A	#N/A	#N/A	#N/A	#N/A	#N/A	#N/A	#N/A
fig|404999.4.peg.2581	Rueg1_121116_2683471_2682260 Ferredoxin reductase	#N/A	#N/A	#N/A	#N/A	#N/A	#N/A	#N/A	#N/A	#N/A	#N/A	#N/A	#N/A	#N/A	#N/A	#N/A	#N/A
fig|404999.4.peg.384	Rueg1_121116_392242_392775 LSU ribosomal protein L6p (L9e)	#N/A	#N/A	#N/A	#N/A	#N/A	#N/A	#N/A	#N/A	#N/A	#N/A	#N/A	#N/A	#N/A	#N/A	#N/A	#N/A
fig|404999.4.peg.1400	Rueg1_121116_1436506_1435484 Betaine--homocysteine S-methyltransferase (EC 2.1.1.5)	#N/A	#N/A	#N/A	#N/A	#N/A	#N/A	#N/A	#N/A	#N/A	#N/A	#N/A	#N/A	#N/A	#N/A	#N/A	#N/A
fig|404999.4.peg.129	Rueg1_121116_131170_129707 Membrane-bound lytic murein transglycosylase B precursor (EC 3.2.1.-)	#N/A	#N/A	#N/A	#N/A	#N/A	#N/A	#N/A	#N/A	#N/A	#N/A	#N/A	#N/A	#N/A	#N/A	#N/A	#N/A
fig|404999.4.peg.2215	Rueg1_121116_2280724_2279798 Ornithine carbamoyltransferase (EC 2.1.3.3)	#N/A	#N/A	#N/A	#N/A	#N/A	#N/A	#N/A	#N/A	#N/A	#N/A	#N/A	#N/A	#N/A	#N/A	#N/A	#N/A
fig|404999.4.peg.2159	Rueg1_121116_2217141_2215975 Hippurate hydrolase (EC 3.5.1.32)	#N/A	#N/A	#N/A	#N/A	#N/A	#N/A	#N/A	#N/A	#N/A	#N/A	#N/A	#N/A	#N/A	#N/A	#N/A	#N/A
fig|404999.4.peg.2754	Rueg1_121116_2840999_2841850 Thiosulfate sulfurtransferase, rhodanese (EC 2.8.1.1)	#N/A	#N/A	#N/A	#N/A	#N/A	#N/A	#N/A	#N/A	#N/A	#N/A	#N/A	#N/A	#N/A	#N/A	#N/A	#N/A
fig|404999.4.peg.3914	Rueg2_121116_873496_874218 Acetoacetyl-CoA reductase (EC 1.1.1.36) of ethylmalonyl-CoA pathway	#N/A	#N/A	#N/A	#N/A	#N/A	#N/A	#N/A	#N/A	#N/A	#N/A	#N/A	#N/A	#N/A	#N/A	#N/A	#N/A
fig|404999.4.peg.1859	Rueg1_121116_1917174_1916575 Superoxide dismutase [Fe] (EC 1.15.1.1)	#N/A	#N/A	#N/A	#N/A	#N/A	#N/A	#N/A	#N/A	#N/A	#N/A	#N/A	#N/A	#N/A	#N/A	#N/A	#N/A
fig|404999.4.peg.1304	Rueg1_121116_1332833_1333465 Uracil phosphoribosyltransferase (EC 2.4.2.9)	#N/A	#N/A	#N/A	#N/A	#N/A	#N/A	#N/A	#N/A	#N/A	#N/A	#N/A	#N/A	#N/A	#N/A	#N/A	#N/A
fig|404999.4.peg.2514	Rueg1_121116_2608311_2614757 Non-ribosomal peptide synthase	#N/A	#N/A	#N/A	#N/A	#N/A	#N/A	#N/A	#N/A	#N/A	#N/A	#N/A	#N/A	#N/A	#N/A	#N/A	#N/A
fig|404999.4.peg.521	Rueg1_121116_530911_529100 Phosphogluconate dehydratase (EC 4.2.1.12)	#N/A	#N/A	#N/A	#N/A	#N/A	#N/A	#N/A	#N/A	#N/A	#N/A	#N/A	#N/A	#N/A	#N/A	#N/A	#N/A
fig|404999.4.peg.141	Rueg1_121116_144337_142973 Formiminoglutamic iminohydrolase (EC 3.5.3.13)	#N/A	#N/A	#N/A	#N/A	#N/A	#N/A	#N/A	#N/A	#N/A	#N/A	#N/A	#N/A	#N/A	#N/A	#N/A	#N/A
fig|404999.4.peg.2699	Rueg1_121116_2791475_2792647 Bifunctional PLP-dependent enzyme with beta-cystathionase and maltose regulon repressor activities	#N/A	#N/A	#N/A	#N/A	#N/A	#N/A	#N/A	#N/A	#N/A	#N/A	#N/A	#N/A	#N/A	#N/A	#N/A	#N/A
fig|404999.4.peg.3569	Rueg2_121116_544184_545260 ABC transporter, periplasmic spermidine putrescine-binding protein PotD (TC 3.A.1.11.1)	#N/A	#N/A	#N/A	#N/A	#N/A	#N/A	#N/A	#N/A	#N/A	#N/A	#N/A	#N/A	#N/A	#N/A	#N/A	#N/A
fig|404999.4.peg.1676	Rueg1_121116_1728344_1729150 Enoyl-[acyl-carrier-protein] reductase [NADH] (EC 1.3.1.9)	#N/A	#N/A	#N/A	#N/A	#N/A	#N/A	#N/A	#N/A	#N/A	#N/A	#N/A	#N/A	#N/A	#N/A	#N/A	#N/A
fig|404999.4.peg.1267	Rueg1_121116_1292901_1293686 Carbon monoxide dehydrogenase medium chain (EC 1.2.99.2)	#N/A	#N/A	#N/A	#N/A	#N/A	#N/A	#N/A	#N/A	#N/A	#N/A	#N/A	#N/A	#N/A	#N/A	#N/A	#N/A
fig|404999.4.peg.765	Rueg1_121116_796391_795375 Iron-regulated protein A precursor	#N/A	#N/A	#N/A	#N/A	#N/A	#N/A	#N/A	#N/A	#N/A	#N/A	#N/A	#N/A	#N/A	#N/A	#N/A	#N/A
fig|404999.4.peg.4239	Rueg2_121116_1203573_1202482 Plasmid replication protein RepB	#N/A	#N/A	#N/A	#N/A	#N/A	#N/A	#N/A	#N/A	#N/A	#N/A	#N/A	#N/A	#N/A	#N/A	#N/A	#N/A
fig|404999.4.peg.1934	Rueg1_121116_1991165_1992412 Tyrosyl-tRNA synthetase (EC 6.1.1.1)	#N/A	#N/A	#N/A	#N/A	#N/A	#N/A	#N/A	#N/A	#N/A	#N/A	#N/A	#N/A	#N/A	#N/A	#N/A	#N/A
fig|404999.4.peg.1943	Rueg1_121116_1999055_2000182 Phosphate:acyl-ACP acyltransferase PlsX	#N/A	#N/A	#N/A	#N/A	#N/A	#N/A	#N/A	#N/A	#N/A	#N/A	#N/A	#N/A	#N/A	#N/A	#N/A	#N/A
fig|404999.4.peg.708	Rueg1_121116_735304_733811 D-alanyl-D-alanine carboxypeptidase (EC 3.4.16.4)	#N/A	#N/A	#N/A	#N/A	#N/A	#N/A	#N/A	#N/A	#N/A	#N/A	#N/A	#N/A	#N/A	#N/A	#N/A	#N/A
fig|404999.4.peg.1313	Rueg1_121116_1345137_1343926 3-ketoacyl-CoA thiolase (EC 2.3.1.16) @ Acetyl-CoA acetyltransferase (EC 2.3.1.9)	#N/A	#N/A	#N/A	#N/A	#N/A	#N/A	#N/A	#N/A	#N/A	#N/A	#N/A	#N/A	#N/A	#N/A	#N/A	#N/A
fig|404999.4.peg.2796	Rueg1_121116_2885423_2884668 UPF0246 protein YaaA	#N/A	#N/A	#N/A	#N/A	#N/A	#N/A	#N/A	#N/A	#N/A	#N/A	#N/A	#N/A	#N/A	#N/A	#N/A	#N/A
fig|404999.4.peg.2606	Rueg1_121116_2704197_2703412 Esterase/lipase	#N/A	#N/A	#N/A	#N/A	#N/A	#N/A	#N/A	#N/A	#N/A	#N/A	#N/A	#N/A	#N/A	#N/A	#N/A	#N/A
fig|404999.4.peg.2780	Rueg1_121116_2869953_2869261 Periplasmic thiol:disulfide interchange protein DsbA	#N/A	#N/A	#N/A	#N/A	#N/A	#N/A	#N/A	#N/A	#N/A	#N/A	#N/A	#N/A	#N/A	#N/A	#N/A	#N/A
fig|404999.4.peg.587	Rueg1_121116_600086_601396 Phenylacetate-coenzyme A ligase (EC 6.2.1.30) PaaF	#N/A	#N/A	#N/A	#N/A	#N/A	#N/A	#N/A	#N/A	#N/A	#N/A	#N/A	#N/A	#N/A	#N/A	#N/A	#N/A
fig|404999.4.peg.541	Rueg1_121116_548561_547488 Scaffold protein for [4Fe-4S] cluster assembly ApbC, MRP-like	#N/A	#N/A	#N/A	#N/A	#N/A	#N/A	#N/A	#N/A	#N/A	#N/A	#N/A	#N/A	#N/A	#N/A	#N/A	#N/A
fig|404999.4.peg.4311	pRueg1_121116_80667_79111 D-alanine--poly(phosphoribitol) ligase subunit 1 (EC 6.1.1.13)	#N/A	#N/A	#N/A	#N/A	#N/A	#N/A	#N/A	#N/A	#N/A	#N/A	#N/A	#N/A	#N/A	#N/A	#N/A	#N/A
fig|404999.4.peg.3115	Rueg2_121116_44798_45859 putative 4-alpha-1-fucosyltransferase	#N/A	#N/A	#N/A	#N/A	#N/A	#N/A	#N/A	#N/A	#N/A	#N/A	#N/A	#N/A	#N/A	#N/A	#N/A	#N/A
fig|404999.4.peg.964	Rueg1_121116_1000463_1001812 FIG00988013: hypothetical protein	#N/A	#N/A	#N/A	#N/A	#N/A	#N/A	#N/A	#N/A	#N/A	#N/A	#N/A	#N/A	#N/A	#N/A	#N/A	#N/A
fig|404999.4.peg.3455	Rueg2_121116_412996_414177 D-alanyl-D-alanine carboxypeptidase (EC 3.4.16.4)	#N/A	#N/A	#N/A	#N/A	#N/A	#N/A	#N/A	#N/A	#N/A	#N/A	#N/A	#N/A	#N/A	#N/A	#N/A	#N/A
fig|404999.4.peg.2268	Rueg1_121116_2333075_2332248 Pyrroline-5-carboxylate reductase (EC 1.5.1.2)	#N/A	#N/A	#N/A	#N/A	#N/A	#N/A	#N/A	#N/A	#N/A	#N/A	#N/A	#N/A	#N/A	#N/A	#N/A	#N/A
fig|404999.4.peg.803	Rueg1_121116_836519_834777 Single-stranded-DNA-specific exonuclease RecJ (EC 3.1.-.-)	#N/A	#N/A	#N/A	#N/A	#N/A	#N/A	#N/A	#N/A	#N/A	#N/A	#N/A	#N/A	#N/A	#N/A	#N/A	#N/A
fig|404999.4.peg.2199	Rueg1_121116_2265276_2263873 UDP-N-acetylmuramoylalanine--D-glutamate ligase (EC 6.3.2.9)	#N/A	#N/A	#N/A	#N/A	#N/A	#N/A	#N/A	#N/A	#N/A	#N/A	#N/A	#N/A	#N/A	#N/A	#N/A	#N/A
fig|404999.4.peg.4224	Rueg2_121116_1184188_1185165 Tricarboxylate transport protein TctC	#N/A	#N/A	#N/A	#N/A	#N/A	#N/A	#N/A	#N/A	#N/A	#N/A	#N/A	#N/A	#N/A	#N/A	#N/A	#N/A
fig|404999.4.peg.780	Rueg1_121116_811647_812693 Oxidoreductase, aldo/keto reductase family	#N/A	#N/A	#N/A	#N/A	#N/A	#N/A	#N/A	#N/A	#N/A	#N/A	#N/A	#N/A	#N/A	#N/A	#N/A	#N/A
fig|404999.4.peg.1271	Rueg1_121116_1296440_1295568 Ferredoxin--NADP reductase (EC 1.18.1.2)	#N/A	#N/A	#N/A	#N/A	#N/A	#N/A	#N/A	#N/A	#N/A	#N/A	#N/A	#N/A	#N/A	#N/A	#N/A	#N/A
fig|404999.4.peg.1344	Rueg1_121116_1376543_1375344 L-carnitine dehydratase/bile acid-inducible protein F	#N/A	#N/A	#N/A	#N/A	#N/A	#N/A	#N/A	#N/A	#N/A	#N/A	#N/A	#N/A	#N/A	#N/A	#N/A	#N/A
fig|404999.4.peg.4241	pRueg1_121116_763_1968 Plasmid replication protein RepA	#N/A	#N/A	#N/A	#N/A	#N/A	#N/A	#N/A	#N/A	#N/A	#N/A	#N/A	#N/A	#N/A	#N/A	#N/A	#N/A
fig|404999.4.peg.3945	Rueg2_121116_899452_897740 3-methylmercaptopropionyl-CoA dehydrogenase (DmdC)	#N/A	#N/A	#N/A	#N/A	#N/A	#N/A	#N/A	#N/A	#N/A	#N/A	#N/A	#N/A	#N/A	#N/A	#N/A	#N/A
fig|404999.4.peg.1899	Rueg1_121116_1955367_1954945 Nucleoside diphosphate kinase (EC 2.7.4.6)	#N/A	#N/A	#N/A	#N/A	#N/A	#N/A	#N/A	#N/A	#N/A	#N/A	#N/A	#N/A	#N/A	#N/A	#N/A	#N/A
fig|404999.4.peg.233	Rueg1_121116_242041_242829 Exodeoxyribonuclease III (EC 3.1.11.2)	#N/A	#N/A	#N/A	#N/A	#N/A	#N/A	#N/A	#N/A	#N/A	#N/A	#N/A	#N/A	#N/A	#N/A	#N/A	#N/A
fig|404999.4.peg.2912	Rueg1_121116_3012050_3011121 ABC transporter, ATP-binding protein	#N/A	#N/A	#N/A	#N/A	#N/A	#N/A	#N/A	#N/A	#N/A	#N/A	#N/A	#N/A	#N/A	#N/A	#N/A	#N/A
fig|404999.4.peg.1498	Rueg1_121116_1538263_1539807 Trimethylamine methyltransferase family protein	#N/A	#N/A	#N/A	#N/A	#N/A	#N/A	#N/A	#N/A	#N/A	#N/A	#N/A	#N/A	#N/A	#N/A	#N/A	#N/A
fig|404999.4.peg.4188	Rueg2_121116_1145509_1146579 Phenylacetate-CoA oxygenase/reductase, PaaK subunit	#N/A	#N/A	#N/A	#N/A	#N/A	#N/A	#N/A	#N/A	#N/A	#N/A	#N/A	#N/A	#N/A	#N/A	#N/A	#N/A
fig|404999.4.peg.1458	Rueg1_121116_1498297_1498860 Ribosome recycling factor	#N/A	#N/A	#N/A	#N/A	#N/A	#N/A	#N/A	#N/A	#N/A	#N/A	#N/A	#N/A	#N/A	#N/A	#N/A	#N/A
fig|404999.4.peg.2559	Rueg1_121116_2662477_2663469 Fructokinase (EC 2.7.1.4)	#N/A	#N/A	#N/A	#N/A	#N/A	#N/A	#N/A	#N/A	#N/A	#N/A	#N/A	#N/A	#N/A	#N/A	#N/A	#N/A
fig|404999.4.peg.3152	Rueg2_121116_85748_86710 Acetyl-coenzyme A carboxyl transferase alpha chain (EC 6.4.1.2)	#N/A	#N/A	#N/A	#N/A	#N/A	#N/A	#N/A	#N/A	#N/A	#N/A	#N/A	#N/A	#N/A	#N/A	#N/A	#N/A
fig|404999.4.peg.1988	Rueg1_121116_2044085_2044090,Rueg1_121116_2044094_2045860 Acetolactate synthase large subunit (EC 2.2.1.6)	#N/A	#N/A	#N/A	#N/A	#N/A	#N/A	#N/A	#N/A	#N/A	#N/A	#N/A	#N/A	#N/A	#N/A	#N/A	#N/A
fig|404999.4.peg.1132	Rueg1_121116_1165134_1165685 PhbF	#N/A	#N/A	#N/A	#N/A	#N/A	#N/A	#N/A	#N/A	#N/A	#N/A	#N/A	#N/A	#N/A	#N/A	#N/A	#N/A
fig|404999.4.peg.354	Rueg1_121116_371893_372363 SSU ribosomal protein S7p (S5e)	#N/A	#N/A	#N/A	#N/A	#N/A	#N/A	#N/A	#N/A	#N/A	#N/A	#N/A	#N/A	#N/A	#N/A	#N/A	#N/A
fig|404999.4.peg.4023	Rueg2_121116_975645_976031 Chemotaxis protein cheY	#N/A	#N/A	#N/A	#N/A	#N/A	#N/A	#N/A	#N/A	#N/A	#N/A	#N/A	#N/A	#N/A	#N/A	#N/A	#N/A
fig|404999.4.peg.1740	Rueg1_121116_1800817_1801347 Integral membrane protein CcmA involved in cell shape determination	#N/A	#N/A	#N/A	#N/A	#N/A	#N/A	#N/A	#N/A	#N/A	#N/A	#N/A	#N/A	#N/A	#N/A	#N/A	#N/A
fig|404999.4.peg.3810	Rueg2_121116_782744_783523 Histidine ABC transporter, ATP-binding protein HisP (TC 3.A.1.3.1)	#N/A	#N/A	#N/A	#N/A	#N/A	#N/A	#N/A	#N/A	#N/A	#N/A	#N/A	#N/A	#N/A	#N/A	#N/A	#N/A
fig|404999.4.peg.3533	Rueg2_121116_509599_508847 Amino acid ABC transporter, periplasmic amino acid-binding portion	#N/A	#N/A	#N/A	#N/A	#N/A	#N/A	#N/A	#N/A	#N/A	#N/A	#N/A	#N/A	#N/A	#N/A	#N/A	#N/A
fig|404999.4.peg.1670	Rueg1_121116_1720697_1719324 Cysteinyl-tRNA synthetase (EC 6.1.1.16)	#N/A	#N/A	#N/A	#N/A	#N/A	#N/A	#N/A	#N/A	#N/A	#N/A	#N/A	#N/A	#N/A	#N/A	#N/A	#N/A
fig|404999.4.peg.2004	Rueg1_121116_2060339_2061103 Protein-disulfide isomerase	#N/A	#N/A	#N/A	#N/A	#N/A	#N/A	#N/A	#N/A	#N/A	#N/A	#N/A	#N/A	#N/A	#N/A	#N/A	#N/A
fig|404999.4.peg.1135	Rueg1_121116_1170347_1168980 glutamine synthetase family protein	#N/A	#N/A	#N/A	#N/A	#N/A	#N/A	#N/A	#N/A	#N/A	#N/A	#N/A	#N/A	#N/A	#N/A	#N/A	#N/A
fig|404999.4.peg.4417	pRueg2_121116_50625_51407 Phosphonate ABC transporter ATP-binding protein (TC 3.A.1.9.1)	#N/A	#N/A	#N/A	#N/A	#N/A	#N/A	#N/A	#N/A	#N/A	#N/A	#N/A	#N/A	#N/A	#N/A	#N/A	#N/A
fig|404999.4.peg.1896	Rueg1_121116_1951653_1952297 DNA-binding response regulator, LuxR family	#N/A	#N/A	#N/A	#N/A	#N/A	#N/A	#N/A	#N/A	#N/A	#N/A	#N/A	#N/A	#N/A	#N/A	#N/A	#N/A
fig|404999.4.peg.3280	Rueg2_121116_228335_227706 Oxygen-insensitive NAD(P)H nitroreductase (EC 1.-.-.-) / Dihydropteridine reductase (EC 1.5.1.34)	#N/A	#N/A	#N/A	#N/A	#N/A	#N/A	#N/A	#N/A	#N/A	#N/A	#N/A	#N/A	#N/A	#N/A	#N/A	#N/A
fig|404999.4.peg.1382	Rueg1_121116_1412566_1413552 Pyrimidine ABC transporter, substrate-binding component	#N/A	#N/A	#N/A	#N/A	#N/A	#N/A	#N/A	#N/A	#N/A	#N/A	#N/A	#N/A	#N/A	#N/A	#N/A	#N/A
fig|404999.4.peg.81	Rueg1_121116_83939_85207 Flagellar hook protein FlgE	#N/A	#N/A	#N/A	#N/A	#N/A	#N/A	#N/A	#N/A	#N/A	#N/A	#N/A	#N/A	#N/A	#N/A	#N/A	#N/A
fig|404999.4.peg.2582	Rueg1_121116_2683596_2684081 Antioxidant, AhpC/Tsa family	#N/A	#N/A	#N/A	#N/A	#N/A	#N/A	#N/A	#N/A	#N/A	#N/A	#N/A	#N/A	#N/A	#N/A	#N/A	#N/A
fig|404999.4.peg.383	Rueg1_121116_391834_392226 SSU ribosomal protein S8p (S15Ae)	#N/A	#N/A	#N/A	#N/A	#N/A	#N/A	#N/A	#N/A	#N/A	#N/A	#N/A	#N/A	#N/A	#N/A	#N/A	#N/A
fig|404999.4.peg.364	Rueg1_121116_380565_381182 LSU ribosomal protein L4p (L1e)	#N/A	#N/A	#N/A	#N/A	#N/A	#N/A	#N/A	#N/A	#N/A	#N/A	#N/A	#N/A	#N/A	#N/A	#N/A	#N/A
fig|404999.4.peg.340	Rueg1_121116_354253_354786 Transcription antitermination protein NusG	#N/A	#N/A	#N/A	#N/A	#N/A	#N/A	#N/A	#N/A	#N/A	#N/A	#N/A	#N/A	#N/A	#N/A	#N/A	#N/A
fig|404999.4.peg.2555	Rueg1_121116_2659607_2658942 Outer membrane protein	#N/A	#N/A	#N/A	#N/A	#N/A	#N/A	#N/A	#N/A	#N/A	#N/A	#N/A	#N/A	#N/A	#N/A	#N/A	#N/A
fig|404999.4.peg.1628	Rueg1_121116_1679422_1680018 FIG118788: Signal transduction histidine kinase	#N/A	#N/A	#N/A	#N/A	#N/A	#N/A	#N/A	#N/A	#N/A	#N/A	#N/A	#N/A	#N/A	#N/A	#N/A	#N/A
fig|404999.4.peg.2969	Rueg1_121116_3087871_3086069 methyl-accepting chemotaxis protein McpD	#N/A	#N/A	#N/A	#N/A	#N/A	#N/A	#N/A	#N/A	#N/A	#N/A	#N/A	#N/A	#N/A	#N/A	#N/A	#N/A
fig|404999.4.peg.1077	Rueg1_121116_1113211_1114668 Betaine aldehyde dehydrogenase (EC 1.2.1.8)	#N/A	#N/A	#N/A	#N/A	#N/A	#N/A	#N/A	#N/A	#N/A	#N/A	#N/A	#N/A	#N/A	#N/A	#N/A	#N/A
fig|404999.4.peg.2197	Rueg1_121116_2261408_2261394,Rueg1_121116_2261390_2261361,Rueg1_121116_2261357_2261271,Rueg1_121116_2261267_2260149 UDP-N-acetylglucosamine--N-acetylmuramyl-(pentapeptide) pyrophosphoryl-undecaprenol N-acetylglucosamine transferase (EC 2.4.1.227)	#N/A	#N/A	#N/A	#N/A	#N/A	#N/A	#N/A	#N/A	#N/A	#N/A	#N/A	#N/A	#N/A	#N/A	#N/A	#N/A
fig|404999.4.peg.2371	Rueg1_121116_2451841_2452365 Uncharacterized protein ImpB	#N/A	#N/A	#N/A	#N/A	#N/A	#N/A	#N/A	#N/A	#N/A	#N/A	#N/A	#N/A	#N/A	#N/A	#N/A	#N/A
fig|404999.4.peg.2841	Rueg1_121116_2935732_2936739 ABC transporter (iron.B12.siderophore.hemin) , periplasmic substrate-binding component	#N/A	#N/A	#N/A	#N/A	#N/A	#N/A	#N/A	#N/A	#N/A	#N/A	#N/A	#N/A	#N/A	#N/A	#N/A	#N/A
fig|404999.4.peg.3545	Rueg2_121116_518587_519603 ABC transporter substrate-binding protein	#N/A	#N/A	#N/A	#N/A	#N/A	#N/A	#N/A	#N/A	#N/A	#N/A	#N/A	#N/A	#N/A	#N/A	#N/A	#N/A
fig|404999.4.peg.3271	Rueg2_121116_219799_220815 Phosphate starvation-inducible ATPase PhoH with RNA binding motif	#N/A	#N/A	#N/A	#N/A	#N/A	#N/A	#N/A	#N/A	#N/A	#N/A	#N/A	#N/A	#N/A	#N/A	#N/A	#N/A
fig|404999.4.peg.3392	Rueg2_121116_346334_347452 GDP-mannose 4,6-dehydratase (EC 4.2.1.47)	#N/A	#N/A	#N/A	#N/A	#N/A	#N/A	#N/A	#N/A	#N/A	#N/A	#N/A	#N/A	#N/A	#N/A	#N/A	#N/A
fig|404999.4.peg.1607	Rueg1_121116_1659091_1657895 Sun protein	#N/A	#N/A	#N/A	#N/A	#N/A	#N/A	#N/A	#N/A	#N/A	#N/A	#N/A	#N/A	#N/A	#N/A	#N/A	#N/A
fig|404999.4.peg.3549	Rueg2_121116_523011_522190 ABC-type tungstate transport system, periplasmic binding protein	#N/A	#N/A	#N/A	#N/A	#N/A	#N/A	#N/A	#N/A	#N/A	#N/A	#N/A	#N/A	#N/A	#N/A	#N/A	#N/A
fig|404999.4.peg.1606	Rueg1_121116_1657792_1655483 sensory box histidine kinase/response regulator	#N/A	#N/A	#N/A	#N/A	#N/A	#N/A	#N/A	#N/A	#N/A	#N/A	#N/A	#N/A	#N/A	#N/A	#N/A	#N/A
fig|404999.4.peg.928	Rueg1_121116_963773_963051 Phosphoribosylformimino-5-aminoimidazole carboxamide ribotide isomerase (EC 5.3.1.16)	#N/A	#N/A	#N/A	#N/A	#N/A	#N/A	#N/A	#N/A	#N/A	#N/A	#N/A	#N/A	#N/A	#N/A	#N/A	#N/A
fig|404999.4.peg.1590	Rueg1_121116_1640893_1640129 SAM-dependent methyltransferases	#N/A	#N/A	#N/A	#N/A	#N/A	#N/A	#N/A	#N/A	#N/A	#N/A	#N/A	#N/A	#N/A	#N/A	#N/A	#N/A
fig|404999.4.peg.395	Rueg1_121116_399613_399981 SSU ribosomal protein S13p (S18e)	#N/A	#N/A	#N/A	#N/A	#N/A	#N/A	#N/A	#N/A	#N/A	#N/A	#N/A	#N/A	#N/A	#N/A	#N/A	#N/A
fig|404999.4.peg.3462	Rueg2_121116_418691_419236 Expressed protein	#N/A	#N/A	#N/A	#N/A	#N/A	#N/A	#N/A	#N/A	#N/A	#N/A	#N/A	#N/A	#N/A	#N/A	#N/A	#N/A
fig|404999.4.peg.4013	Rueg2_121116_966199_964628 Acetohydroxy acid synthase	#N/A	#N/A	#N/A	#N/A	#N/A	#N/A	#N/A	#N/A	#N/A	#N/A	#N/A	#N/A	#N/A	#N/A	#N/A	#N/A
fig|404999.4.peg.2137	Rueg1_121116_2193254_2192388 Hydroxymethylglutaryl-CoA lyase (EC 4.1.3.4)	#N/A	#N/A	#N/A	#N/A	#N/A	#N/A	#N/A	#N/A	#N/A	#N/A	#N/A	#N/A	#N/A	#N/A	#N/A	#N/A
fig|404999.4.peg.2071	Rueg1_121116_2133471_2135744 Methyl-accepting chemotaxis protein	#N/A	#N/A	#N/A	#N/A	#N/A	#N/A	#N/A	#N/A	#N/A	#N/A	#N/A	#N/A	#N/A	#N/A	#N/A	#N/A
fig|404999.4.peg.3145	Rueg2_121116_79990_79025 L-alanine-DL-glutamate epimerase	#N/A	#N/A	#N/A	#N/A	#N/A	#N/A	#N/A	#N/A	#N/A	#N/A	#N/A	#N/A	#N/A	#N/A	#N/A	#N/A
fig|404999.4.peg.1324	Rueg1_121116_1354395_1353337 Dihydroorotate dehydrogenase (EC 1.3.3.1)	#N/A	#N/A	#N/A	#N/A	#N/A	#N/A	#N/A	#N/A	#N/A	#N/A	#N/A	#N/A	#N/A	#N/A	#N/A	#N/A
fig|404999.4.peg.2104	Rueg1_121116_2164313_2163213 NADH-dependent flavin oxidoreductase, Oye family	#N/A	#N/A	#N/A	#N/A	#N/A	#N/A	#N/A	#N/A	#N/A	#N/A	#N/A	#N/A	#N/A	#N/A	#N/A	#N/A
fig|404999.4.peg.767	Rueg1_121116_798419_797934 Bacterioferritin	#N/A	#N/A	#N/A	#N/A	#N/A	#N/A	#N/A	#N/A	#N/A	#N/A	#N/A	#N/A	#N/A	#N/A	#N/A	#N/A
fig|404999.4.peg.1844	Rueg1_121116_1900670_1899981 Mlr7403 protein	#N/A	#N/A	#N/A	#N/A	#N/A	#N/A	#N/A	#N/A	#N/A	#N/A	#N/A	#N/A	#N/A	#N/A	#N/A	#N/A
fig|404999.4.peg.1209	Rueg1_121116_1236463_1235273 Putative virion core protein (lumpy skin disease virus)	#N/A	#N/A	#N/A	#N/A	#N/A	#N/A	#N/A	#N/A	#N/A	#N/A	#N/A	#N/A	#N/A	#N/A	#N/A	#N/A
fig|404999.4.peg.1234	Rueg1_121116_1260963_1259740 LysM domain / Lipoprotein NlpD	#N/A	#N/A	#N/A	#N/A	#N/A	#N/A	#N/A	#N/A	#N/A	#N/A	#N/A	#N/A	#N/A	#N/A	#N/A	#N/A
fig|404999.4.peg.2970	Rueg1_121116_3089382_3088279 Chorismate synthase (EC 4.2.3.5)	#N/A	#N/A	#N/A	#N/A	#N/A	#N/A	#N/A	#N/A	#N/A	#N/A	#N/A	#N/A	#N/A	#N/A	#N/A	#N/A
fig|404999.4.peg.1662	Rueg1_121116_1709849_1710778 Arginase (EC 3.5.3.1)	#N/A	#N/A	#N/A	#N/A	#N/A	#N/A	#N/A	#N/A	#N/A	#N/A	#N/A	#N/A	#N/A	#N/A	#N/A	#N/A
fig|404999.4.peg.1451	Rueg1_121116_1490713_1488626 Oligopeptide/dipeptide ABC transporter, ATP-binding protein	#N/A	#N/A	#N/A	#N/A	#N/A	#N/A	#N/A	#N/A	#N/A	#N/A	#N/A	#N/A	#N/A	#N/A	#N/A	#N/A
fig|404999.4.peg.1917	Rueg1_121116_1976108_1975161 Agmatinase (EC 3.5.3.11)	#N/A	#N/A	#N/A	#N/A	#N/A	#N/A	#N/A	#N/A	#N/A	#N/A	#N/A	#N/A	#N/A	#N/A	#N/A	#N/A
fig|404999.4.peg.1843	Rueg1_121116_1899915_1898587 Outer membrane protein YfgL, lipoprotein component of the protein assembly complex (forms a complex with YaeT, YfiO, and NlpB)	#N/A	#N/A	#N/A	#N/A	#N/A	#N/A	#N/A	#N/A	#N/A	#N/A	#N/A	#N/A	#N/A	#N/A	#N/A	#N/A
fig|404999.4.peg.282	Rueg1_121116_292006_291896,Rueg1_121116_291892_290807 Deoxyribose-phosphate aldolase (EC 4.1.2.4)	#N/A	#N/A	#N/A	#N/A	#N/A	#N/A	#N/A	#N/A	#N/A	#N/A	#N/A	#N/A	#N/A	#N/A	#N/A	#N/A
fig|404999.4.peg.398	Rueg1_121116_401664_402089 LSU ribosomal protein L17p	#N/A	#N/A	#N/A	#N/A	#N/A	#N/A	#N/A	#N/A	#N/A	#N/A	#N/A	#N/A	#N/A	#N/A	#N/A	#N/A
fig|404999.4.peg.2686	Rueg1_121116_2783250_2783819 Mll7752 protein	#N/A	#N/A	#N/A	#N/A	#N/A	#N/A	#N/A	#N/A	#N/A	#N/A	#N/A	#N/A	#N/A	#N/A	#N/A	#N/A
fig|404999.4.peg.2107	Rueg1_121116_2167296_2168183 Putative stomatin/prohibitin-family membrane protease subunit YbbK	#N/A	#N/A	#N/A	#N/A	#N/A	#N/A	#N/A	#N/A	#N/A	#N/A	#N/A	#N/A	#N/A	#N/A	#N/A	#N/A
fig|404999.4.peg.1012	Rueg1_121116_1049405_1050571 Signal recognition particle receptor protein FtsY (=alpha subunit) (TC 3.A.5.1.1)	#N/A	#N/A	#N/A	#N/A	#N/A	#N/A	#N/A	#N/A	#N/A	#N/A	#N/A	#N/A	#N/A	#N/A	#N/A	#N/A
fig|404999.4.peg.1567	Rueg1_121116_1614315_1615211 Protein YicC	#N/A	#N/A	#N/A	#N/A	#N/A	#N/A	#N/A	#N/A	#N/A	#N/A	#N/A	#N/A	#N/A	#N/A	#N/A	#N/A
fig|404999.4.peg.1845	Rueg1_121116_1901014_1902261 Probable Co/Zn/Cd efflux system membrane fusion protein	#N/A	#N/A	#N/A	#N/A	#N/A	#N/A	#N/A	#N/A	#N/A	#N/A	#N/A	#N/A	#N/A	#N/A	#N/A	#N/A
fig|404999.4.peg.1426	Rueg1_121116_1461038_1461682 FIG098787: protein involved in DMSP breakdown	#N/A	#N/A	#N/A	#N/A	#N/A	#N/A	#N/A	#N/A	#N/A	#N/A	#N/A	#N/A	#N/A	#N/A	#N/A	#N/A
fig|404999.4.peg.3642	Rueg2_121116_618888_619907 Ferric iron ABC transporter, iron-binding protein	#N/A	#N/A	#N/A	#N/A	#N/A	#N/A	#N/A	#N/A	#N/A	#N/A	#N/A	#N/A	#N/A	#N/A	#N/A	#N/A
fig|404999.4.peg.343	Rueg1_121116_356713_357411 LSU ribosomal protein L1p (L10Ae)	#N/A	#N/A	#N/A	#N/A	#N/A	#N/A	#N/A	#N/A	#N/A	#N/A	#N/A	#N/A	#N/A	#N/A	#N/A	#N/A
fig|404999.4.peg.38	Rueg1_121116_39594_38533 Ferrochelatase, protoheme ferro-lyase (EC 4.99.1.1)	#N/A	#N/A	#N/A	#N/A	#N/A	#N/A	#N/A	#N/A	#N/A	#N/A	#N/A	#N/A	#N/A	#N/A	#N/A	#N/A
fig|404999.4.peg.678	Rueg1_121116_701261_700101 Carbamoyl-phosphate synthase small chain (EC 6.3.5.5)	#N/A	#N/A	#N/A	#N/A	#N/A	#N/A	#N/A	#N/A	#N/A	#N/A	#N/A	#N/A	#N/A	#N/A	#N/A	#N/A
fig|404999.4.peg.1518	Rueg1_121116_1561587_1561637,Rueg1_121116_1561641_1562570 2-hydroxy-3-oxopropionate reductase (EC 1.1.1.60)	#N/A	#N/A	#N/A	#N/A	#N/A	#N/A	#N/A	#N/A	#N/A	#N/A	#N/A	#N/A	#N/A	#N/A	#N/A	#N/A
fig|404999.4.peg.3928	Rueg2_121116_884924_885394 Transcription elongation factor GreA	#N/A	#N/A	#N/A	#N/A	#N/A	#N/A	#N/A	#N/A	#N/A	#N/A	#N/A	#N/A	#N/A	#N/A	#N/A	#N/A
fig|404999.4.peg.161	Rueg1_121116_164458_163412 L-threonine 3-dehydrogenase (EC 1.1.1.103)	#N/A	#N/A	#N/A	#N/A	#N/A	#N/A	#N/A	#N/A	#N/A	#N/A	#N/A	#N/A	#N/A	#N/A	#N/A	#N/A
fig|404999.4.peg.1571	Rueg1_121116_1617619_1618677 Phosphate regulon sensor protein PhoR (SphS) (EC 2.7.13.3)	#N/A	#N/A	#N/A	#N/A	#N/A	#N/A	#N/A	#N/A	#N/A	#N/A	#N/A	#N/A	#N/A	#N/A	#N/A	#N/A
fig|404999.4.peg.83	Rueg1_121116_86711_87718 Flagellar hook-associated protein FlgL	#N/A	#N/A	#N/A	#N/A	#N/A	#N/A	#N/A	#N/A	#N/A	#N/A	#N/A	#N/A	#N/A	#N/A	#N/A	#N/A
fig|404999.4.peg.2955	Rueg1_121116_3067303_3068769 AMP nucleosidase (EC 3.2.2.4)	#N/A	#N/A	#N/A	#N/A	#N/A	#N/A	#N/A	#N/A	#N/A	#N/A	#N/A	#N/A	#N/A	#N/A	#N/A	#N/A
fig|404999.4.peg.2277	Rueg1_121116_2339480_2340421 Thioredoxin reductase (EC 1.8.1.9)	#N/A	#N/A	#N/A	#N/A	#N/A	#N/A	#N/A	#N/A	#N/A	#N/A	#N/A	#N/A	#N/A	#N/A	#N/A	#N/A
fig|404999.4.peg.1887	Rueg1_121116_1940941_1939004 hypothetical protein	#N/A	#N/A	#N/A	#N/A	#N/A	#N/A	#N/A	#N/A	#N/A	#N/A	#N/A	#N/A	#N/A	#N/A	#N/A	#N/A
fig|404999.4.peg.121	Rueg1_121116_120613_119474 Putrescine transport ATP-binding protein PotG (TC 3.A.1.11.2)	#N/A	#N/A	#N/A	#N/A	#N/A	#N/A	#N/A	#N/A	#N/A	#N/A	#N/A	#N/A	#N/A	#N/A	#N/A	#N/A
fig|404999.4.peg.2005	Rueg1_121116_2062299_2061166 1-hydroxy-2-methyl-2-(E)-butenyl 4-diphosphate synthase (EC 1.17.7.1)	#N/A	#N/A	#N/A	#N/A	#N/A	#N/A	#N/A	#N/A	#N/A	#N/A	#N/A	#N/A	#N/A	#N/A	#N/A	#N/A
fig|404999.4.peg.2964	Rueg1_121116_3082312_3080870 Glutamate synthase, small subunit (EC 1.4.1.13)	#N/A	#N/A	#N/A	#N/A	#N/A	#N/A	#N/A	#N/A	#N/A	#N/A	#N/A	#N/A	#N/A	#N/A	#N/A	#N/A
fig|404999.4.peg.3869	Rueg2_121116_835494_834715 Succinate dehydrogenase iron-sulfur protein (EC 1.3.99.1)	#N/A	#N/A	#N/A	#N/A	#N/A	#N/A	#N/A	#N/A	#N/A	#N/A	#N/A	#N/A	#N/A	#N/A	#N/A	#N/A
fig|404999.4.peg.2861	Rueg1_121116_2958611_2957508 Aminopeptidase YpdF (MP-, MA-, MS-, AP-, NP- specific)	#N/A	#N/A	#N/A	#N/A	#N/A	#N/A	#N/A	#N/A	#N/A	#N/A	#N/A	#N/A	#N/A	#N/A	#N/A	#N/A
fig|404999.4.peg.4189	Rueg2_121116_1146724_1147587 Branched-chain amino acid aminotransferase (EC 2.6.1.42)	#N/A	#N/A	#N/A	#N/A	#N/A	#N/A	#N/A	#N/A	#N/A	#N/A	#N/A	#N/A	#N/A	#N/A	#N/A	#N/A
fig|404999.4.peg.1948	Rueg1_121116_2004141_2005220 Deoxycytidine triphosphate deaminase (EC 3.5.4.13)	#N/A	#N/A	#N/A	#N/A	#N/A	#N/A	#N/A	#N/A	#N/A	#N/A	#N/A	#N/A	#N/A	#N/A	#N/A	#N/A
fig|404999.4.peg.4009	Rueg2_121116_960412_961482 Glycerol-3-phosphate ABC transporter, ATP-binding protein UgpC (TC 3.A.1.1.3)	#N/A	#N/A	#N/A	#N/A	#N/A	#N/A	#N/A	#N/A	#N/A	#N/A	#N/A	#N/A	#N/A	#N/A	#N/A	#N/A
fig|404999.4.peg.1224	Rueg1_121116_1251505_1252284 3-oxoacyl-[acyl-carrier protein] reductase (EC 1.1.1.100)	#N/A	#N/A	#N/A	#N/A	#N/A	#N/A	#N/A	#N/A	#N/A	#N/A	#N/A	#N/A	#N/A	#N/A	#N/A	#N/A
fig|404999.4.peg.1938	Rueg1_121116_1996427_1994622 ABC transporter, ATP-binding protein	#N/A	#N/A	#N/A	#N/A	#N/A	#N/A	#N/A	#N/A	#N/A	#N/A	#N/A	#N/A	#N/A	#N/A	#N/A	#N/A
fig|404999.4.peg.3268	Rueg2_121116_217011_218333 tRNA-i(6)A37 methylthiotransferase	#N/A	#N/A	#N/A	#N/A	#N/A	#N/A	#N/A	#N/A	#N/A	#N/A	#N/A	#N/A	#N/A	#N/A	#N/A	#N/A
fig|404999.4.peg.1807	Rueg1_121116_1867461_1868270 Membrane-bound lytic murein transglycosylase B precursor (EC 3.2.1.-)	#N/A	#N/A	#N/A	#N/A	#N/A	#N/A	#N/A	#N/A	#N/A	#N/A	#N/A	#N/A	#N/A	#N/A	#N/A	#N/A
fig|404999.4.peg.2448	Rueg1_121116_2541247_2541951 Succinyl-CoA:3-ketoacid-coenzyme A transferase subunit A (EC 2.8.3.5)	#N/A	#N/A	#N/A	#N/A	#N/A	#N/A	#N/A	#N/A	#N/A	#N/A	#N/A	#N/A	#N/A	#N/A	#N/A	#N/A
fig|404999.4.peg.1378	Rueg1_121116_1408186_1409640 Dihydropyrimidinase (EC 3.5.2.2)	#N/A	#N/A	#N/A	#N/A	#N/A	#N/A	#N/A	#N/A	#N/A	#N/A	#N/A	#N/A	#N/A	#N/A	#N/A	#N/A
fig|404999.4.peg.1389	Rueg1_121116_1423397_1422012 Methyl-accepting chemotaxis protein I (serine chemoreceptor protein)	#N/A	#N/A	#N/A	#N/A	#N/A	#N/A	#N/A	#N/A	#N/A	#N/A	#N/A	#N/A	#N/A	#N/A	#N/A	#N/A
fig|404999.4.peg.1254	Rueg1_121116_1278438_1277398 Dihydroorotase (EC 3.5.2.3)	#N/A	#N/A	#N/A	#N/A	#N/A	#N/A	#N/A	#N/A	#N/A	#N/A	#N/A	#N/A	#N/A	#N/A	#N/A	#N/A
fig|404999.4.peg.2814	Rueg1_121116_2903337_2902066 Dihydrofolate synthase (EC 6.3.2.12) / Folylpolyglutamate synthase (EC 6.3.2.17)	#N/A	#N/A	#N/A	#N/A	#N/A	#N/A	#N/A	#N/A	#N/A	#N/A	#N/A	#N/A	#N/A	#N/A	#N/A	#N/A
fig|404999.4.peg.13	Rueg1_121116_15986_15138 Flagellin protein FlaA	#N/A	#N/A	#N/A	#N/A	#N/A	#N/A	#N/A	#N/A	#N/A	#N/A	#N/A	#N/A	#N/A	#N/A	#N/A	#N/A
fig|404999.4.peg.1771	Rueg1_121116_1825589_1824435 FIG004453: protein YceG like	#N/A	#N/A	#N/A	#N/A	#N/A	#N/A	#N/A	#N/A	#N/A	#N/A	#N/A	#N/A	#N/A	#N/A	#N/A	#N/A
fig|404999.4.peg.2149	Rueg1_121116_2205354_2206703 N-acetylglucosamine-1-phosphate uridyltransferase (EC 2.7.7.23) / Glucosamine-1-phosphate N-acetyltransferase (EC 2.3.1.157)	#N/A	#N/A	#N/A	#N/A	#N/A	#N/A	#N/A	#N/A	#N/A	#N/A	#N/A	#N/A	#N/A	#N/A	#N/A	#N/A
fig|404999.4.peg.2233	Rueg1_121116_2294843_2295676 2-Keto-3-deoxy-D-manno-octulosonate-8-phosphate synthase (EC 2.5.1.55)	#N/A	#N/A	#N/A	#N/A	#N/A	#N/A	#N/A	#N/A	#N/A	#N/A	#N/A	#N/A	#N/A	#N/A	#N/A	#N/A
fig|404999.4.peg.2533	Rueg1_121116_2639585_2640658 Glycerol-3-phosphate ABC transporter, ATP-binding protein UgpC (TC 3.A.1.1.3)	#N/A	#N/A	#N/A	#N/A	#N/A	#N/A	#N/A	#N/A	#N/A	#N/A	#N/A	#N/A	#N/A	#N/A	#N/A	#N/A
fig|404999.4.peg.3067	Rueg1_121116_3179756_3179100 Transporter	#N/A	#N/A	#N/A	#N/A	#N/A	#N/A	#N/A	#N/A	#N/A	#N/A	#N/A	#N/A	#N/A	#N/A	#N/A	#N/A
fig|404999.4.peg.2678	Rueg1_121116_2777409_2777320,Rueg1_121116_2777316_2777305,Rueg1_121116_2777301_2776453 Signal peptidase I (EC 3.4.21.89)	#N/A	#N/A	#N/A	#N/A	#N/A	#N/A	#N/A	#N/A	#N/A	#N/A	#N/A	#N/A	#N/A	#N/A	#N/A	#N/A
fig|404999.4.peg.2498	Rueg1_121116_2587300_2587491 hypothetical protein	#N/A	#N/A	#N/A	#N/A	#N/A	#N/A	#N/A	#N/A	#N/A	#N/A	#N/A	#N/A	#N/A	#N/A	#N/A	#N/A
fig|404999.4.peg.2456	Rueg1_121116_2547070_2547693 Outer membrane lipoprotein precursor, OmpA family	#N/A	#N/A	#N/A	#N/A	#N/A	#N/A	#N/A	#N/A	#N/A	#N/A	#N/A	#N/A	#N/A	#N/A	#N/A	#N/A
fig|404999.4.peg.715	Rueg1_121116_743059_741860 ABC transporter, periplasmic substrate-binding protein YnjB	#N/A	#N/A	#N/A	#N/A	#N/A	#N/A	#N/A	#N/A	#N/A	#N/A	#N/A	#N/A	#N/A	#N/A	#N/A	#N/A
fig|404999.4.peg.3779	Rueg2_121116_746685_745702 Putative ABC transporter, periplasmic sugar binding protein precursor	#N/A	#N/A	#N/A	#N/A	#N/A	#N/A	#N/A	#N/A	#N/A	#N/A	#N/A	#N/A	#N/A	#N/A	#N/A	#N/A
fig|404999.4.peg.974	Rueg1_121116_1011308_1010193 Histidinol-phosphate aminotransferase (EC 2.6.1.9) @ Aromatic-amino-acid aminotransferase (EC 2.6.1.57)	#N/A	#N/A	#N/A	#N/A	#N/A	#N/A	#N/A	#N/A	#N/A	#N/A	#N/A	#N/A	#N/A	#N/A	#N/A	#N/A
fig|404999.4.peg.2395	Rueg1_121116_2481693_2484845 Large repetitive protein	#N/A	#N/A	#N/A	#N/A	#N/A	#N/A	#N/A	#N/A	#N/A	#N/A	#N/A	#N/A	#N/A	#N/A	#N/A	#N/A
fig|404999.4.peg.1253	Rueg1_121116_1277321_1276641 Orotate phosphoribosyltransferase (EC 2.4.2.10)	#N/A	#N/A	#N/A	#N/A	#N/A	#N/A	#N/A	#N/A	#N/A	#N/A	#N/A	#N/A	#N/A	#N/A	#N/A	#N/A
fig|404999.4.peg.1937	Rueg1_121116_1993720_1994475 3-hydroxyacyl-CoA dehydrogenase type II (EC 1.1.1.35)	#N/A	#N/A	#N/A	#N/A	#N/A	#N/A	#N/A	#N/A	#N/A	#N/A	#N/A	#N/A	#N/A	#N/A	#N/A	#N/A
fig|404999.4.peg.956	Rueg1_121116_994393_993404 rRNA small subunit methyltransferase H	#N/A	#N/A	#N/A	#N/A	#N/A	#N/A	#N/A	#N/A	#N/A	#N/A	#N/A	#N/A	#N/A	#N/A	#N/A	#N/A
fig|404999.4.peg.504	Rueg1_121116_513667_514845 3-ketoacyl-CoA thiolase (EC 2.3.1.16) @ Acetyl-CoA acetyltransferase (EC 2.3.1.9)	#N/A	#N/A	#N/A	#N/A	#N/A	#N/A	#N/A	#N/A	#N/A	#N/A	#N/A	#N/A	#N/A	#N/A	#N/A	#N/A
fig|404999.4.peg.108	Rueg1_121116_107214_108560 Flagellum-specific ATP synthase FliI	#N/A	#N/A	#N/A	#N/A	#N/A	#N/A	#N/A	#N/A	#N/A	#N/A	#N/A	#N/A	#N/A	#N/A	#N/A	#N/A
fig|404999.4.peg.2516	Rueg1_121116_2615780_2620345 Non-ribosomal peptide synthetase	#N/A	#N/A	#N/A	#N/A	#N/A	#N/A	#N/A	#N/A	#N/A	#N/A	#N/A	#N/A	#N/A	#N/A	#N/A	#N/A
fig|404999.4.peg.2424	Rueg1_121116_2515364_2514273 ATP phosphoribosyltransferase regulatory subunit (EC 2.4.2.17)	#N/A	#N/A	#N/A	#N/A	#N/A	#N/A	#N/A	#N/A	#N/A	#N/A	#N/A	#N/A	#N/A	#N/A	#N/A	#N/A
fig|404999.4.peg.61	Rueg1_121116_66577_65876 DNA-binding response regulator PetR	#N/A	#N/A	#N/A	#N/A	#N/A	#N/A	#N/A	#N/A	#N/A	#N/A	#N/A	#N/A	#N/A	#N/A	#N/A	#N/A
fig|404999.4.peg.1778	Rueg1_121116_1832710_1831928 ABC-type amino acid transport/signal transduction systems, periplasmic component/domain	#N/A	#N/A	#N/A	#N/A	#N/A	#N/A	#N/A	#N/A	#N/A	#N/A	#N/A	#N/A	#N/A	#N/A	#N/A	#N/A
fig|404999.4.peg.3069	Rueg1_121116_3180433_3180924 Protein export cytoplasm chaperone protein (SecB, maintains protein to be exported in unfolded state)	#N/A	#N/A	#N/A	#N/A	#N/A	#N/A	#N/A	#N/A	#N/A	#N/A	#N/A	#N/A	#N/A	#N/A	#N/A	#N/A
fig|404999.4.peg.292	Rueg1_121116_303286_302234 Saccharopine dehydrogenase [NAD+, L-lysine-forming] (EC 1.5.1.7)	#N/A	#N/A	#N/A	#N/A	#N/A	#N/A	#N/A	#N/A	#N/A	#N/A	#N/A	#N/A	#N/A	#N/A	#N/A	#N/A
fig|404999.4.peg.1108	Rueg1_121116_1140225_1138579 Exopolyphosphatase (EC 3.6.1.11)	#N/A	#N/A	#N/A	#N/A	#N/A	#N/A	#N/A	#N/A	#N/A	#N/A	#N/A	#N/A	#N/A	#N/A	#N/A	#N/A
fig|404999.4.peg.1915	Rueg1_121116_1974731_1973625 Peptide chain release factor 1	#N/A	#N/A	#N/A	#N/A	#N/A	#N/A	#N/A	#N/A	#N/A	#N/A	#N/A	#N/A	#N/A	#N/A	#N/A	#N/A
fig|404999.4.peg.408	Rueg1_121116_412122_413168 Ribosomal large subunit pseudouridine synthase C (EC 4.2.1.70)	#N/A	#N/A	#N/A	#N/A	#N/A	#N/A	#N/A	#N/A	#N/A	#N/A	#N/A	#N/A	#N/A	#N/A	#N/A	#N/A
fig|404999.4.peg.3393	Rueg2_121116_347457_348434 GDP-L-fucose synthetase (EC 1.1.1.271)	#N/A	#N/A	#N/A	#N/A	#N/A	#N/A	#N/A	#N/A	#N/A	#N/A	#N/A	#N/A	#N/A	#N/A	#N/A	#N/A
fig|404999.4.peg.410	Rueg1_121116_413876_414580 Chaperone required for the assembly of the mitochondrial F1-ATPase	#N/A	#N/A	#N/A	#N/A	#N/A	#N/A	#N/A	#N/A	#N/A	#N/A	#N/A	#N/A	#N/A	#N/A	#N/A	#N/A
fig|404999.4.peg.1579	Rueg1_121116_1626277_1627500 Glutaryl-CoA dehydrogenase (EC 1.3.99.7)	#N/A	#N/A	#N/A	#N/A	#N/A	#N/A	#N/A	#N/A	#N/A	#N/A	#N/A	#N/A	#N/A	#N/A	#N/A	#N/A
fig|404999.4.peg.150	Rueg1_121116_152783_151830 Threonine dehydratase, catabolic (EC 4.3.1.19)	#N/A	#N/A	#N/A	#N/A	#N/A	#N/A	#N/A	#N/A	#N/A	#N/A	#N/A	#N/A	#N/A	#N/A	#N/A	#N/A
fig|404999.4.peg.2649	Rueg1_121116_2745546_2744644 Coproporphyrinogen III oxidase, aerobic (EC 1.3.3.3)	#N/A	#N/A	#N/A	#N/A	#N/A	#N/A	#N/A	#N/A	#N/A	#N/A	#N/A	#N/A	#N/A	#N/A	#N/A	#N/A
fig|404999.4.peg.158	Rueg1_121116_159442_160587 Phosphoserine aminotransferase (EC 2.6.1.52)	#N/A	#N/A	#N/A	#N/A	#N/A	#N/A	#N/A	#N/A	#N/A	#N/A	#N/A	#N/A	#N/A	#N/A	#N/A	#N/A
fig|404999.4.peg.64	Rueg1_121116_68721_68293 Organic hydroperoxide resistance protein	#N/A	#N/A	#N/A	#N/A	#N/A	#N/A	#N/A	#N/A	#N/A	#N/A	#N/A	#N/A	#N/A	#N/A	#N/A	#N/A
fig|404999.4.peg.630	Rueg1_121116_647462_648448 Glyoxylate reductase (EC 1.1.1.79) / Glyoxylate reductase (EC 1.1.1.26) / Hydroxypyruvate reductase (EC 1.1.1.81)	#N/A	#N/A	#N/A	#N/A	#N/A	#N/A	#N/A	#N/A	#N/A	#N/A	#N/A	#N/A	#N/A	#N/A	#N/A	#N/A
fig|404999.4.peg.861	Rueg1_121116_896556_895246 L-pipecolate oxidase (1.5.3.7)	#N/A	#N/A	#N/A	#N/A	#N/A	#N/A	#N/A	#N/A	#N/A	#N/A	#N/A	#N/A	#N/A	#N/A	#N/A	#N/A
fig|404999.4.peg.2930	Rueg1_121116_3040044_3039031 Branched-chain alpha-keto acid dehydrogenase, E1 component, beta subunit (EC 1.2.4.4)	#N/A	#N/A	#N/A	#N/A	#N/A	#N/A	#N/A	#N/A	#N/A	#N/A	#N/A	#N/A	#N/A	#N/A	#N/A	#N/A
fig|404999.4.peg.2807	Rueg1_121116_2896241_2896861 Hydrolase (EC 3.8.1.2)	#N/A	#N/A	#N/A	#N/A	#N/A	#N/A	#N/A	#N/A	#N/A	#N/A	#N/A	#N/A	#N/A	#N/A	#N/A	#N/A
fig|404999.4.peg.79	Rueg1_121116_82402_80228 chemotaxis protein	#N/A	#N/A	#N/A	#N/A	#N/A	#N/A	#N/A	#N/A	#N/A	#N/A	#N/A	#N/A	#N/A	#N/A	#N/A	#N/A
fig|404999.4.peg.422	Rueg1_121116_425907_425257 GTP-binding protein EngB	#N/A	#N/A	#N/A	#N/A	#N/A	#N/A	#N/A	#N/A	#N/A	#N/A	#N/A	#N/A	#N/A	#N/A	#N/A	#N/A
fig|404999.4.peg.4315	pRueg1_121116_84398_83535 hypothetical protein	#N/A	#N/A	#N/A	#N/A	#N/A	#N/A	#N/A	#N/A	#N/A	#N/A	#N/A	#N/A	#N/A	#N/A	#N/A	#N/A
fig|404999.4.peg.837	Rueg1_121116_872336_872803 Ribonucleotide reductase transcriptional regulator NrdR	#N/A	#N/A	#N/A	#N/A	#N/A	#N/A	#N/A	#N/A	#N/A	#N/A	#N/A	#N/A	#N/A	#N/A	#N/A	#N/A
fig|404999.4.peg.4036	Rueg2_121116_987028_988440 hypothetical protein	#N/A	#N/A	#N/A	#N/A	#N/A	#N/A	#N/A	#N/A	#N/A	#N/A	#N/A	#N/A	#N/A	#N/A	#N/A	#N/A
fig|404999.4.peg.4365	pRueg1_121116_135862_134942 transcriptional regulator, LysR family	#N/A	#N/A	#N/A	#N/A	#N/A	#N/A	#N/A	#N/A	#N/A	#N/A	#N/A	#N/A	#N/A	#N/A	#N/A	#N/A
fig|404999.4.peg.4242	pRueg1_121116_1965_2975 Plasmid replication protein RepB	#N/A	#N/A	#N/A	#N/A	#N/A	#N/A	#N/A	#N/A	#N/A	#N/A	#N/A	#N/A	#N/A	#N/A	#N/A	#N/A
fig|404999.4.peg.2676	Rueg1_121116_2775579_2774674 GTP-binding protein Era	#N/A	#N/A	#N/A	#N/A	#N/A	#N/A	#N/A	#N/A	#N/A	#N/A	#N/A	#N/A	#N/A	#N/A	#N/A	#N/A
fig|404999.4.peg.1377	Rueg1_121116_1406803_1408053 Beta-ureidopropionase (EC 3.5.1.6)	#N/A	#N/A	#N/A	#N/A	#N/A	#N/A	#N/A	#N/A	#N/A	#N/A	#N/A	#N/A	#N/A	#N/A	#N/A	#N/A
fig|404999.4.peg.2748	Rueg1_121116_2836529_2834307 Multimodular transpeptidase-transglycosylase (EC 2.4.1.129) (EC 3.4.-.-)	#N/A	#N/A	#N/A	#N/A	#N/A	#N/A	#N/A	#N/A	#N/A	#N/A	#N/A	#N/A	#N/A	#N/A	#N/A	#N/A
fig|404999.4.peg.1516	Rueg1_121116_1557816_1559087 GTP-binding protein HflX	#N/A	#N/A	#N/A	#N/A	#N/A	#N/A	#N/A	#N/A	#N/A	#N/A	#N/A	#N/A	#N/A	#N/A	#N/A	#N/A
fig|404999.4.peg.392	Rueg1_121116_396716_397186 LSU ribosomal protein L15p (L27Ae)	#N/A	#N/A	#N/A	#N/A	#N/A	#N/A	#N/A	#N/A	#N/A	#N/A	#N/A	#N/A	#N/A	#N/A	#N/A	#N/A
fig|404999.4.peg.1462	Rueg1_121116_1501660_1503012 Membrane-associated zinc metalloprotease	#N/A	#N/A	#N/A	#N/A	#N/A	#N/A	#N/A	#N/A	#N/A	#N/A	#N/A	#N/A	#N/A	#N/A	#N/A	#N/A
fig|404999.4.peg.3988	Rueg2_121116_936454_937974 Aldehyde dehydrogenase (EC 1.2.1.3)	#N/A	#N/A	#N/A	#N/A	#N/A	#N/A	#N/A	#N/A	#N/A	#N/A	#N/A	#N/A	#N/A	#N/A	#N/A	#N/A
fig|404999.4.peg.4485	pRueg2_121116_114160_115053 Oxidoreductase	#N/A	#N/A	#N/A	#N/A	#N/A	#N/A	#N/A	#N/A	#N/A	#N/A	#N/A	#N/A	#N/A	#N/A	#N/A	#N/A
fig|404999.4.peg.3072	Rueg1_121116_3183018_3182302 Shikimate 5-dehydrogenase I alpha (EC 1.1.1.25)	#N/A	#N/A	#N/A	#N/A	#N/A	#N/A	#N/A	#N/A	#N/A	#N/A	#N/A	#N/A	#N/A	#N/A	#N/A	#N/A
fig|404999.4.peg.1237	Rueg1_121116_1263410_1262763 oxidoreductase, short-chain dehydrogenase/reductase family	#N/A	#N/A	#N/A	#N/A	#N/A	#N/A	#N/A	#N/A	#N/A	#N/A	#N/A	#N/A	#N/A	#N/A	#N/A	#N/A
fig|404999.4.peg.661	Rueg1_121116_679865_680815 Glycyl-tRNA synthetase alpha chain (EC 6.1.1.14)	#N/A	#N/A	#N/A	#N/A	#N/A	#N/A	#N/A	#N/A	#N/A	#N/A	#N/A	#N/A	#N/A	#N/A	#N/A	#N/A
fig|404999.4.peg.698	Rueg1_121116_723752_724675 MYG1 protein	#N/A	#N/A	#N/A	#N/A	#N/A	#N/A	#N/A	#N/A	#N/A	#N/A	#N/A	#N/A	#N/A	#N/A	#N/A	#N/A
fig|404999.4.peg.300	Rueg1_121116_310123_310941 Branched-chain amino acid transport ATP-binding protein LivG (TC 3.A.1.4.1)	#N/A	#N/A	#N/A	#N/A	#N/A	#N/A	#N/A	#N/A	#N/A	#N/A	#N/A	#N/A	#N/A	#N/A	#N/A	#N/A
fig|404999.4.peg.3057	Rueg1_121116_3166027_3168960 FIG041266: ATP-dependent nuclease subunit B	#N/A	#N/A	#N/A	#N/A	#N/A	#N/A	#N/A	#N/A	#N/A	#N/A	#N/A	#N/A	#N/A	#N/A	#N/A	#N/A
fig|404999.4.peg.193	Rueg1_121116_197410_196847 Ribosomal subunit interface protein	#N/A	#N/A	#N/A	#N/A	#N/A	#N/A	#N/A	#N/A	#N/A	#N/A	#N/A	#N/A	#N/A	#N/A	#N/A	#N/A
fig|404999.4.peg.1398	Rueg1_121116_1434128_1433430 corrinoid methyltransferase protein	#N/A	#N/A	#N/A	#N/A	#N/A	#N/A	#N/A	#N/A	#N/A	#N/A	#N/A	#N/A	#N/A	#N/A	#N/A	#N/A
fig|404999.4.peg.2344	Rueg1_121116_2408065_2406629 Aspartokinase (EC 2.7.2.4) associated with ectoine biosynthesis	#N/A	#N/A	#N/A	#N/A	#N/A	#N/A	#N/A	#N/A	#N/A	#N/A	#N/A	#N/A	#N/A	#N/A	#N/A	#N/A
fig|404999.4.peg.4116	Rueg2_121116_1072852_1072424 FKBP-type peptidyl-prolyl cis-trans isomerase SlyD (EC 5.2.1.8)	#N/A	#N/A	#N/A	#N/A	#N/A	#N/A	#N/A	#N/A	#N/A	#N/A	#N/A	#N/A	#N/A	#N/A	#N/A	#N/A
fig|404999.4.peg.2488	Rueg1_121116_2575626_2574757 Ribosomal protein L11 methyltransferase (EC 2.1.1.-)	#N/A	#N/A	#N/A	#N/A	#N/A	#N/A	#N/A	#N/A	#N/A	#N/A	#N/A	#N/A	#N/A	#N/A	#N/A	#N/A
fig|404999.4.peg.2548	Rueg1_121116_2651758_2651057 DNA-binding response regulator ChvI	#N/A	#N/A	#N/A	#N/A	#N/A	#N/A	#N/A	#N/A	#N/A	#N/A	#N/A	#N/A	#N/A	#N/A	#N/A	#N/A
fig|404999.4.peg.632	Rueg1_121116_650561_651967 D-Lactate dehydrogenase, cytochrome c-dependent (EC 1.1.2.4)	#N/A	#N/A	#N/A	#N/A	#N/A	#N/A	#N/A	#N/A	#N/A	#N/A	#N/A	#N/A	#N/A	#N/A	#N/A	#N/A
fig|404999.4.peg.2742	Rueg1_121116_2826625_2827980 Homogentisate 1,2-dioxygenase (EC 1.13.11.5)	#N/A	#N/A	#N/A	#N/A	#N/A	#N/A	#N/A	#N/A	#N/A	#N/A	#N/A	#N/A	#N/A	#N/A	#N/A	#N/A
fig|404999.4.peg.11	Rueg1_121116_11725_12288 Heat shock protein GrpE	#N/A	#N/A	#N/A	#N/A	#N/A	#N/A	#N/A	#N/A	#N/A	#N/A	#N/A	#N/A	#N/A	#N/A	#N/A	#N/A
fig|404999.4.peg.3282	Rueg2_121116_229138_228527 Cytidylate kinase (EC 2.7.4.14)	#N/A	#N/A	#N/A	#N/A	#N/A	#N/A	#N/A	#N/A	#N/A	#N/A	#N/A	#N/A	#N/A	#N/A	#N/A	#N/A
fig|404999.4.peg.2473	Rueg1_121116_2565508_2564663 TPR repeat containing exported protein; Putative periplasmic protein contains a protein prenylyltransferase domain	#N/A	#N/A	#N/A	#N/A	#N/A	#N/A	#N/A	#N/A	#N/A	#N/A	#N/A	#N/A	#N/A	#N/A	#N/A	#N/A
fig|404999.4.peg.3306	Rueg2_121116_251320_250517 Tryptophan synthase alpha chain (EC 4.2.1.20)	#N/A	#N/A	#N/A	#N/A	#N/A	#N/A	#N/A	#N/A	#N/A	#N/A	#N/A	#N/A	#N/A	#N/A	#N/A	#N/A
fig|404999.4.peg.2645	Rueg1_121116_2741344_2740301 Uroporphyrinogen III decarboxylase (EC 4.1.1.37)	#N/A	#N/A	#N/A	#N/A	#N/A	#N/A	#N/A	#N/A	#N/A	#N/A	#N/A	#N/A	#N/A	#N/A	#N/A	#N/A
fig|404999.4.peg.3807	Rueg2_121116_780886_781356 FIG01073708: hypothetical protein	#N/A	#N/A	#N/A	#N/A	#N/A	#N/A	#N/A	#N/A	#N/A	#N/A	#N/A	#N/A	#N/A	#N/A	#N/A	#N/A
fig|404999.4.peg.2206	Rueg1_121116_2270884_2270384 Copper metallochaperone, bacterial analog of Cox17 protein	#N/A	#N/A	#N/A	#N/A	#N/A	#N/A	#N/A	#N/A	#N/A	#N/A	#N/A	#N/A	#N/A	#N/A	#N/A	#N/A
fig|404999.4.peg.1684	Rueg1_121116_1736919_1737941 Anthranilate phosphoribosyltransferase (EC 2.4.2.18)	#N/A	#N/A	#N/A	#N/A	#N/A	#N/A	#N/A	#N/A	#N/A	#N/A	#N/A	#N/A	#N/A	#N/A	#N/A	#N/A
fig|404999.4.peg.112	Rueg1_121116_112476_112399,Rueg1_121116_112395_111529 Flagellin protein FlaA	#N/A	#N/A	#N/A	#N/A	#N/A	#N/A	#N/A	#N/A	#N/A	#N/A	#N/A	#N/A	#N/A	#N/A	#N/A	#N/A
fig|404999.4.peg.2575	Rueg1_121116_2678203_2677481 Similar to N-terminal domain of competence/damage-inducible protein CinA, molybdopterin binding motif	#N/A	#N/A	#N/A	#N/A	#N/A	#N/A	#N/A	#N/A	#N/A	#N/A	#N/A	#N/A	#N/A	#N/A	#N/A	#N/A
fig|404999.4.peg.757	Rueg1_121116_784497_783868 Cobalt-precorrin-8x methylmutase (EC 5.4.1.2)	#N/A	#N/A	#N/A	#N/A	#N/A	#N/A	#N/A	#N/A	#N/A	#N/A	#N/A	#N/A	#N/A	#N/A	#N/A	#N/A
fig|404999.4.peg.307	Rueg1_121116_316251_317468 Phenylacetate-coenzyme A ligase (EC 6.2.1.30)	#N/A	#N/A	#N/A	#N/A	#N/A	#N/A	#N/A	#N/A	#N/A	#N/A	#N/A	#N/A	#N/A	#N/A	#N/A	#N/A
fig|404999.4.peg.151	Rueg1_121116_152940_153788 Decarboxylase family protein	#N/A	#N/A	#N/A	#N/A	#N/A	#N/A	#N/A	#N/A	#N/A	#N/A	#N/A	#N/A	#N/A	#N/A	#N/A	#N/A
fig|404999.4.peg.1405	Rueg1_121116_1440447_1441115 Phosphoribosylformylglycinamidine synthase, glutamine amidotransferase subunit (EC 6.3.5.3)	#N/A	#N/A	#N/A	#N/A	#N/A	#N/A	#N/A	#N/A	#N/A	#N/A	#N/A	#N/A	#N/A	#N/A	#N/A	#N/A
fig|404999.4.peg.3897	Rueg2_121116_860502_859897 Pyridoxamine 5'-phosphate oxidase family protein	#N/A	#N/A	#N/A	#N/A	#N/A	#N/A	#N/A	#N/A	#N/A	#N/A	#N/A	#N/A	#N/A	#N/A	#N/A	#N/A
fig|404999.4.peg.467	Rueg1_121116_470710_471486 Methionine ABC transporter substrate-binding protein	#N/A	#N/A	#N/A	#N/A	#N/A	#N/A	#N/A	#N/A	#N/A	#N/A	#N/A	#N/A	#N/A	#N/A	#N/A	#N/A
fig|404999.4.peg.3843	Rueg2_121116_811038_811601 NifU-like domain protein	#N/A	#N/A	#N/A	#N/A	#N/A	#N/A	#N/A	#N/A	#N/A	#N/A	#N/A	#N/A	#N/A	#N/A	#N/A	#N/A
fig|404999.4.peg.2474	Rueg1_121116_2566023_2565523 18K peptidoglycan-associated outer membrane lipoprotein; Peptidoglycan-associated lipoprotein precursor; Outer membrane protein P6; OmpA/MotB precursor	#N/A	#N/A	#N/A	#N/A	#N/A	#N/A	#N/A	#N/A	#N/A	#N/A	#N/A	#N/A	#N/A	#N/A	#N/A	#N/A
fig|404999.4.peg.1989	Rueg1_121116_2045926_2046486 Acetolactate synthase small subunit (EC 2.2.1.6)	#N/A	#N/A	#N/A	#N/A	#N/A	#N/A	#N/A	#N/A	#N/A	#N/A	#N/A	#N/A	#N/A	#N/A	#N/A	#N/A
fig|404999.4.peg.2136	Rueg1_121116_2192358_2191573 Methylglutaconyl-CoA hydratase (EC 4.2.1.18)	#N/A	#N/A	#N/A	#N/A	#N/A	#N/A	#N/A	#N/A	#N/A	#N/A	#N/A	#N/A	#N/A	#N/A	#N/A	#N/A
fig|404999.4.peg.2735	Rueg1_121116_2822991_2823362 LSU ribosomal protein L19p	#N/A	#N/A	#N/A	#N/A	#N/A	#N/A	#N/A	#N/A	#N/A	#N/A	#N/A	#N/A	#N/A	#N/A	#N/A	#N/A
fig|404999.4.peg.1846	Rueg1_121116_1902258_1906070 RND multidrug efflux transporter; Acriflavin resistance protein	#N/A	#N/A	#N/A	#N/A	#N/A	#N/A	#N/A	#N/A	#N/A	#N/A	#N/A	#N/A	#N/A	#N/A	#N/A	#N/A
fig|404999.4.peg.608	Rueg1_121116_620723_621934 Phosphopantothenoylcysteine decarboxylase (EC 4.1.1.36) / Phosphopantothenoylcysteine synthetase (EC 6.3.2.5)	#N/A	#N/A	#N/A	#N/A	#N/A	#N/A	#N/A	#N/A	#N/A	#N/A	#N/A	#N/A	#N/A	#N/A	#N/A	#N/A
fig|404999.4.peg.2258	Rueg1_121116_2325568_2322515 Transporter, AcrB/AcrD/AcrF family	#N/A	#N/A	#N/A	#N/A	#N/A	#N/A	#N/A	#N/A	#N/A	#N/A	#N/A	#N/A	#N/A	#N/A	#N/A	#N/A
fig|404999.4.peg.822	Rueg1_121116_857071_857039,Rueg1_121116_857035_855281 hypothetical protein	#N/A	#N/A	#N/A	#N/A	#N/A	#N/A	#N/A	#N/A	#N/A	#N/A	#N/A	#N/A	#N/A	#N/A	#N/A	#N/A
fig|404999.4.peg.3330	Rueg2_121116_277345_276500 S-formylglutathione hydrolase (EC 3.1.2.12)	#N/A	#N/A	#N/A	#N/A	#N/A	#N/A	#N/A	#N/A	#N/A	#N/A	#N/A	#N/A	#N/A	#N/A	#N/A	#N/A
fig|404999.4.peg.4184	Rueg2_121116_1142782_1143774 Phenylacetate-CoA oxygenase, PaaG subunit	#N/A	#N/A	#N/A	#N/A	#N/A	#N/A	#N/A	#N/A	#N/A	#N/A	#N/A	#N/A	#N/A	#N/A	#N/A	#N/A
fig|404999.4.peg.115	Rueg1_121116_113902_114891 Flagellar hook-length control protein	#N/A	#N/A	#N/A	#N/A	#N/A	#N/A	#N/A	#N/A	#N/A	#N/A	#N/A	#N/A	#N/A	#N/A	#N/A	#N/A
fig|404999.4.peg.673	Rueg1_121116_696343_695144 2-octaprenyl-6-methoxyphenol hydroxylase (EC 1.14.13.-); 2-octaprenyl-3-methyl-6-methoxy-1,4-benzoquinol hydroxylase (EC 1.14.13.-)	#N/A	#N/A	#N/A	#N/A	#N/A	#N/A	#N/A	#N/A	#N/A	#N/A	#N/A	#N/A	#N/A	#N/A	#N/A	#N/A
fig|404999.4.peg.144	Rueg1_121116_147148_147924 N-formylglutamate deformylase (EC 3.5.1.68)	#N/A	#N/A	#N/A	#N/A	#N/A	#N/A	#N/A	#N/A	#N/A	#N/A	#N/A	#N/A	#N/A	#N/A	#N/A	#N/A
fig|404999.4.peg.2449	Rueg1_121116_2541955_2542581 Succinyl-CoA:3-ketoacid-coenzyme A transferase subunit B (EC 2.8.3.5)	#N/A	#N/A	#N/A	#N/A	#N/A	#N/A	#N/A	#N/A	#N/A	#N/A	#N/A	#N/A	#N/A	#N/A	#N/A	#N/A
fig|404999.4.peg.2737	Rueg1_121116_2823836_2824645 ATPases involved in chromosome partitioning	#N/A	#N/A	#N/A	#N/A	#N/A	#N/A	#N/A	#N/A	#N/A	#N/A	#N/A	#N/A	#N/A	#N/A	#N/A	#N/A
fig|404999.4.peg.4272	pRueg1_121116_37135_35609 Putative glutathione transporter,solute-binding component	#N/A	#N/A	#N/A	#N/A	#N/A	#N/A	#N/A	#N/A	#N/A	#N/A	#N/A	#N/A	#N/A	#N/A	#N/A	#N/A
fig|404999.4.peg.1773	Rueg1_121116_1828057_1827917,Rueg1_121116_1827913_1827164 Phosphoribosylformimino-5-aminoimidazole carboxamide ribotide isomerase (EC 5.3.1.16)	#N/A	#N/A	#N/A	#N/A	#N/A	#N/A	#N/A	#N/A	#N/A	#N/A	#N/A	#N/A	#N/A	#N/A	#N/A	#N/A
fig|404999.4.peg.231	Rueg1_121116_239761_240447 DNA-binding response regulator	#N/A	#N/A	#N/A	#N/A	#N/A	#N/A	#N/A	#N/A	#N/A	#N/A	#N/A	#N/A	#N/A	#N/A	#N/A	#N/A
fig|404999.4.peg.888	Rueg1_121116_923099_923512 ATP synthase epsilon chain (EC 3.6.3.14)	#N/A	#N/A	#N/A	#N/A	#N/A	#N/A	#N/A	#N/A	#N/A	#N/A	#N/A	#N/A	#N/A	#N/A	#N/A	#N/A
fig|404999.4.peg.970	Rueg1_121116_1008320_1006476 Efflux ABC transporter, transmembrane ATP-binding protein	#N/A	#N/A	#N/A	#N/A	#N/A	#N/A	#N/A	#N/A	#N/A	#N/A	#N/A	#N/A	#N/A	#N/A	#N/A	#N/A
fig|404999.4.peg.334	Rueg1_121116_350146_350730 FIG01073342: hypothetical protein	#N/A	#N/A	#N/A	#N/A	#N/A	#N/A	#N/A	#N/A	#N/A	#N/A	#N/A	#N/A	#N/A	#N/A	#N/A	#N/A
fig|404999.4.peg.2784	Rueg1_121116_2874345_2872879 methyl-accepting chemotaxis sensory transducer	#N/A	#N/A	#N/A	#N/A	#N/A	#N/A	#N/A	#N/A	#N/A	#N/A	#N/A	#N/A	#N/A	#N/A	#N/A	#N/A
fig|404999.4.peg.4392	pRueg2_121116_27622_28638 Mll9648 protein	#N/A	#N/A	#N/A	#N/A	#N/A	#N/A	#N/A	#N/A	#N/A	#N/A	#N/A	#N/A	#N/A	#N/A	#N/A	#N/A
fig|404999.4.peg.1533	Rueg1_121116_1580128_1579163 Hypothetical sugar kinase in cluster with indigoidine synthase indA , PfkB family of kinases	#N/A	#N/A	#N/A	#N/A	#N/A	#N/A	#N/A	#N/A	#N/A	#N/A	#N/A	#N/A	#N/A	#N/A	#N/A	#N/A
fig|404999.4.peg.3303	Rueg2_121116_248557_247394 L-lactate dehydrogenase (EC 1.1.2.3)	#N/A	#N/A	#N/A	#N/A	#N/A	#N/A	#N/A	#N/A	#N/A	#N/A	#N/A	#N/A	#N/A	#N/A	#N/A	#N/A
fig|404999.4.peg.3058	Rueg1_121116_3168957_3172322 FIG061771: ATP-dependent nuclease subunit A	#N/A	#N/A	#N/A	#N/A	#N/A	#N/A	#N/A	#N/A	#N/A	#N/A	#N/A	#N/A	#N/A	#N/A	#N/A	#N/A
fig|404999.4.peg.226	Rueg1_121116_235991_235503 FIG00988203: hypothetical protein	#N/A	#N/A	#N/A	#N/A	#N/A	#N/A	#N/A	#N/A	#N/A	#N/A	#N/A	#N/A	#N/A	#N/A	#N/A	#N/A
fig|404999.4.peg.419	Rueg1_121116_422622_423353 Dehydrogenases with different specificities (related to short-chain alcohol dehydrogenases)	#N/A	#N/A	#N/A	#N/A	#N/A	#N/A	#N/A	#N/A	#N/A	#N/A	#N/A	#N/A	#N/A	#N/A	#N/A	#N/A
fig|404999.4.peg.1528	Rueg1_121116_1575207_1573417 ABC transporter, periplasmic substrate-binding protein	#N/A	#N/A	#N/A	#N/A	#N/A	#N/A	#N/A	#N/A	#N/A	#N/A	#N/A	#N/A	#N/A	#N/A	#N/A	#N/A
fig|404999.4.peg.1944	Rueg1_121116_2000198_2001169 3-oxoacyl-[acyl-carrier-protein] synthase, KASIII (EC 2.3.1.41)	#N/A	#N/A	#N/A	#N/A	#N/A	#N/A	#N/A	#N/A	#N/A	#N/A	#N/A	#N/A	#N/A	#N/A	#N/A	#N/A
fig|404999.4.peg.134	Rueg1_121116_136818_135673 N-succinyl-L,L-diaminopimelate desuccinylase (EC 3.5.1.18)	#N/A	#N/A	#N/A	#N/A	#N/A	#N/A	#N/A	#N/A	#N/A	#N/A	#N/A	#N/A	#N/A	#N/A	#N/A	#N/A
fig|404999.4.peg.651	Rueg1_121116_673684_673079 Nitrilotriacetate monooxygenase component B (EC 1.14.13.-)	#N/A	#N/A	#N/A	#N/A	#N/A	#N/A	#N/A	#N/A	#N/A	#N/A	#N/A	#N/A	#N/A	#N/A	#N/A	#N/A
fig|404999.4.peg.1255	Rueg1_121116_1279476_1278481 FIG01030737: hypothetical protein	#N/A	#N/A	#N/A	#N/A	#N/A	#N/A	#N/A	#N/A	#N/A	#N/A	#N/A	#N/A	#N/A	#N/A	#N/A	#N/A
fig|404999.4.peg.306	Rueg1_121116_315398_316234 Branched-chain amino acid ABC transporter, ATP-binding protein	#N/A	#N/A	#N/A	#N/A	#N/A	#N/A	#N/A	#N/A	#N/A	#N/A	#N/A	#N/A	#N/A	#N/A	#N/A	#N/A
fig|404999.4.peg.2683	Rueg1_121116_2782041_2779909 GTP pyrophosphokinase (EC 2.7.6.5), (p)ppGpp synthetase II / Guanosine-3',5'-bis(diphosphate) 3'-pyrophosphohydrolase (EC 3.1.7.2)	#N/A	#N/A	#N/A	#N/A	#N/A	#N/A	#N/A	#N/A	#N/A	#N/A	#N/A	#N/A	#N/A	#N/A	#N/A	#N/A
fig|404999.4.peg.9	Rueg1_121116_10512_9799 Ribonuclease PH (EC 2.7.7.56)	#N/A	#N/A	#N/A	#N/A	#N/A	#N/A	#N/A	#N/A	#N/A	#N/A	#N/A	#N/A	#N/A	#N/A	#N/A	#N/A
fig|404999.4.peg.1743	Rueg1_121116_1803483_1802977 Peptidyl-prolyl cis-trans isomerase (EC 5.2.1.8)	#N/A	#N/A	#N/A	#N/A	#N/A	#N/A	#N/A	#N/A	#N/A	#N/A	#N/A	#N/A	#N/A	#N/A	#N/A	#N/A
fig|404999.4.peg.3662	Rueg2_121116_638366_640399 Paraquat-inducible protein B	#N/A	#N/A	#N/A	#N/A	#N/A	#N/A	#N/A	#N/A	#N/A	#N/A	#N/A	#N/A	#N/A	#N/A	#N/A	#N/A
fig|404999.4.peg.582	Rueg1_121116_592466_590190 FIG01073603: hypothetical protein	#N/A	#N/A	#N/A	#N/A	#N/A	#N/A	#N/A	#N/A	#N/A	#N/A	#N/A	#N/A	#N/A	#N/A	#N/A	#N/A
fig|404999.4.peg.3808	Rueg2_121116_781353_781796 FIG01072632: hypothetical protein	#N/A	#N/A	#N/A	#N/A	#N/A	#N/A	#N/A	#N/A	#N/A	#N/A	#N/A	#N/A	#N/A	#N/A	#N/A	#N/A
fig|404999.4.peg.1446	Rueg1_121116_1484431_1484291,Rueg1_121116_1484291_1483761 Single-stranded DNA-binding protein	#N/A	#N/A	#N/A	#N/A	#N/A	#N/A	#N/A	#N/A	#N/A	#N/A	#N/A	#N/A	#N/A	#N/A	#N/A	#N/A
fig|404999.4.peg.4163	Rueg2_121116_1122863_1121544 Phosphonate ABC transporter permease protein phnE1 (TC 3.A.1.9.1)	#N/A	#N/A	#N/A	#N/A	#N/A	#N/A	#N/A	#N/A	#N/A	#N/A	#N/A	#N/A	#N/A	#N/A	#N/A	#N/A
fig|404999.4.peg.1305	Rueg1_121116_1333672_1334904 Calphotin	#N/A	#N/A	#N/A	#N/A	#N/A	#N/A	#N/A	#N/A	#N/A	#N/A	#N/A	#N/A	#N/A	#N/A	#N/A	#N/A
fig|404999.4.peg.613	Rueg1_121116_626965_627756 amino acid ABC transporter, periplasmic amino acid-binding protein	#N/A	#N/A	#N/A	#N/A	#N/A	#N/A	#N/A	#N/A	#N/A	#N/A	#N/A	#N/A	#N/A	#N/A	#N/A	#N/A
fig|404999.4.peg.3956	Rueg2_121116_910612_911571 Aspartate carbamoyltransferase (EC 2.1.3.2)	#N/A	#N/A	#N/A	#N/A	#N/A	#N/A	#N/A	#N/A	#N/A	#N/A	#N/A	#N/A	#N/A	#N/A	#N/A	#N/A
fig|404999.4.peg.4113	Rueg2_121116_1070900_1069758 Membrane-bound lytic murein transglycosylase B precursor (EC 3.2.1.-)	#N/A	#N/A	#N/A	#N/A	#N/A	#N/A	#N/A	#N/A	#N/A	#N/A	#N/A	#N/A	#N/A	#N/A	#N/A	#N/A
fig|404999.4.peg.1577	Rueg1_121116_1624503_1625192 Phosphate regulon transcriptional regulatory protein PhoB (SphR)	#N/A	#N/A	#N/A	#N/A	#N/A	#N/A	#N/A	#N/A	#N/A	#N/A	#N/A	#N/A	#N/A	#N/A	#N/A	#N/A
fig|404999.4.peg.84	Rueg1_121116_87718_88821 Flagellar P-ring protein FlgI	#N/A	#N/A	#N/A	#N/A	#N/A	#N/A	#N/A	#N/A	#N/A	#N/A	#N/A	#N/A	#N/A	#N/A	#N/A	#N/A
fig|404999.4.peg.102	Rueg1_121116_105017_104232 Flagellar basal-body rod protein FlgG	#N/A	#N/A	#N/A	#N/A	#N/A	#N/A	#N/A	#N/A	#N/A	#N/A	#N/A	#N/A	#N/A	#N/A	#N/A	#N/A
fig|404999.4.peg.1434	Rueg1_121116_1468554_1471064 Potassium efflux system KefA protein / Small-conductance mechanosensitive channel	#N/A	#N/A	#N/A	#N/A	#N/A	#N/A	#N/A	#N/A	#N/A	#N/A	#N/A	#N/A	#N/A	#N/A	#N/A	#N/A
fig|404999.4.peg.4047	Rueg2_121116_1000661_999786 Allophanate hydrolase 2 subunit 1 (EC 3.5.1.54)	#N/A	#N/A	#N/A	#N/A	#N/A	#N/A	#N/A	#N/A	#N/A	#N/A	#N/A	#N/A	#N/A	#N/A	#N/A	#N/A
fig|404999.4.peg.3833	Rueg2_121116_801173_800676 Transcriptional regulator, MarR family	#N/A	#N/A	#N/A	#N/A	#N/A	#N/A	#N/A	#N/A	#N/A	#N/A	#N/A	#N/A	#N/A	#N/A	#N/A	#N/A
fig|404999.4.peg.688	Rueg1_121116_711659_713317 NAD synthetase (EC 6.3.1.5) / Glutamine amidotransferase chain of NAD synthetase	#N/A	#N/A	#N/A	#N/A	#N/A	#N/A	#N/A	#N/A	#N/A	#N/A	#N/A	#N/A	#N/A	#N/A	#N/A	#N/A
fig|404999.4.peg.362	Rueg1_121116_379516_379830 SSU ribosomal protein S10p (S20e)	#N/A	#N/A	#N/A	#N/A	#N/A	#N/A	#N/A	#N/A	#N/A	#N/A	#N/A	#N/A	#N/A	#N/A	#N/A	#N/A
fig|404999.4.peg.187	Rueg1_121116_189982_190965 UDP-glucose 4-epimerase (EC 5.1.3.2)	#N/A	#N/A	#N/A	#N/A	#N/A	#N/A	#N/A	#N/A	#N/A	#N/A	#N/A	#N/A	#N/A	#N/A	#N/A	#N/A
fig|404999.4.peg.2219	Rueg1_121116_2284312_2284902 FIG01030755: hypothetical protein	#N/A	#N/A	#N/A	#N/A	#N/A	#N/A	#N/A	#N/A	#N/A	#N/A	#N/A	#N/A	#N/A	#N/A	#N/A	#N/A
fig|404999.4.peg.918	Rueg1_121116_956824_957342 FIG00990609: hypothetical protein	#N/A	#N/A	#N/A	#N/A	#N/A	#N/A	#N/A	#N/A	#N/A	#N/A	#N/A	#N/A	#N/A	#N/A	#N/A	#N/A
fig|404999.4.peg.1529	Rueg1_121116_1575581_1576354 D-beta-hydroxybutyrate dehydrogenase (EC 1.1.1.30)	#N/A	#N/A	#N/A	#N/A	#N/A	#N/A	#N/A	#N/A	#N/A	#N/A	#N/A	#N/A	#N/A	#N/A	#N/A	#N/A
fig|404999.4.peg.22	Rueg1_121116_23849_25075 Threonine dehydratase biosynthetic (EC 4.3.1.19)	#N/A	#N/A	#N/A	#N/A	#N/A	#N/A	#N/A	#N/A	#N/A	#N/A	#N/A	#N/A	#N/A	#N/A	#N/A	#N/A
fig|404999.4.peg.4107	Rueg2_121116_1063999_1065486 FAD binding domain protein	#N/A	#N/A	#N/A	#N/A	#N/A	#N/A	#N/A	#N/A	#N/A	#N/A	#N/A	#N/A	#N/A	#N/A	#N/A	#N/A
fig|404999.4.peg.1486	Rueg1_121116_1525391_1525849 LSU ribosomal protein L13p (L13Ae)	#N/A	#N/A	#N/A	#N/A	#N/A	#N/A	#N/A	#N/A	#N/A	#N/A	#N/A	#N/A	#N/A	#N/A	#N/A	#N/A
fig|404999.4.peg.329	Rueg1_121116_345566_344994 Cob(I)alamin adenosyltransferase PduO (EC 2.5.1.17)	#N/A	#N/A	#N/A	#N/A	#N/A	#N/A	#N/A	#N/A	#N/A	#N/A	#N/A	#N/A	#N/A	#N/A	#N/A	#N/A
fig|404999.4.peg.2289	Rueg1_121116_2350366_2351463 Phosphoribosylaminoimidazole carboxylase ATPase subunit (EC 4.1.1.21)	#N/A	#N/A	#N/A	#N/A	#N/A	#N/A	#N/A	#N/A	#N/A	#N/A	#N/A	#N/A	#N/A	#N/A	#N/A	#N/A
fig|404999.4.peg.1570	Rueg1_121116_1616402_1617583 O-acetylhomoserine sulfhydrylase (EC 2.5.1.49)	#N/A	#N/A	#N/A	#N/A	#N/A	#N/A	#N/A	#N/A	#N/A	#N/A	#N/A	#N/A	#N/A	#N/A	#N/A	#N/A
fig|404999.4.peg.3478	Rueg2_121116_437035_438318 UDP-glucose dehydrogenase (EC 1.1.1.22)	#N/A	#N/A	#N/A	#N/A	#N/A	#N/A	#N/A	#N/A	#N/A	#N/A	#N/A	#N/A	#N/A	#N/A	#N/A	#N/A
fig|404999.4.peg.2677	Rueg1_121116_2776262_2775576 Ribonuclease III (EC 3.1.26.3)	#N/A	#N/A	#N/A	#N/A	#N/A	#N/A	#N/A	#N/A	#N/A	#N/A	#N/A	#N/A	#N/A	#N/A	#N/A	#N/A
fig|404999.4.peg.4248	pRueg1_121116_7148_8245 Aminotransferase	#N/A	#N/A	#N/A	#N/A	#N/A	#N/A	#N/A	#N/A	#N/A	#N/A	#N/A	#N/A	#N/A	#N/A	#N/A	#N/A
fig|404999.4.peg.2684	Rueg1_121116_2782433_2782080 DNA-directed RNA polymerase omega subunit (EC 2.7.7.6)	#N/A	#N/A	#N/A	#N/A	#N/A	#N/A	#N/A	#N/A	#N/A	#N/A	#N/A	#N/A	#N/A	#N/A	#N/A	#N/A
fig|404999.4.peg.4519	pRueg2_121116_151752_151096 27kDa outer membrane protein	#N/A	#N/A	#N/A	#N/A	#N/A	#N/A	#N/A	#N/A	#N/A	#N/A	#N/A	#N/A	#N/A	#N/A	#N/A	#N/A
fig|404999.4.peg.2002	Rueg1_121116_2058922_2057753 Valine--pyruvate aminotransferase (EC 2.6.1.66)	#N/A	#N/A	#N/A	#N/A	#N/A	#N/A	#N/A	#N/A	#N/A	#N/A	#N/A	#N/A	#N/A	#N/A	#N/A	#N/A
fig|404999.4.peg.1080	Rueg1_121116_1117477_1117716 FIG00992832: hypothetical protein	#N/A	#N/A	#N/A	#N/A	#N/A	#N/A	#N/A	#N/A	#N/A	#N/A	#N/A	#N/A	#N/A	#N/A	#N/A	#N/A
fig|404999.4.peg.736	Rueg1_121116_763994_762996 Oxidoreductase, zinc-binding dehydrogenase family	#N/A	#N/A	#N/A	#N/A	#N/A	#N/A	#N/A	#N/A	#N/A	#N/A	#N/A	#N/A	#N/A	#N/A	#N/A	#N/A
fig|404999.4.peg.4535	pRueg2_121116_165451_165996 hypothetical protein	#N/A	#N/A	#N/A	#N/A	#N/A	#N/A	#N/A	#N/A	#N/A	#N/A	#N/A	#N/A	#N/A	#N/A	#N/A	#N/A
fig|404999.4.peg.1675	Rueg1_121116_1728201_1727596 Pyridoxamine 5'-phosphate oxidase (EC 1.4.3.5)	#N/A	#N/A	#N/A	#N/A	#N/A	#N/A	#N/A	#N/A	#N/A	#N/A	#N/A	#N/A	#N/A	#N/A	#N/A	#N/A
fig|404999.4.peg.1866	Rueg1_121116_1923906_1925147 Hypothetical similar to heme lyase subunit CcmH, colocalized with sarcosine oxidase	#N/A	#N/A	#N/A	#N/A	#N/A	#N/A	#N/A	#N/A	#N/A	#N/A	#N/A	#N/A	#N/A	#N/A	#N/A	#N/A
fig|404999.4.peg.2709	Rueg1_121116_2805281_2804724 ATP synthase B chain (EC 3.6.3.14)	#N/A	#N/A	#N/A	#N/A	#N/A	#N/A	#N/A	#N/A	#N/A	#N/A	#N/A	#N/A	#N/A	#N/A	#N/A	#N/A
fig|404999.4.peg.3338	Rueg2_121116_283336_283398,Rueg2_121116_283402_284166 Carbonic anhydrase (EC 4.2.1.1)	#N/A	#N/A	#N/A	#N/A	#N/A	#N/A	#N/A	#N/A	#N/A	#N/A	#N/A	#N/A	#N/A	#N/A	#N/A	#N/A
fig|404999.4.peg.2732	Rueg1_121116_2820641_2820973 FIG01073254: hypothetical protein	#N/A	#N/A	#N/A	#N/A	#N/A	#N/A	#N/A	#N/A	#N/A	#N/A	#N/A	#N/A	#N/A	#N/A	#N/A	#N/A
fig|404999.4.peg.2710	Rueg1_121116_2805786_2805286 ATP synthase B' chain (EC 3.6.3.14)	#N/A	#N/A	#N/A	#N/A	#N/A	#N/A	#N/A	#N/A	#N/A	#N/A	#N/A	#N/A	#N/A	#N/A	#N/A	#N/A
fig|404999.4.peg.2134	Rueg1_121116_2190967_2190443 NADH-ubiquinone oxidoreductase chain B (EC 1.6.5.3)	#N/A	#N/A	#N/A	#N/A	#N/A	#N/A	#N/A	#N/A	#N/A	#N/A	#N/A	#N/A	#N/A	#N/A	#N/A	#N/A
fig|404999.4.peg.658	Rueg1_121116_677238_677687 Ribose 5-phosphate isomerase B (EC 5.3.1.6)	#N/A	#N/A	#N/A	#N/A	#N/A	#N/A	#N/A	#N/A	#N/A	#N/A	#N/A	#N/A	#N/A	#N/A	#N/A	#N/A
fig|404999.4.peg.3943	Rueg2_121116_896651_896190 FIG01073772: hypothetical protein	#N/A	#N/A	#N/A	#N/A	#N/A	#N/A	#N/A	#N/A	#N/A	#N/A	#N/A	#N/A	#N/A	#N/A	#N/A	#N/A
fig|404999.4.peg.2152	Rueg1_121116_2209801_2209220 FIG01072775: hypothetical protein	#N/A	#N/A	#N/A	#N/A	#N/A	#N/A	#N/A	#N/A	#N/A	#N/A	#N/A	#N/A	#N/A	#N/A	#N/A	#N/A
fig|404999.4.peg.2111	Rueg1_121116_2169594_2170334 Triosephosphate isomerase (EC 5.3.1.1)	#N/A	#N/A	#N/A	#N/A	#N/A	#N/A	#N/A	#N/A	#N/A	#N/A	#N/A	#N/A	#N/A	#N/A	#N/A	#N/A
fig|404999.4.peg.1534	Rueg1_121116_1580872_1580240 thiamine-phosphate pyrophosphorylase, putative	#N/A	#N/A	#N/A	#N/A	#N/A	#N/A	#N/A	#N/A	#N/A	#N/A	#N/A	#N/A	#N/A	#N/A	#N/A	#N/A
fig|404999.4.peg.2216	Rueg1_121116_2281976_2280801 Acetylornithine aminotransferase (EC 2.6.1.11)	#N/A	#N/A	#N/A	#N/A	#N/A	#N/A	#N/A	#N/A	#N/A	#N/A	#N/A	#N/A	#N/A	#N/A	#N/A	#N/A
fig|404999.4.peg.2263	Rueg1_121116_2329738_2329277 FIG01073208: hypothetical protein	#N/A	#N/A	#N/A	#N/A	#N/A	#N/A	#N/A	#N/A	#N/A	#N/A	#N/A	#N/A	#N/A	#N/A	#N/A	#N/A
fig|404999.4.peg.2442	Rueg1_121116_2534033_2533119 Cytochrome c oxidase polypeptide II (EC 1.9.3.1)	#N/A	#N/A	#N/A	#N/A	#N/A	#N/A	#N/A	#N/A	#N/A	#N/A	#N/A	#N/A	#N/A	#N/A	#N/A	#N/A
fig|404999.4.peg.2241	Rueg1_121116_2303382_2304008 FIG003437: hypothetical with DnaJ-like domain	#N/A	#N/A	#N/A	#N/A	#N/A	#N/A	#N/A	#N/A	#N/A	#N/A	#N/A	#N/A	#N/A	#N/A	#N/A	#N/A
fig|404999.4.peg.4	Rueg1_121116_3483_5357 tRNA uridine 5-carboxymethylaminomethyl modification enzyme GidA	#N/A	#N/A	#N/A	#N/A	#N/A	#N/A	#N/A	#N/A	#N/A	#N/A	#N/A	#N/A	#N/A	#N/A	#N/A	#N/A
fig|404999.4.peg.4367	pRueg2_121116_1372_2571 Plasmid replication protein RepA	#N/A	#N/A	#N/A	#N/A	#N/A	#N/A	#N/A	#N/A	#N/A	#N/A	#N/A	#N/A	#N/A	#N/A	#N/A	#N/A
fig|404999.4.peg.1965	Rueg1_121116_2020287_2020322,Rueg1_121116_2020326_2021225 ATPase associated with various cellular activities, AAA_5	#N/A	#N/A	#N/A	#N/A	#N/A	#N/A	#N/A	#N/A	#N/A	#N/A	#N/A	#N/A	#N/A	#N/A	#N/A	#N/A
fig|404999.4.peg.47	Rueg1_121116_48304_48921 COG2740: Predicted nucleic-acid-binding protein implicated in transcription termination / ribosomal protein L7Ae family protein	#N/A	#N/A	#N/A	#N/A	#N/A	#N/A	#N/A	#N/A	#N/A	#N/A	#N/A	#N/A	#N/A	#N/A	#N/A	#N/A
fig|404999.4.peg.3921	Rueg2_121116_878012_879022 Octaprenyl-diphosphate synthase (EC 2.5.1.-) / Dimethylallyltransferase (EC 2.5.1.1) / Geranyltranstransferase (farnesyldiphosphate synthase) (EC 2.5.1.10) / Geranylgeranyl pyrophosphate synthetase (EC 2.5.1.29)	#N/A	#N/A	#N/A	#N/A	#N/A	#N/A	#N/A	#N/A	#N/A	#N/A	#N/A	#N/A	#N/A	#N/A	#N/A	#N/A
fig|404999.4.peg.596	Rueg1_121116_612016_610832 ABC-type branched-chain amino acid transport systems, periplasmic component	#N/A	#N/A	#N/A	#N/A	#N/A	#N/A	#N/A	#N/A	#N/A	#N/A	#N/A	#N/A	#N/A	#N/A	#N/A	#N/A
fig|404999.4.peg.3820	Rueg2_121116_792305_792273,Rueg2_121116_792269_791517 2-hydroxymuconic semialdehyde hydrolase (EC 3.1.1.-)	#N/A	#N/A	#N/A	#N/A	#N/A	#N/A	#N/A	#N/A	#N/A	#N/A	#N/A	#N/A	#N/A	#N/A	#N/A	#N/A
fig|404999.4.peg.2530	Rueg1_121116_2636297_2635176 Methyltransferase (EC 2.1.1.-)	#N/A	#N/A	#N/A	#N/A	#N/A	#N/A	#N/A	#N/A	#N/A	#N/A	#N/A	#N/A	#N/A	#N/A	#N/A	#N/A
fig|404999.4.peg.2229	Rueg1_121116_2291540_2290749 FIG00992611: hypothetical protein	#N/A	#N/A	#N/A	#N/A	#N/A	#N/A	#N/A	#N/A	#N/A	#N/A	#N/A	#N/A	#N/A	#N/A	#N/A	#N/A
fig|404999.4.peg.995	Rueg1_121116_1032329_1033015 hypothetical protein	#N/A	#N/A	#N/A	#N/A	#N/A	#N/A	#N/A	#N/A	#N/A	#N/A	#N/A	#N/A	#N/A	#N/A	#N/A	#N/A
fig|404999.4.peg.1501	Rueg1_121116_1541626_1542576 Lipoate synthase	#N/A	#N/A	#N/A	#N/A	#N/A	#N/A	#N/A	#N/A	#N/A	#N/A	#N/A	#N/A	#N/A	#N/A	#N/A	#N/A
fig|404999.4.peg.2430	Rueg1_121116_2522885_2523424 Adenine phosphoribosyltransferase (EC 2.4.2.7)	#N/A	#N/A	#N/A	#N/A	#N/A	#N/A	#N/A	#N/A	#N/A	#N/A	#N/A	#N/A	#N/A	#N/A	#N/A	#N/A
fig|404999.4.peg.3638	Rueg2_121116_614536_615567 Transcriptional regulator AglR, LacI family	#N/A	#N/A	#N/A	#N/A	#N/A	#N/A	#N/A	#N/A	#N/A	#N/A	#N/A	#N/A	#N/A	#N/A	#N/A	#N/A
fig|404999.4.peg.385	Rueg1_121116_392787_393146 LSU ribosomal protein L18p (L5e)	#N/A	#N/A	#N/A	#N/A	#N/A	#N/A	#N/A	#N/A	#N/A	#N/A	#N/A	#N/A	#N/A	#N/A	#N/A	#N/A
fig|404999.4.peg.94	Rueg1_121116_95298_97715 FIG01073035: hypothetical protein	#N/A	#N/A	#N/A	#N/A	#N/A	#N/A	#N/A	#N/A	#N/A	#N/A	#N/A	#N/A	#N/A	#N/A	#N/A	#N/A
fig|404999.4.peg.1018	Rueg1_121116_1054892_1056079 O-acetylhomoserine sulfhydrylase (EC 2.5.1.49)	#N/A	#N/A	#N/A	#N/A	#N/A	#N/A	#N/A	#N/A	#N/A	#N/A	#N/A	#N/A	#N/A	#N/A	#N/A	#N/A
fig|404999.4.peg.1723	Rueg1_121116_1779837_1780877 3-hydroxyisobutyryl-CoA hydrolase (EC 3.1.2.4); Enoyl-CoA hydratase (EC 4.2.1.17)	#N/A	#N/A	#N/A	#N/A	#N/A	#N/A	#N/A	#N/A	#N/A	#N/A	#N/A	#N/A	#N/A	#N/A	#N/A	#N/A
fig|404999.4.peg.813	Rueg1_121116_848243_847308 Ornithine cyclodeaminase (EC 4.3.1.12)	#N/A	#N/A	#N/A	#N/A	#N/A	#N/A	#N/A	#N/A	#N/A	#N/A	#N/A	#N/A	#N/A	#N/A	#N/A	#N/A
fig|404999.4.peg.197	Rueg1_121116_200276_199662 Ribonuclease D related protein	#N/A	#N/A	#N/A	#N/A	#N/A	#N/A	#N/A	#N/A	#N/A	#N/A	#N/A	#N/A	#N/A	#N/A	#N/A	#N/A
fig|404999.4.peg.949	Rueg1_121116_985056_986126 Scaffold protein for [4Fe-4S] cluster assembly ApbC, MRP-like	#N/A	#N/A	#N/A	#N/A	#N/A	#N/A	#N/A	#N/A	#N/A	#N/A	#N/A	#N/A	#N/A	#N/A	#N/A	#N/A
fig|404999.4.peg.1021	Rueg1_121116_1057607_1058233 probable histone H1 protein	#N/A	#N/A	#N/A	#N/A	#N/A	#N/A	#N/A	#N/A	#N/A	#N/A	#N/A	#N/A	#N/A	#N/A	#N/A	#N/A
fig|404999.4.peg.1560	Rueg1_121116_1607006_1606293 Branched-chain amino acid transport ATP-binding protein LivF (TC 3.A.1.4.1)	#N/A	#N/A	#N/A	#N/A	#N/A	#N/A	#N/A	#N/A	#N/A	#N/A	#N/A	#N/A	#N/A	#N/A	#N/A	#N/A
fig|404999.4.peg.324	Rueg1_121116_340990_340115 3-hydroxybutyryl-CoA dehydrogenase (EC 1.1.1.157)	#N/A	#N/A	#N/A	#N/A	#N/A	#N/A	#N/A	#N/A	#N/A	#N/A	#N/A	#N/A	#N/A	#N/A	#N/A	#N/A
fig|404999.4.peg.12	Rueg1_121116_15014_12375 DNA mismatch repair protein MutS	#N/A	#N/A	#N/A	#N/A	#N/A	#N/A	#N/A	#N/A	#N/A	#N/A	#N/A	#N/A	#N/A	#N/A	#N/A	#N/A
fig|404999.4.peg.3051	Rueg1_121116_3160683_3160060 Cytochrome oxidase biogenesis protein Sco1/SenC/PrrC, putative copper metallochaperone	#N/A	#N/A	#N/A	#N/A	#N/A	#N/A	#N/A	#N/A	#N/A	#N/A	#N/A	#N/A	#N/A	#N/A	#N/A	#N/A
fig|404999.4.peg.1385	Rueg1_121116_1415752_1415069 Adenylate kinase (EC 2.7.4.3)	#N/A	#N/A	#N/A	#N/A	#N/A	#N/A	#N/A	#N/A	#N/A	#N/A	#N/A	#N/A	#N/A	#N/A	#N/A	#N/A
fig|404999.4.peg.1274	Rueg1_121116_1299445_1297778 Sulfite reductase [NADPH] hemoprotein beta-component (EC 1.8.1.2)	#N/A	#N/A	#N/A	#N/A	#N/A	#N/A	#N/A	#N/A	#N/A	#N/A	#N/A	#N/A	#N/A	#N/A	#N/A	#N/A
fig|404999.4.peg.623	Rueg1_121116_638772_637726 Rod shape-determining protein MreB	#N/A	#N/A	#N/A	#N/A	#N/A	#N/A	#N/A	#N/A	#N/A	#N/A	#N/A	#N/A	#N/A	#N/A	#N/A	#N/A
fig|404999.4.peg.3911	Rueg2_121116_870860_871699 Putative cyclic di-GMP phosphodiesterase, EAL domain protein	#N/A	#N/A	#N/A	#N/A	#N/A	#N/A	#N/A	#N/A	#N/A	#N/A	#N/A	#N/A	#N/A	#N/A	#N/A	#N/A
fig|404999.4.peg.1468	Rueg1_121116_1507823_1508611 Protein of unknown function DUF1009 clustered with KDO2-Lipid A biosynthesis genes	#N/A	#N/A	#N/A	#N/A	#N/A	#N/A	#N/A	#N/A	#N/A	#N/A	#N/A	#N/A	#N/A	#N/A	#N/A	#N/A
fig|404999.4.peg.1694	Rueg1_121116_1749146_1748367 Enoyl-CoA hydratase (EC 4.2.1.17)	#N/A	#N/A	#N/A	#N/A	#N/A	#N/A	#N/A	#N/A	#N/A	#N/A	#N/A	#N/A	#N/A	#N/A	#N/A	#N/A
fig|404999.4.peg.1721	Rueg1_121116_1778374_1776524 FIG01031213: hypothetical protein	#N/A	#N/A	#N/A	#N/A	#N/A	#N/A	#N/A	#N/A	#N/A	#N/A	#N/A	#N/A	#N/A	#N/A	#N/A	#N/A
fig|404999.4.peg.2393	Rueg1_121116_2479049_2477733 FIG002076: hypothetical protein	#N/A	#N/A	#N/A	#N/A	#N/A	#N/A	#N/A	#N/A	#N/A	#N/A	#N/A	#N/A	#N/A	#N/A	#N/A	#N/A
fig|404999.4.peg.2545	Rueg1_121116_2648852_2647959 ATP-binding protein ManX	#N/A	#N/A	#N/A	#N/A	#N/A	#N/A	#N/A	#N/A	#N/A	#N/A	#N/A	#N/A	#N/A	#N/A	#N/A	#N/A
fig|404999.4.peg.319	Rueg1_121116_329061_329075,Rueg1_121116_329079_330587 Ferredoxin-dependent glutamate synthase (EC 1.4.7.1)	#N/A	#N/A	#N/A	#N/A	#N/A	#N/A	#N/A	#N/A	#N/A	#N/A	#N/A	#N/A	#N/A	#N/A	#N/A	#N/A
fig|404999.4.peg.2766	Rueg1_121116_2854837_2855643 5-deoxy-glucuronate isomerase (EC 5.3.1.-)	#N/A	#N/A	#N/A	#N/A	#N/A	#N/A	#N/A	#N/A	#N/A	#N/A	#N/A	#N/A	#N/A	#N/A	#N/A	#N/A
fig|404999.4.peg.2948	Rueg1_121116_3061059_3059092 Acetyl-CoA synthetase (ADP-forming) alpha and beta chains, putative	#N/A	#N/A	#N/A	#N/A	#N/A	#N/A	#N/A	#N/A	#N/A	#N/A	#N/A	#N/A	#N/A	#N/A	#N/A	#N/A
fig|404999.4.peg.4129	Rueg2_121116_1084807_1083959 Fumarylacetoacetate hydrolase family protein	#N/A	#N/A	#N/A	#N/A	#N/A	#N/A	#N/A	#N/A	#N/A	#N/A	#N/A	#N/A	#N/A	#N/A	#N/A	#N/A
fig|404999.4.peg.3570	Rueg2_121116_545346_546437 Putrescine transport ATP-binding protein PotA (TC 3.A.1.11.1)	#N/A	#N/A	#N/A	#N/A	#N/A	#N/A	#N/A	#N/A	#N/A	#N/A	#N/A	#N/A	#N/A	#N/A	#N/A	#N/A
fig|404999.4.peg.548	Rueg1_121116_556230_556823 Formate dehydrogenase-O, iron-sulfur subunit (EC 1.2.1.2); Putative formate dehydrogenase iron-sulfur subunit (EC 1.2.1.2)	#N/A	#N/A	#N/A	#N/A	#N/A	#N/A	#N/A	#N/A	#N/A	#N/A	#N/A	#N/A	#N/A	#N/A	#N/A	#N/A
fig|404999.4.peg.762	Rueg1_121116_793303_791723 Aerobic glycerol-3-phosphate dehydrogenase (EC 1.1.5.3)	#N/A	#N/A	#N/A	#N/A	#N/A	#N/A	#N/A	#N/A	#N/A	#N/A	#N/A	#N/A	#N/A	#N/A	#N/A	#N/A
fig|404999.4.peg.3261	Rueg2_121116_213379_212585 Enoyl-[acyl-carrier-protein] reductase [NADH] (EC 1.3.1.9)	#N/A	#N/A	#N/A	#N/A	#N/A	#N/A	#N/A	#N/A	#N/A	#N/A	#N/A	#N/A	#N/A	#N/A	#N/A	#N/A
fig|404999.4.peg.514	Rueg1_121116_524126_524902 Fructose ABC transporter, ATP-binding component FrcA	#N/A	#N/A	#N/A	#N/A	#N/A	#N/A	#N/A	#N/A	#N/A	#N/A	#N/A	#N/A	#N/A	#N/A	#N/A	#N/A
fig|404999.4.peg.840	Rueg1_121116_877199_876063 Capsular polysaccharide biosynthesis/export periplasmic protein WcbC	#N/A	#N/A	#N/A	#N/A	#N/A	#N/A	#N/A	#N/A	#N/A	#N/A	#N/A	#N/A	#N/A	#N/A	#N/A	#N/A
fig|404999.4.peg.470	Rueg1_121116_474141_473473 NADPH-dependent F420 reductase	#N/A	#N/A	#N/A	#N/A	#N/A	#N/A	#N/A	#N/A	#N/A	#N/A	#N/A	#N/A	#N/A	#N/A	#N/A	#N/A
fig|404999.4.peg.1490	Rueg1_121116_1530234_1529365 Polyphosphate kinase 2 (EC 2.7.4.1)	#N/A	#N/A	#N/A	#N/A	#N/A	#N/A	#N/A	#N/A	#N/A	#N/A	#N/A	#N/A	#N/A	#N/A	#N/A	#N/A
fig|404999.4.peg.962	Rueg1_121116_998168_998821 Protein-L-isoaspartate O-methyltransferase (EC 2.1.1.77)	#N/A	#N/A	#N/A	#N/A	#N/A	#N/A	#N/A	#N/A	#N/A	#N/A	#N/A	#N/A	#N/A	#N/A	#N/A	#N/A
fig|404999.4.peg.2133	Rueg1_121116_2190427_2189822 NADH-ubiquinone oxidoreductase chain C (EC 1.6.5.3)	#N/A	#N/A	#N/A	#N/A	#N/A	#N/A	#N/A	#N/A	#N/A	#N/A	#N/A	#N/A	#N/A	#N/A	#N/A	#N/A
fig|404999.4.peg.4329	pRueg1_121116_97755_96874 Ribosomal protein S6 glutaminyl transferase	#N/A	#N/A	#N/A	#N/A	#N/A	#N/A	#N/A	#N/A	#N/A	#N/A	#N/A	#N/A	#N/A	#N/A	#N/A	#N/A
fig|404999.4.peg.2235	Rueg1_121116_2299399_2297357 AsmA family protein	#N/A	#N/A	#N/A	#N/A	#N/A	#N/A	#N/A	#N/A	#N/A	#N/A	#N/A	#N/A	#N/A	#N/A	#N/A	#N/A
fig|404999.4.peg.3102	Rueg2_121116_32113_30968 RND efflux system, membrane fusion protein CmeA	#N/A	#N/A	#N/A	#N/A	#N/A	#N/A	#N/A	#N/A	#N/A	#N/A	#N/A	#N/A	#N/A	#N/A	#N/A	#N/A
fig|404999.4.peg.741	Rueg1_121116_771273_772463 Kynureninase (EC 3.7.1.3)	#N/A	#N/A	#N/A	#N/A	#N/A	#N/A	#N/A	#N/A	#N/A	#N/A	#N/A	#N/A	#N/A	#N/A	#N/A	#N/A
fig|404999.4.peg.3939	Rueg2_121116_893734_893111 FIG01027518: hypothetical protein	#N/A	#N/A	#N/A	#N/A	#N/A	#N/A	#N/A	#N/A	#N/A	#N/A	#N/A	#N/A	#N/A	#N/A	#N/A	#N/A
fig|404999.4.peg.2318	Rueg1_121116_2382708_2381698 Nicotinate-nucleotide--dimethylbenzimidazole phosphoribosyltransferase (EC 2.4.2.21)	#N/A	#N/A	#N/A	#N/A	#N/A	#N/A	#N/A	#N/A	#N/A	#N/A	#N/A	#N/A	#N/A	#N/A	#N/A	#N/A
fig|404999.4.peg.2295	Rueg1_121116_2357686_2357399 Heat shock protein 60 family co-chaperone GroES	#N/A	#N/A	#N/A	#N/A	#N/A	#N/A	#N/A	#N/A	#N/A	#N/A	#N/A	#N/A	#N/A	#N/A	#N/A	#N/A
fig|404999.4.peg.1654	Rueg1_121116_1702282_1703331 Glycerol-3-phosphate ABC transporter, ATP-binding protein UgpC (TC 3.A.1.1.3)	#N/A	#N/A	#N/A	#N/A	#N/A	#N/A	#N/A	#N/A	#N/A	#N/A	#N/A	#N/A	#N/A	#N/A	#N/A	#N/A
fig|404999.4.peg.1037	Rueg1_121116_1075534_1074365 Xaa-Pro dipeptidase	#N/A	#N/A	#N/A	#N/A	#N/A	#N/A	#N/A	#N/A	#N/A	#N/A	#N/A	#N/A	#N/A	#N/A	#N/A	#N/A
fig|404999.4.peg.4351	pRueg1_121116_121759_120470 Cytosine deaminase (EC 3.5.4.1)	#N/A	#N/A	#N/A	#N/A	#N/A	#N/A	#N/A	#N/A	#N/A	#N/A	#N/A	#N/A	#N/A	#N/A	#N/A	#N/A
fig|404999.4.peg.1236	Rueg1_121116_1262520_1261738 5-nucleotidase SurE (EC 3.1.3.5)	#N/A	#N/A	#N/A	#N/A	#N/A	#N/A	#N/A	#N/A	#N/A	#N/A	#N/A	#N/A	#N/A	#N/A	#N/A	#N/A
fig|404999.4.peg.972	Rueg1_121116_1008568_1009785 Serine--glyoxylate aminotransferase (EC 2.6.1.45)	#N/A	#N/A	#N/A	#N/A	#N/A	#N/A	#N/A	#N/A	#N/A	#N/A	#N/A	#N/A	#N/A	#N/A	#N/A	#N/A
fig|404999.4.peg.1467	Rueg1_121116_1507024_1507809 Acyl-[acyl-carrier-protein]--UDP-N-acetylglucosamine O-acyltransferase (EC 2.3.1.129)	#N/A	#N/A	#N/A	#N/A	#N/A	#N/A	#N/A	#N/A	#N/A	#N/A	#N/A	#N/A	#N/A	#N/A	#N/A	#N/A
fig|404999.4.peg.6	Rueg1_121116_5964_6776 Chromosome (plasmid) partitioning protein ParA / Sporulation initiation inhibitor protein Soj	#N/A	#N/A	#N/A	#N/A	#N/A	#N/A	#N/A	#N/A	#N/A	#N/A	#N/A	#N/A	#N/A	#N/A	#N/A	#N/A
fig|404999.4.peg.1724	Rueg1_121116_1780882_1781754 3-hydroxyisobutyrate dehydrogenase (EC 1.1.1.31)	#N/A	#N/A	#N/A	#N/A	#N/A	#N/A	#N/A	#N/A	#N/A	#N/A	#N/A	#N/A	#N/A	#N/A	#N/A	#N/A
fig|404999.4.peg.2621	Rueg1_121116_2718552_2718193 Iojap protein	#N/A	#N/A	#N/A	#N/A	#N/A	#N/A	#N/A	#N/A	#N/A	#N/A	#N/A	#N/A	#N/A	#N/A	#N/A	#N/A
fig|404999.4.peg.791	Rueg1_121116_822019_822528 EF hand domain protein	#N/A	#N/A	#N/A	#N/A	#N/A	#N/A	#N/A	#N/A	#N/A	#N/A	#N/A	#N/A	#N/A	#N/A	#N/A	#N/A
fig|404999.4.peg.750	Rueg1_121116_779131_777815 Cobyrinic acid A,C-diamide synthase	#N/A	#N/A	#N/A	#N/A	#N/A	#N/A	#N/A	#N/A	#N/A	#N/A	#N/A	#N/A	#N/A	#N/A	#N/A	#N/A
fig|404999.4.peg.380	Rueg1_121116_390628_390933 LSU ribosomal protein L24p (L26e)	#N/A	#N/A	#N/A	#N/A	#N/A	#N/A	#N/A	#N/A	#N/A	#N/A	#N/A	#N/A	#N/A	#N/A	#N/A	#N/A
fig|404999.4.peg.2208	Rueg1_121116_2271766_2271476 LSU ribosomal protein L28p	#N/A	#N/A	#N/A	#N/A	#N/A	#N/A	#N/A	#N/A	#N/A	#N/A	#N/A	#N/A	#N/A	#N/A	#N/A	#N/A
fig|404999.4.peg.3178	Rueg2_121116_112832_113806 Oligopeptide transport ATP-binding protein OppD (TC 3.A.1.5.1)	#N/A	#N/A	#N/A	#N/A	#N/A	#N/A	#N/A	#N/A	#N/A	#N/A	#N/A	#N/A	#N/A	#N/A	#N/A	#N/A
fig|404999.4.peg.4202	Rueg2_121116_1156347_1157369 Ribonuclease, Rne/Rng family	#N/A	#N/A	#N/A	#N/A	#N/A	#N/A	#N/A	#N/A	#N/A	#N/A	#N/A	#N/A	#N/A	#N/A	#N/A	#N/A
fig|404999.4.peg.2276	Rueg1_121116_2339235_2338735 Leucine-responsive regulatory protein, regulator for leucine (or lrp) regulon and high-affinity branched-chain amino acid transport system	#N/A	#N/A	#N/A	#N/A	#N/A	#N/A	#N/A	#N/A	#N/A	#N/A	#N/A	#N/A	#N/A	#N/A	#N/A	#N/A
fig|404999.4.peg.2977	Rueg1_121116_3095926_3096717 ubiquinol cytochrome C oxidoreductase, cytochrome C1 subunit	#N/A	#N/A	#N/A	#N/A	#N/A	#N/A	#N/A	#N/A	#N/A	#N/A	#N/A	#N/A	#N/A	#N/A	#N/A	#N/A
fig|404999.4.peg.1009	Rueg1_121116_1046580_1048088 Exodeoxyribonuclease VII large subunit (EC 3.1.11.6)	#N/A	#N/A	#N/A	#N/A	#N/A	#N/A	#N/A	#N/A	#N/A	#N/A	#N/A	#N/A	#N/A	#N/A	#N/A	#N/A
fig|404999.4.peg.4145	Rueg2_121116_1105973_1107217 Glycosyl transferase, group 1 family protein	#N/A	#N/A	#N/A	#N/A	#N/A	#N/A	#N/A	#N/A	#N/A	#N/A	#N/A	#N/A	#N/A	#N/A	#N/A	#N/A
fig|404999.4.peg.1954	Rueg1_121116_2009895_2008792 Beta N-acetyl-glucosaminidase (EC 3.2.1.52)	#N/A	#N/A	#N/A	#N/A	#N/A	#N/A	#N/A	#N/A	#N/A	#N/A	#N/A	#N/A	#N/A	#N/A	#N/A	#N/A
fig|404999.4.peg.1742	Rueg1_121116_1802984_1802436 Peptidyl-prolyl cis-trans isomerase (EC 5.2.1.8)	#N/A	#N/A	#N/A	#N/A	#N/A	#N/A	#N/A	#N/A	#N/A	#N/A	#N/A	#N/A	#N/A	#N/A	#N/A	#N/A
fig|404999.4.peg.1050	Rueg1_121116_1083198_1084115 Transcriptional regulator, LysR family	#N/A	#N/A	#N/A	#N/A	#N/A	#N/A	#N/A	#N/A	#N/A	#N/A	#N/A	#N/A	#N/A	#N/A	#N/A	#N/A
fig|404999.4.peg.3483	Rueg2_121116_446153_446974 Phosphonate ABC transporter phosphate-binding periplasmic component (TC 3.A.1.9.1)	#N/A	#N/A	#N/A	#N/A	#N/A	#N/A	#N/A	#N/A	#N/A	#N/A	#N/A	#N/A	#N/A	#N/A	#N/A	#N/A
fig|404999.4.peg.1806	Rueg1_121116_1866098_1867372 Putative heat shock protein YegD	#N/A	#N/A	#N/A	#N/A	#N/A	#N/A	#N/A	#N/A	#N/A	#N/A	#N/A	#N/A	#N/A	#N/A	#N/A	#N/A
fig|404999.4.peg.1368	Rueg1_121116_1399331_1400617 Flagellar motor switch protein	#N/A	#N/A	#N/A	#N/A	#N/A	#N/A	#N/A	#N/A	#N/A	#N/A	#N/A	#N/A	#N/A	#N/A	#N/A	#N/A
fig|404999.4.peg.3380	Rueg2_121116_335145_335807 hypothetical protein	#N/A	#N/A	#N/A	#N/A	#N/A	#N/A	#N/A	#N/A	#N/A	#N/A	#N/A	#N/A	#N/A	#N/A	#N/A	#N/A
fig|404999.4.peg.2643	Rueg1_121116_2738901_2738356 carbon monoxide dehydrogenase G protein	#N/A	#N/A	#N/A	#N/A	#N/A	#N/A	#N/A	#N/A	#N/A	#N/A	#N/A	#N/A	#N/A	#N/A	#N/A	#N/A
fig|404999.4.peg.2457	Rueg1_121116_2547924_2549168 Type II/IV secretion system ATPase TadZ/CpaE, associated with Flp pilus assembly	#N/A	#N/A	#N/A	#N/A	#N/A	#N/A	#N/A	#N/A	#N/A	#N/A	#N/A	#N/A	#N/A	#N/A	#N/A	#N/A
fig|404999.4.peg.1615	Rueg1_121116_1669625_1668552 UDP-3-O-[3-hydroxymyristoyl] glucosamine N-acyltransferase (EC 2.3.1.-)	#N/A	#N/A	#N/A	#N/A	#N/A	#N/A	#N/A	#N/A	#N/A	#N/A	#N/A	#N/A	#N/A	#N/A	#N/A	#N/A
fig|404999.4.peg.2392	Rueg1_121116_2477727_2476210 FIG004684: SpoVR-like protein	#N/A	#N/A	#N/A	#N/A	#N/A	#N/A	#N/A	#N/A	#N/A	#N/A	#N/A	#N/A	#N/A	#N/A	#N/A	#N/A
fig|404999.4.peg.4307	pRueg1_121116_75903_74677 Acriflavin resistance protein	#N/A	#N/A	#N/A	#N/A	#N/A	#N/A	#N/A	#N/A	#N/A	#N/A	#N/A	#N/A	#N/A	#N/A	#N/A	#N/A
fig|404999.4.peg.1974	Rueg1_121116_2029882_2028665 LSU m5C1962 methyltransferase RlmI	#N/A	#N/A	#N/A	#N/A	#N/A	#N/A	#N/A	#N/A	#N/A	#N/A	#N/A	#N/A	#N/A	#N/A	#N/A	#N/A
fig|404999.4.peg.1919	Rueg1_121116_1978323_1977160 Hippurate hydrolase (EC 3.5.1.32)	#N/A	#N/A	#N/A	#N/A	#N/A	#N/A	#N/A	#N/A	#N/A	#N/A	#N/A	#N/A	#N/A	#N/A	#N/A	#N/A
fig|404999.4.peg.4498	pRueg2_121116_128679_129347 no significant database hits	#N/A	#N/A	#N/A	#N/A	#N/A	#N/A	#N/A	#N/A	#N/A	#N/A	#N/A	#N/A	#N/A	#N/A	#N/A	#N/A
fig|404999.4.peg.761	Rueg1_121116_790521_790772,Rueg1_121116_790774_791610 Cob(I)alamin adenosyltransferase (EC 2.5.1.17)	#N/A	#N/A	#N/A	#N/A	#N/A	#N/A	#N/A	#N/A	#N/A	#N/A	#N/A	#N/A	#N/A	#N/A	#N/A	#N/A
fig|404999.4.peg.2196	Rueg1_121116_2260152_2258743 UDP-N-acetylmuramate--alanine ligase (EC 6.3.2.8)	#N/A	#N/A	#N/A	#N/A	#N/A	#N/A	#N/A	#N/A	#N/A	#N/A	#N/A	#N/A	#N/A	#N/A	#N/A	#N/A
fig|404999.4.peg.3375	Rueg2_121116_329635_330801 UDP-glucose dehydrogenase (EC 1.1.1.22)	#N/A	#N/A	#N/A	#N/A	#N/A	#N/A	#N/A	#N/A	#N/A	#N/A	#N/A	#N/A	#N/A	#N/A	#N/A	#N/A
fig|404999.4.peg.1689	Rueg1_121116_1741271_1741969 SOS-response repressor and protease LexA (EC 3.4.21.88)	#N/A	#N/A	#N/A	#N/A	#N/A	#N/A	#N/A	#N/A	#N/A	#N/A	#N/A	#N/A	#N/A	#N/A	#N/A	#N/A
fig|404999.4.peg.668	Rueg1_121116_689168_690511 Phosphoglucosamine mutase (EC 5.4.2.10)	#N/A	#N/A	#N/A	#N/A	#N/A	#N/A	#N/A	#N/A	#N/A	#N/A	#N/A	#N/A	#N/A	#N/A	#N/A	#N/A
fig|404999.4.peg.1541	Rueg1_121116_1589479_1589006 hypothetical protein	#N/A	#N/A	#N/A	#N/A	#N/A	#N/A	#N/A	#N/A	#N/A	#N/A	#N/A	#N/A	#N/A	#N/A	#N/A	#N/A
fig|404999.4.peg.369	Rueg1_121116_384060_384440 LSU ribosomal protein L22p (L17e)	#N/A	#N/A	#N/A	#N/A	#N/A	#N/A	#N/A	#N/A	#N/A	#N/A	#N/A	#N/A	#N/A	#N/A	#N/A	#N/A
fig|404999.4.peg.4297	pRueg1_121116_65930_65358 hypothetical protein	#N/A	#N/A	#N/A	#N/A	#N/A	#N/A	#N/A	#N/A	#N/A	#N/A	#N/A	#N/A	#N/A	#N/A	#N/A	#N/A
fig|404999.4.peg.926	Rueg1_121116_961805_962248 Protein crcB homolog 1	#N/A	#N/A	#N/A	#N/A	#N/A	#N/A	#N/A	#N/A	#N/A	#N/A	#N/A	#N/A	#N/A	#N/A	#N/A	#N/A
fig|404999.4.peg.3459	Rueg2_121116_415998_416801 Putative deoxyribonuclease YcfH	#N/A	#N/A	#N/A	#N/A	#N/A	#N/A	#N/A	#N/A	#N/A	#N/A	#N/A	#N/A	#N/A	#N/A	#N/A	#N/A
fig|404999.4.peg.3043	Rueg1_121116_3155290_3154949 FIG01073378: hypothetical protein	#N/A	#N/A	#N/A	#N/A	#N/A	#N/A	#N/A	#N/A	#N/A	#N/A	#N/A	#N/A	#N/A	#N/A	#N/A	#N/A
fig|404999.4.peg.4338	pRueg1_121116_107287_106622 hypothetical protein	#N/A	#N/A	#N/A	#N/A	#N/A	#N/A	#N/A	#N/A	#N/A	#N/A	#N/A	#N/A	#N/A	#N/A	#N/A	#N/A
fig|404999.4.peg.2868	Rueg1_121116_2964727_2965215 FIG01073220: hypothetical protein	#N/A	#N/A	#N/A	#N/A	#N/A	#N/A	#N/A	#N/A	#N/A	#N/A	#N/A	#N/A	#N/A	#N/A	#N/A	#N/A
fig|404999.4.peg.969	Rueg1_121116_1006387_1005641 Folate-dependent protein for Fe/S cluster synthesis/repair in oxidative stress	#N/A	#N/A	#N/A	#N/A	#N/A	#N/A	#N/A	#N/A	#N/A	#N/A	#N/A	#N/A	#N/A	#N/A	#N/A	#N/A
fig|404999.4.peg.345	Rueg1_121116_358852_359346 LSU ribosomal protein L10p (P0)	#N/A	#N/A	#N/A	#N/A	#N/A	#N/A	#N/A	#N/A	#N/A	#N/A	#N/A	#N/A	#N/A	#N/A	#N/A	#N/A
fig|404999.4.peg.846	Rueg1_121116_881811_882335 6,7-dimethyl-8-ribityllumazine synthase (EC 2.5.1.78)	#N/A	#N/A	#N/A	#N/A	#N/A	#N/A	#N/A	#N/A	#N/A	#N/A	#N/A	#N/A	#N/A	#N/A	#N/A	#N/A
fig|404999.4.peg.3828	Rueg2_121116_797893_798099 Cold shock protein CspA	#N/A	#N/A	#N/A	#N/A	#N/A	#N/A	#N/A	#N/A	#N/A	#N/A	#N/A	#N/A	#N/A	#N/A	#N/A	#N/A
fig|404999.4.peg.2567	Rueg1_121116_2673260_2672355 Transcriptional regulator, LysR family	#N/A	#N/A	#N/A	#N/A	#N/A	#N/A	#N/A	#N/A	#N/A	#N/A	#N/A	#N/A	#N/A	#N/A	#N/A	#N/A
fig|404999.4.peg.2378	Rueg1_121116_2461025_2461783 hypothetical protein	#N/A	#N/A	#N/A	#N/A	#N/A	#N/A	#N/A	#N/A	#N/A	#N/A	#N/A	#N/A	#N/A	#N/A	#N/A	#N/A
fig|404999.4.peg.3819	Rueg2_121116_791448_791023 Lactoylglutathione lyase and related lyases	#N/A	#N/A	#N/A	#N/A	#N/A	#N/A	#N/A	#N/A	#N/A	#N/A	#N/A	#N/A	#N/A	#N/A	#N/A	#N/A
fig|404999.4.peg.371	Rueg1_121116_385172_385585 LSU ribosomal protein L16p (L10e)	#N/A	#N/A	#N/A	#N/A	#N/A	#N/A	#N/A	#N/A	#N/A	#N/A	#N/A	#N/A	#N/A	#N/A	#N/A	#N/A
fig|404999.4.peg.278	Rueg1_121116_284904_285410 Pyruvate/2-oxoglutarate dehydrogenase complex, dihydrolipoamide acyltransferase (E2) component, and related enzymes	#N/A	#N/A	#N/A	#N/A	#N/A	#N/A	#N/A	#N/A	#N/A	#N/A	#N/A	#N/A	#N/A	#N/A	#N/A	#N/A
fig|404999.4.peg.1066	Rueg1_121116_1101372_1102112 FIG000859: hypothetical protein YebC	#N/A	#N/A	#N/A	#N/A	#N/A	#N/A	#N/A	#N/A	#N/A	#N/A	#N/A	#N/A	#N/A	#N/A	#N/A	#N/A
fig|404999.4.peg.4324	pRueg1_121116_92913_91981 3-oxoacyl-[acyl-carrier-protein] synthase, KASIII (EC 2.3.1.41)	#N/A	#N/A	#N/A	#N/A	#N/A	#N/A	#N/A	#N/A	#N/A	#N/A	#N/A	#N/A	#N/A	#N/A	#N/A	#N/A
fig|404999.4.peg.423	Rueg1_121116_426644_425907 MOSC domain protein	#N/A	#N/A	#N/A	#N/A	#N/A	#N/A	#N/A	#N/A	#N/A	#N/A	#N/A	#N/A	#N/A	#N/A	#N/A	#N/A
fig|404999.4.peg.4128	Rueg2_121116_1083604_1083921 Transcriptional regulator, ArsR family	#N/A	#N/A	#N/A	#N/A	#N/A	#N/A	#N/A	#N/A	#N/A	#N/A	#N/A	#N/A	#N/A	#N/A	#N/A	#N/A
fig|404999.4.peg.368	Rueg1_121116_383778_384056 SSU ribosomal protein S19p (S15e)	#N/A	#N/A	#N/A	#N/A	#N/A	#N/A	#N/A	#N/A	#N/A	#N/A	#N/A	#N/A	#N/A	#N/A	#N/A	#N/A
fig|404999.4.peg.3326	Rueg2_121116_273355_272888 Cytochrome c2	#N/A	#N/A	#N/A	#N/A	#N/A	#N/A	#N/A	#N/A	#N/A	#N/A	#N/A	#N/A	#N/A	#N/A	#N/A	#N/A
fig|404999.4.peg.640	Rueg1_121116_659584_658637 Oxidoreductase, aldo/keto reductase family	#N/A	#N/A	#N/A	#N/A	#N/A	#N/A	#N/A	#N/A	#N/A	#N/A	#N/A	#N/A	#N/A	#N/A	#N/A	#N/A
fig|404999.4.peg.2059	Rueg1_121116_2123342_2122395 Tricarboxylate transport protein TctC	#N/A	#N/A	#N/A	#N/A	#N/A	#N/A	#N/A	#N/A	#N/A	#N/A	#N/A	#N/A	#N/A	#N/A	#N/A	#N/A
fig|404999.4.peg.2758	Rueg1_121116_2845997_2844918 Myo-inositol 2-dehydrogenase (EC 1.1.1.18)	#N/A	#N/A	#N/A	#N/A	#N/A	#N/A	#N/A	#N/A	#N/A	#N/A	#N/A	#N/A	#N/A	#N/A	#N/A	#N/A
fig|404999.4.peg.1196	Rueg1_121116_1220421_1222223 ABC transporter, ATP binding/permease protein	#N/A	#N/A	#N/A	#N/A	#N/A	#N/A	#N/A	#N/A	#N/A	#N/A	#N/A	#N/A	#N/A	#N/A	#N/A	#N/A
fig|404999.4.peg.1210	Rueg1_121116_1237823_1236636 Cytochrome P-450 hydroxylase	#N/A	#N/A	#N/A	#N/A	#N/A	#N/A	#N/A	#N/A	#N/A	#N/A	#N/A	#N/A	#N/A	#N/A	#N/A	#N/A
fig|404999.4.peg.3499	Rueg2_121116_462770_460926 methyl-accepting chemotaxis protein	#N/A	#N/A	#N/A	#N/A	#N/A	#N/A	#N/A	#N/A	#N/A	#N/A	#N/A	#N/A	#N/A	#N/A	#N/A	#N/A
fig|404999.4.peg.3164	Rueg2_121116_97294_98322 Glucosamine-6-phosphate deaminase [isomerizing], alternative (EC 3.5.99.6)	#N/A	#N/A	#N/A	#N/A	#N/A	#N/A	#N/A	#N/A	#N/A	#N/A	#N/A	#N/A	#N/A	#N/A	#N/A	#N/A
fig|404999.4.peg.855	Rueg1_121116_888980_890017 Ribosomal large subunit pseudouridine synthase D (EC 4.2.1.70)	#N/A	#N/A	#N/A	#N/A	#N/A	#N/A	#N/A	#N/A	#N/A	#N/A	#N/A	#N/A	#N/A	#N/A	#N/A	#N/A
fig|404999.4.peg.1979	Rueg1_121116_2034077_2034526 FIG01073150: hypothetical protein	#N/A	#N/A	#N/A	#N/A	#N/A	#N/A	#N/A	#N/A	#N/A	#N/A	#N/A	#N/A	#N/A	#N/A	#N/A	#N/A
fig|404999.4.peg.1265	Rueg1_121116_1289625_1290110 Carbon monoxide dehydrogenase small chain (EC 1.2.99.2)	#N/A	#N/A	#N/A	#N/A	#N/A	#N/A	#N/A	#N/A	#N/A	#N/A	#N/A	#N/A	#N/A	#N/A	#N/A	#N/A
fig|404999.4.peg.273	Rueg1_121116_279427_280701 16S rRNA m(5)C 967 methyltransferase (EC 2.1.1.-)	#N/A	#N/A	#N/A	#N/A	#N/A	#N/A	#N/A	#N/A	#N/A	#N/A	#N/A	#N/A	#N/A	#N/A	#N/A	#N/A
fig|404999.4.peg.952	Rueg1_121116_989783_988392 UDP-N-acetylmuramoylalanyl-D-glutamyl-2,6-diaminopimelate--D-alanyl-D-alanine ligase (EC 6.3.2.10)	#N/A	#N/A	#N/A	#N/A	#N/A	#N/A	#N/A	#N/A	#N/A	#N/A	#N/A	#N/A	#N/A	#N/A	#N/A	#N/A
fig|404999.4.peg.4177	Rueg2_121116_1136024_1137391 OMEGA-AMINO ACID-PYRUVATE AMINOTRANSFERASE	#N/A	#N/A	#N/A	#N/A	#N/A	#N/A	#N/A	#N/A	#N/A	#N/A	#N/A	#N/A	#N/A	#N/A	#N/A	#N/A
fig|404999.4.peg.92	Rueg1_121116_93743_94357 FIG01072649: hypothetical protein	#N/A	#N/A	#N/A	#N/A	#N/A	#N/A	#N/A	#N/A	#N/A	#N/A	#N/A	#N/A	#N/A	#N/A	#N/A	#N/A
fig|404999.4.peg.3997	Rueg2_121116_947098_947769 Phosphatidylserine decarboxylase (EC 4.1.1.65)	#N/A	#N/A	#N/A	#N/A	#N/A	#N/A	#N/A	#N/A	#N/A	#N/A	#N/A	#N/A	#N/A	#N/A	#N/A	#N/A
fig|404999.4.peg.1442	Rueg1_121116_1477100_1478632 FIG094713: hypothetical protein	#N/A	#N/A	#N/A	#N/A	#N/A	#N/A	#N/A	#N/A	#N/A	#N/A	#N/A	#N/A	#N/A	#N/A	#N/A	#N/A
fig|404999.4.peg.4464	pRueg2_121116_92404_90059 Lead, cadmium, zinc and mercury transporting ATPase (EC 3.6.3.3) (EC 3.6.3.5); Copper-translocating P-type ATPase (EC 3.6.3.4)	#N/A	#N/A	#N/A	#N/A	#N/A	#N/A	#N/A	#N/A	#N/A	#N/A	#N/A	#N/A	#N/A	#N/A	#N/A	#N/A
fig|404999.4.peg.2510	Rueg1_121116_2600665_2604672 gramicidin S biosynthesis grst protein (EC 3.1.2.-)	#N/A	#N/A	#N/A	#N/A	#N/A	#N/A	#N/A	#N/A	#N/A	#N/A	#N/A	#N/A	#N/A	#N/A	#N/A	#N/A
fig|404999.4.peg.462	Rueg1_121116_466597_465641 FIG022979: MoxR-like ATPases	#N/A	#N/A	#N/A	#N/A	#N/A	#N/A	#N/A	#N/A	#N/A	#N/A	#N/A	#N/A	#N/A	#N/A	#N/A	#N/A
fig|404999.4.peg.2642	Rueg1_121116_2738155_2737226 ABC-type multidrug transport system, ATPase component	#N/A	#N/A	#N/A	#N/A	#N/A	#N/A	#N/A	#N/A	#N/A	#N/A	#N/A	#N/A	#N/A	#N/A	#N/A	#N/A
fig|404999.4.peg.3909	Rueg2_121116_870113_870676 Thiol:disulfide oxidoreductase TlpA	#N/A	#N/A	#N/A	#N/A	#N/A	#N/A	#N/A	#N/A	#N/A	#N/A	#N/A	#N/A	#N/A	#N/A	#N/A	#N/A
fig|404999.4.peg.1564	Rueg1_121116_1611357_1610353 Transcriptional regulator containing an amidase domain and an AraC-type DNA-binding HTH domain	#N/A	#N/A	#N/A	#N/A	#N/A	#N/A	#N/A	#N/A	#N/A	#N/A	#N/A	#N/A	#N/A	#N/A	#N/A	#N/A
fig|404999.4.peg.756	Rueg1_121116_783871_783134 Cobalt-precorrin-2 C20-methyltransferase (EC 2.1.1.130)	#N/A	#N/A	#N/A	#N/A	#N/A	#N/A	#N/A	#N/A	#N/A	#N/A	#N/A	#N/A	#N/A	#N/A	#N/A	#N/A
fig|404999.4.peg.2013	Rueg1_121116_2070222_2070217,Rueg1_121116_2070213_2069707 NADPH-dependent 7-cyano-7-deazaguanine reductase (EC 1.7.1.-)	#N/A	#N/A	#N/A	#N/A	#N/A	#N/A	#N/A	#N/A	#N/A	#N/A	#N/A	#N/A	#N/A	#N/A	#N/A	#N/A
fig|404999.4.peg.3614	Rueg2_121116_587933_586935 Oligopeptide transport ATP-binding protein OppF (TC 3.A.1.5.1)	#N/A	#N/A	#N/A	#N/A	#N/A	#N/A	#N/A	#N/A	#N/A	#N/A	#N/A	#N/A	#N/A	#N/A	#N/A	#N/A
fig|404999.4.peg.3079	Rueg2_121116_8098_7925,Rueg2_121116_7921_7703,Rueg2_121116_7699_7658,Rueg2_121116_7654_6644 TRAP transporter solute receptor, unknown substrate 4	#N/A	#N/A	#N/A	#N/A	#N/A	#N/A	#N/A	#N/A	#N/A	#N/A	#N/A	#N/A	#N/A	#N/A	#N/A	#N/A
fig|404999.4.peg.1782	Rueg1_121116_1835442_1835795 SSU ribosomal protein S6p	#N/A	#N/A	#N/A	#N/A	#N/A	#N/A	#N/A	#N/A	#N/A	#N/A	#N/A	#N/A	#N/A	#N/A	#N/A	#N/A
fig|404999.4.peg.1428	Rueg1_121116_1462882_1463877 YhdH, a putative quinone oxidoreductase	#N/A	#N/A	#N/A	#N/A	#N/A	#N/A	#N/A	#N/A	#N/A	#N/A	#N/A	#N/A	#N/A	#N/A	#N/A	#N/A
fig|404999.4.peg.2941	Rueg1_121116_3051620_3050856 N-formylglutamate amidohydrolase family protein	#N/A	#N/A	#N/A	#N/A	#N/A	#N/A	#N/A	#N/A	#N/A	#N/A	#N/A	#N/A	#N/A	#N/A	#N/A	#N/A
fig|404999.4.peg.877	Rueg1_121116_910264_912618 Flagellar motor rotation protein MotB	#N/A	#N/A	#N/A	#N/A	#N/A	#N/A	#N/A	#N/A	#N/A	#N/A	#N/A	#N/A	#N/A	#N/A	#N/A	#N/A
fig|404999.4.peg.1369	Rueg1_121116_1401164_1400736 Sulfide-quinone reductase	#N/A	#N/A	#N/A	#N/A	#N/A	#N/A	#N/A	#N/A	#N/A	#N/A	#N/A	#N/A	#N/A	#N/A	#N/A	#N/A
fig|404999.4.peg.4496	pRueg2_121116_127747_127115 Glutathione transferase (EC 2.5.1.18)	#N/A	#N/A	#N/A	#N/A	#N/A	#N/A	#N/A	#N/A	#N/A	#N/A	#N/A	#N/A	#N/A	#N/A	#N/A	#N/A
fig|404999.4.peg.1421	Rueg1_121116_1456811_1456329 FIG01072972: hypothetical protein	#N/A	#N/A	#N/A	#N/A	#N/A	#N/A	#N/A	#N/A	#N/A	#N/A	#N/A	#N/A	#N/A	#N/A	#N/A	#N/A
fig|404999.4.peg.379	Rueg1_121116_390260_390628 LSU ribosomal protein L14p (L23e)	#N/A	#N/A	#N/A	#N/A	#N/A	#N/A	#N/A	#N/A	#N/A	#N/A	#N/A	#N/A	#N/A	#N/A	#N/A	#N/A
fig|404999.4.peg.54	Rueg1_121116_58416_59969 OmpA domain protein	#N/A	#N/A	#N/A	#N/A	#N/A	#N/A	#N/A	#N/A	#N/A	#N/A	#N/A	#N/A	#N/A	#N/A	#N/A	#N/A
fig|404999.4.peg.271	Rueg1_121116_277648_277830,Rueg1_121116_277834_278991 Dihydrodipicolinate reductase (EC 1.3.1.26)	#N/A	#N/A	#N/A	#N/A	#N/A	#N/A	#N/A	#N/A	#N/A	#N/A	#N/A	#N/A	#N/A	#N/A	#N/A	#N/A
fig|404999.4.peg.4007	Rueg2_121116_957868_959094 putative aromatic-ring hydroxylating dioxygenase, alpha-subunit	#N/A	#N/A	#N/A	#N/A	#N/A	#N/A	#N/A	#N/A	#N/A	#N/A	#N/A	#N/A	#N/A	#N/A	#N/A	#N/A
fig|404999.4.peg.3830	Rueg2_121116_799551_798718 Thymidylate synthase (EC 2.1.1.45)	#N/A	#N/A	#N/A	#N/A	#N/A	#N/A	#N/A	#N/A	#N/A	#N/A	#N/A	#N/A	#N/A	#N/A	#N/A	#N/A
fig|404999.4.peg.3503	Rueg2_121116_464715_466403 tungsten-containing formate dehydrogenase beta subunit	#N/A	#N/A	#N/A	#N/A	#N/A	#N/A	#N/A	#N/A	#N/A	#N/A	#N/A	#N/A	#N/A	#N/A	#N/A	#N/A
fig|404999.4.peg.2956	Rueg1_121116_3068913_3069206 DNA-binding protein HU	#N/A	#N/A	#N/A	#N/A	#N/A	#N/A	#N/A	#N/A	#N/A	#N/A	#N/A	#N/A	#N/A	#N/A	#N/A	#N/A
fig|404999.4.peg.2592	Rueg1_121116_2691690_2692280 ABC-type transport system involved in resistance to organic solvents, auxiliary component	#N/A	#N/A	#N/A	#N/A	#N/A	#N/A	#N/A	#N/A	#N/A	#N/A	#N/A	#N/A	#N/A	#N/A	#N/A	#N/A
fig|404999.4.peg.3245	Rueg2_121116_194171_193827 FIG000557: hypothetical protein co-occurring with RecR	#N/A	#N/A	#N/A	#N/A	#N/A	#N/A	#N/A	#N/A	#N/A	#N/A	#N/A	#N/A	#N/A	#N/A	#N/A	#N/A
fig|404999.4.peg.3221	Rueg2_121116_168224_170416 Excinuclease ABC subunit B	#N/A	#N/A	#N/A	#N/A	#N/A	#N/A	#N/A	#N/A	#N/A	#N/A	#N/A	#N/A	#N/A	#N/A	#N/A	#N/A
fig|404999.4.peg.2922	Rueg1_121116_3020398_3023187 FIG003603: membrane protein, putative	#N/A	#N/A	#N/A	#N/A	#N/A	#N/A	#N/A	#N/A	#N/A	#N/A	#N/A	#N/A	#N/A	#N/A	#N/A	#N/A
fig|404999.4.peg.3391	Rueg2_121116_345652_345089 dTDP-4-dehydrorhamnose 3,5-epimerase (EC 5.1.3.13)	#N/A	#N/A	#N/A	#N/A	#N/A	#N/A	#N/A	#N/A	#N/A	#N/A	#N/A	#N/A	#N/A	#N/A	#N/A	#N/A
fig|404999.4.peg.3087	Rueg2_121116_14599_15549 Thiamin biosynthesis lipoprotein ApbE	#N/A	#N/A	#N/A	#N/A	#N/A	#N/A	#N/A	#N/A	#N/A	#N/A	#N/A	#N/A	#N/A	#N/A	#N/A	#N/A
fig|404999.4.peg.93	Rueg1_121116_94432_95301 Flagellar motor rotation protein MotA	#N/A	#N/A	#N/A	#N/A	#N/A	#N/A	#N/A	#N/A	#N/A	#N/A	#N/A	#N/A	#N/A	#N/A	#N/A	#N/A
fig|404999.4.peg.1710	Rueg1_121116_1766157_1765645 FIG026765: hypothetical protein	#N/A	#N/A	#N/A	#N/A	#N/A	#N/A	#N/A	#N/A	#N/A	#N/A	#N/A	#N/A	#N/A	#N/A	#N/A	#N/A
fig|404999.4.peg.1674	Rueg1_121116_1727359_1726928 Cold shock protein CspB	#N/A	#N/A	#N/A	#N/A	#N/A	#N/A	#N/A	#N/A	#N/A	#N/A	#N/A	#N/A	#N/A	#N/A	#N/A	#N/A
fig|404999.4.peg.2330	Rueg1_121116_2394231_2393242 Oxidoreductase, Gfo/Idh/MocA family	#N/A	#N/A	#N/A	#N/A	#N/A	#N/A	#N/A	#N/A	#N/A	#N/A	#N/A	#N/A	#N/A	#N/A	#N/A	#N/A
fig|404999.4.peg.2629	Rueg1_121116_2725578_2725213 LSU ribosomal protein L20p	#N/A	#N/A	#N/A	#N/A	#N/A	#N/A	#N/A	#N/A	#N/A	#N/A	#N/A	#N/A	#N/A	#N/A	#N/A	#N/A
fig|404999.4.peg.1608	Rueg1_121116_1661232_1659187 Iron-sulfur cluster-binding protein	#N/A	#N/A	#N/A	#N/A	#N/A	#N/A	#N/A	#N/A	#N/A	#N/A	#N/A	#N/A	#N/A	#N/A	#N/A	#N/A
fig|404999.4.peg.1739	Rueg1_121116_1799496_1800827 Peptidase, M23/M37 family	#N/A	#N/A	#N/A	#N/A	#N/A	#N/A	#N/A	#N/A	#N/A	#N/A	#N/A	#N/A	#N/A	#N/A	#N/A	#N/A
fig|404999.4.peg.872	Rueg1_121116_905315_906247 Cyclohexadienyl dehydrogenase (EC 1.3.1.12)(EC 1.3.1.43)	#N/A	#N/A	#N/A	#N/A	#N/A	#N/A	#N/A	#N/A	#N/A	#N/A	#N/A	#N/A	#N/A	#N/A	#N/A	#N/A
fig|404999.4.peg.3130	Rueg2_121116_63759_62977 D-xylose transport ATP-binding protein XylG	#N/A	#N/A	#N/A	#N/A	#N/A	#N/A	#N/A	#N/A	#N/A	#N/A	#N/A	#N/A	#N/A	#N/A	#N/A	#N/A
fig|404999.4.peg.1705	Rueg1_121116_1760774_1761679 Transcriptional regulator, LysR family	#N/A	#N/A	#N/A	#N/A	#N/A	#N/A	#N/A	#N/A	#N/A	#N/A	#N/A	#N/A	#N/A	#N/A	#N/A	#N/A
fig|404999.4.peg.2542	Rueg1_121116_2647230_2646325 Putative hemolysin	#N/A	#N/A	#N/A	#N/A	#N/A	#N/A	#N/A	#N/A	#N/A	#N/A	#N/A	#N/A	#N/A	#N/A	#N/A	#N/A
fig|404999.4.peg.3147	Rueg2_121116_81406_82368 Malyl-CoA lyase (EC 4.1.3.24)	#N/A	#N/A	#N/A	#N/A	#N/A	#N/A	#N/A	#N/A	#N/A	#N/A	#N/A	#N/A	#N/A	#N/A	#N/A	#N/A
fig|404999.4.peg.26	Rueg1_121116_27380_28357 Chaperonin, 33 kDa	#N/A	#N/A	#N/A	#N/A	#N/A	#N/A	#N/A	#N/A	#N/A	#N/A	#N/A	#N/A	#N/A	#N/A	#N/A	#N/A
fig|404999.4.peg.3829	Rueg2_121116_798690_798208 Dihydrofolate reductase (EC 1.5.1.3)	#N/A	#N/A	#N/A	#N/A	#N/A	#N/A	#N/A	#N/A	#N/A	#N/A	#N/A	#N/A	#N/A	#N/A	#N/A	#N/A
fig|404999.4.peg.4240	Rueg2_121116_1204945_1203575 Plasmid replication protein RepA	#N/A	#N/A	#N/A	#N/A	#N/A	#N/A	#N/A	#N/A	#N/A	#N/A	#N/A	#N/A	#N/A	#N/A	#N/A	#N/A
fig|404999.4.peg.3059	Rueg1_121116_3172385_3172705 CBSS-272943.3.peg.263: thioredoxin	#N/A	#N/A	#N/A	#N/A	#N/A	#N/A	#N/A	#N/A	#N/A	#N/A	#N/A	#N/A	#N/A	#N/A	#N/A	#N/A
fig|404999.4.peg.2651	Rueg1_121116_2747532_2746546 Ribosomal RNA small subunit methyltransferase C (EC 2.1.1.52)	#N/A	#N/A	#N/A	#N/A	#N/A	#N/A	#N/A	#N/A	#N/A	#N/A	#N/A	#N/A	#N/A	#N/A	#N/A	#N/A
fig|404999.4.peg.4038	Rueg2_121116_990926_989724 Acetylornithine deacetylase (EC 3.5.1.16)	#N/A	#N/A	#N/A	#N/A	#N/A	#N/A	#N/A	#N/A	#N/A	#N/A	#N/A	#N/A	#N/A	#N/A	#N/A	#N/A
fig|404999.4.peg.1947	Rueg1_121116_2001665_2003800 Transcriptional regulator, MerR family	#N/A	#N/A	#N/A	#N/A	#N/A	#N/A	#N/A	#N/A	#N/A	#N/A	#N/A	#N/A	#N/A	#N/A	#N/A	#N/A
fig|404999.4.peg.542	Rueg1_121116_550534_548669 Iron-sulfur cluster-binding protein	#N/A	#N/A	#N/A	#N/A	#N/A	#N/A	#N/A	#N/A	#N/A	#N/A	#N/A	#N/A	#N/A	#N/A	#N/A	#N/A
fig|404999.4.peg.2187	Rueg1_121116_2250157_2249306 competence lipoprotein ComL, putative	#N/A	#N/A	#N/A	#N/A	#N/A	#N/A	#N/A	#N/A	#N/A	#N/A	#N/A	#N/A	#N/A	#N/A	#N/A	#N/A
fig|404999.4.peg.4247	pRueg1_121116_6720_7151 hypothetical protein	#N/A	#N/A	#N/A	#N/A	#N/A	#N/A	#N/A	#N/A	#N/A	#N/A	#N/A	#N/A	#N/A	#N/A	#N/A	#N/A
fig|404999.4.peg.3	Rueg1_121116_2184_3470 GTPase and tRNA-U34 5-formylation enzyme TrmE	#N/A	#N/A	#N/A	#N/A	#N/A	#N/A	#N/A	#N/A	#N/A	#N/A	#N/A	#N/A	#N/A	#N/A	#N/A	#N/A
fig|404999.4.peg.2762	Rueg1_121116_2849226_2850059 Inositol transport system ATP-binding protein	#N/A	#N/A	#N/A	#N/A	#N/A	#N/A	#N/A	#N/A	#N/A	#N/A	#N/A	#N/A	#N/A	#N/A	#N/A	#N/A
fig|404999.4.peg.1611	Rueg1_121116_1665745_1664201 ATPase	#N/A	#N/A	#N/A	#N/A	#N/A	#N/A	#N/A	#N/A	#N/A	#N/A	#N/A	#N/A	#N/A	#N/A	#N/A	#N/A
fig|404999.4.peg.838	Rueg1_121116_872875_873951 Diaminohydroxyphosphoribosylaminopyrimidine deaminase (EC 3.5.4.26) / 5-amino-6-(5-phosphoribosylamino)uracil reductase (EC 1.1.1.193)	#N/A	#N/A	#N/A	#N/A	#N/A	#N/A	#N/A	#N/A	#N/A	#N/A	#N/A	#N/A	#N/A	#N/A	#N/A	#N/A
fig|404999.4.peg.1561	Rueg1_121116_1607794_1607003 Branched-chain amino acid transport ATP-binding protein LivG (TC 3.A.1.4.1)	#N/A	#N/A	#N/A	#N/A	#N/A	#N/A	#N/A	#N/A	#N/A	#N/A	#N/A	#N/A	#N/A	#N/A	#N/A	#N/A
fig|404999.4.peg.1482	Rueg1_121116_1522756_1521902 Spermidine synthase (EC 2.5.1.16)	#N/A	#N/A	#N/A	#N/A	#N/A	#N/A	#N/A	#N/A	#N/A	#N/A	#N/A	#N/A	#N/A	#N/A	#N/A	#N/A
fig|404999.4.peg.1019	Rueg1_121116_1056273_1057376 GTP cyclohydrolase I (EC 3.5.4.16) type 2	#N/A	#N/A	#N/A	#N/A	#N/A	#N/A	#N/A	#N/A	#N/A	#N/A	#N/A	#N/A	#N/A	#N/A	#N/A	#N/A
fig|404999.4.peg.707	Rueg1_121116_733272_733694 FIG01073080: hypothetical protein	#N/A	#N/A	#N/A	#N/A	#N/A	#N/A	#N/A	#N/A	#N/A	#N/A	#N/A	#N/A	#N/A	#N/A	#N/A	#N/A
fig|404999.4.peg.4045	Rueg2_121116_998732_997662 periplasmic binding protein/LacI transcriptional regulator	#N/A	#N/A	#N/A	#N/A	#N/A	#N/A	#N/A	#N/A	#N/A	#N/A	#N/A	#N/A	#N/A	#N/A	#N/A	#N/A
fig|404999.4.peg.3991	Rueg2_121116_942890_940161 5-methyltetrahydrofolate--homocysteine methyltransferase (EC 2.1.1.13)	#N/A	#N/A	#N/A	#N/A	#N/A	#N/A	#N/A	#N/A	#N/A	#N/A	#N/A	#N/A	#N/A	#N/A	#N/A	#N/A
fig|404999.4.peg.3411	Rueg2_121116_372817_373743 Fructokinase (EC 2.7.1.4)	#N/A	#N/A	#N/A	#N/A	#N/A	#N/A	#N/A	#N/A	#N/A	#N/A	#N/A	#N/A	#N/A	#N/A	#N/A	#N/A
fig|404999.4.peg.157	Rueg1_121116_159206_158331 Phosphoserine phosphatase (EC 3.1.3.3)	#N/A	#N/A	#N/A	#N/A	#N/A	#N/A	#N/A	#N/A	#N/A	#N/A	#N/A	#N/A	#N/A	#N/A	#N/A	#N/A
fig|404999.4.peg.1289	Rueg1_121116_1317094_1316336 Hydrolase, alpha/beta fold family	#N/A	#N/A	#N/A	#N/A	#N/A	#N/A	#N/A	#N/A	#N/A	#N/A	#N/A	#N/A	#N/A	#N/A	#N/A	#N/A
fig|404999.4.peg.3322	Rueg2_121116_268329_269171 Pantoate--beta-alanine ligase (EC 6.3.2.1)	#N/A	#N/A	#N/A	#N/A	#N/A	#N/A	#N/A	#N/A	#N/A	#N/A	#N/A	#N/A	#N/A	#N/A	#N/A	#N/A
fig|404999.4.peg.1962	Rueg1_121116_2017435_2017476,Rueg1_121116_2017480_2018331 Exodeoxyribonuclease III (EC 3.1.11.2)	#N/A	#N/A	#N/A	#N/A	#N/A	#N/A	#N/A	#N/A	#N/A	#N/A	#N/A	#N/A	#N/A	#N/A	#N/A	#N/A
fig|404999.4.peg.2634	Rueg1_121116_2730022_2729018 Quinone oxidoreductase (EC 1.6.5.5)	#N/A	#N/A	#N/A	#N/A	#N/A	#N/A	#N/A	#N/A	#N/A	#N/A	#N/A	#N/A	#N/A	#N/A	#N/A	#N/A
fig|404999.4.peg.1440	Rueg1_121116_1476877_1476287 Shikimate kinase I (EC 2.7.1.71)	#N/A	#N/A	#N/A	#N/A	#N/A	#N/A	#N/A	#N/A	#N/A	#N/A	#N/A	#N/A	#N/A	#N/A	#N/A	#N/A
fig|404999.4.peg.1595	Rueg1_121116_1644559_1645212 Alpha/beta hydrolase	#N/A	#N/A	#N/A	#N/A	#N/A	#N/A	#N/A	#N/A	#N/A	#N/A	#N/A	#N/A	#N/A	#N/A	#N/A	#N/A
fig|404999.4.peg.424	Rueg1_121116_428476_426641 Inner membrane protein translocase component YidC, long form	#N/A	#N/A	#N/A	#N/A	#N/A	#N/A	#N/A	#N/A	#N/A	#N/A	#N/A	#N/A	#N/A	#N/A	#N/A	#N/A
fig|404999.4.peg.3027	Rueg1_121116_3140866_3139361 Ketoglutarate semialdehyde dehydrogenase (EC 1.2.1.26)	#N/A	#N/A	#N/A	#N/A	#N/A	#N/A	#N/A	#N/A	#N/A	#N/A	#N/A	#N/A	#N/A	#N/A	#N/A	#N/A
fig|404999.4.peg.2665	Rueg1_121116_2762555_2762508,Rueg1_121116_2762504_2761671 Fnr-type transcriptional regulator	#N/A	#N/A	#N/A	#N/A	#N/A	#N/A	#N/A	#N/A	#N/A	#N/A	#N/A	#N/A	#N/A	#N/A	#N/A	#N/A
fig|404999.4.peg.1914	Rueg1_121116_1973628_1972792 Methylase of polypeptide chain release factors	#N/A	#N/A	#N/A	#N/A	#N/A	#N/A	#N/A	#N/A	#N/A	#N/A	#N/A	#N/A	#N/A	#N/A	#N/A	#N/A
fig|404999.4.peg.2519	Rueg1_121116_2622011_2624548 FIG00993632: hypothetical protein	#N/A	#N/A	#N/A	#N/A	#N/A	#N/A	#N/A	#N/A	#N/A	#N/A	#N/A	#N/A	#N/A	#N/A	#N/A	#N/A
fig|404999.4.peg.2360	Rueg1_121116_2427361_2429130 hypothetical protein	#N/A	#N/A	#N/A	#N/A	#N/A	#N/A	#N/A	#N/A	#N/A	#N/A	#N/A	#N/A	#N/A	#N/A	#N/A	#N/A
fig|404999.4.peg.2299	Rueg1_121116_2359911_2360825 GumN family protein	#N/A	#N/A	#N/A	#N/A	#N/A	#N/A	#N/A	#N/A	#N/A	#N/A	#N/A	#N/A	#N/A	#N/A	#N/A	#N/A
fig|404999.4.peg.172	Rueg1_121116_173047_174423 Chromosomal replication initiator protein DnaA	#N/A	#N/A	#N/A	#N/A	#N/A	#N/A	#N/A	#N/A	#N/A	#N/A	#N/A	#N/A	#N/A	#N/A	#N/A	#N/A
fig|404999.4.peg.847	Rueg1_121116_882359_882853 Transcription termination protein NusB	#N/A	#N/A	#N/A	#N/A	#N/A	#N/A	#N/A	#N/A	#N/A	#N/A	#N/A	#N/A	#N/A	#N/A	#N/A	#N/A
fig|404999.4.peg.2266	Rueg1_121116_2331905_2330937 D-3-phosphoglycerate dehydrogenase (EC 1.1.1.95)	#N/A	#N/A	#N/A	#N/A	#N/A	#N/A	#N/A	#N/A	#N/A	#N/A	#N/A	#N/A	#N/A	#N/A	#N/A	#N/A
fig|404999.4.peg.194	Rueg1_121116_198491_197733 Lipopolysaccharide ABC transporter, ATP-binding protein LptB	#N/A	#N/A	#N/A	#N/A	#N/A	#N/A	#N/A	#N/A	#N/A	#N/A	#N/A	#N/A	#N/A	#N/A	#N/A	#N/A
fig|404999.4.peg.3312	Rueg2_121116_257158_256265 Rhodanese domain protein UPF0176, cyanobacterial/alphaproteobacterial subgroup	#N/A	#N/A	#N/A	#N/A	#N/A	#N/A	#N/A	#N/A	#N/A	#N/A	#N/A	#N/A	#N/A	#N/A	#N/A	#N/A
fig|404999.4.peg.3296	Rueg2_121116_242694_242377 Hypothetical, distant similarity with heme-degrading oxygenase IsdG	#N/A	#N/A	#N/A	#N/A	#N/A	#N/A	#N/A	#N/A	#N/A	#N/A	#N/A	#N/A	#N/A	#N/A	#N/A	#N/A
fig|404999.4.peg.1681	Rueg1_121116_1736139_1734625 yibQ protein	#N/A	#N/A	#N/A	#N/A	#N/A	#N/A	#N/A	#N/A	#N/A	#N/A	#N/A	#N/A	#N/A	#N/A	#N/A	#N/A
fig|404999.4.peg.905	Rueg1_121116_939061_939411 Endoribonuclease L-PSP family protein	#N/A	#N/A	#N/A	#N/A	#N/A	#N/A	#N/A	#N/A	#N/A	#N/A	#N/A	#N/A	#N/A	#N/A	#N/A	#N/A
fig|404999.4.peg.228	Rueg1_121116_237357_238013 Hypothetical protein YggS, proline synthase co-transcribed bacterial homolog PROSC	#N/A	#N/A	#N/A	#N/A	#N/A	#N/A	#N/A	#N/A	#N/A	#N/A	#N/A	#N/A	#N/A	#N/A	#N/A	#N/A
fig|404999.4.peg.1247	Rueg1_121116_1271724_1270966 Histidine ABC transporter, ATP-binding protein HisP (TC 3.A.1.3.1)	#N/A	#N/A	#N/A	#N/A	#N/A	#N/A	#N/A	#N/A	#N/A	#N/A	#N/A	#N/A	#N/A	#N/A	#N/A	#N/A
fig|404999.4.peg.1921	Rueg1_121116_1979334_1980275 Inosine-uridine preferring nucleoside hydrolase (EC 3.2.2.1)	#N/A	#N/A	#N/A	#N/A	#N/A	#N/A	#N/A	#N/A	#N/A	#N/A	#N/A	#N/A	#N/A	#N/A	#N/A	#N/A
fig|404999.4.peg.2105	Rueg1_121116_2165716_2164586 tRNA-guanine transglycosylase (EC 2.4.2.29)	#N/A	#N/A	#N/A	#N/A	#N/A	#N/A	#N/A	#N/A	#N/A	#N/A	#N/A	#N/A	#N/A	#N/A	#N/A	#N/A
fig|404999.4.peg.2959	Rueg1_121116_3070844_3071359 Peptide methionine sulfoxide reductase MsrA (EC 1.8.4.11)	#N/A	#N/A	#N/A	#N/A	#N/A	#N/A	#N/A	#N/A	#N/A	#N/A	#N/A	#N/A	#N/A	#N/A	#N/A	#N/A
fig|404999.4.peg.537	Rueg1_121116_543592_545598 Mll5128 protein	#N/A	#N/A	#N/A	#N/A	#N/A	#N/A	#N/A	#N/A	#N/A	#N/A	#N/A	#N/A	#N/A	#N/A	#N/A	#N/A
fig|404999.4.peg.4495	pRueg2_121116_127094_126636 Isoquinoline 1-oxidoreductase alpha subunit (EC 1.3.99.16)	#N/A	#N/A	#N/A	#N/A	#N/A	#N/A	#N/A	#N/A	#N/A	#N/A	#N/A	#N/A	#N/A	#N/A	#N/A	#N/A
fig|404999.4.peg.1470	Rueg1_121116_1510982_1509837 tRNA-specific 2-thiouridylase MnmA	#N/A	#N/A	#N/A	#N/A	#N/A	#N/A	#N/A	#N/A	#N/A	#N/A	#N/A	#N/A	#N/A	#N/A	#N/A	#N/A
fig|404999.4.peg.591	Rueg1_121116_604518_602638 Outer membrane protein and related peptidoglycan-associated (lipo)proteins	#N/A	#N/A	#N/A	#N/A	#N/A	#N/A	#N/A	#N/A	#N/A	#N/A	#N/A	#N/A	#N/A	#N/A	#N/A	#N/A
fig|404999.4.peg.1632	Rueg1_121116_1684281_1683745 50S ribosomal protein acetyltransferase	#N/A	#N/A	#N/A	#N/A	#N/A	#N/A	#N/A	#N/A	#N/A	#N/A	#N/A	#N/A	#N/A	#N/A	#N/A	#N/A
fig|404999.4.peg.779	Rueg1_121116_811471_811070 rhodanese-like	#N/A	#N/A	#N/A	#N/A	#N/A	#N/A	#N/A	#N/A	#N/A	#N/A	#N/A	#N/A	#N/A	#N/A	#N/A	#N/A
fig|404999.4.peg.1519	Rueg1_121116_1563200_1562628 twin-arginine translocation pathway signal sequence domain protein	#N/A	#N/A	#N/A	#N/A	#N/A	#N/A	#N/A	#N/A	#N/A	#N/A	#N/A	#N/A	#N/A	#N/A	#N/A	#N/A
fig|404999.4.peg.3980	Rueg2_121116_930120_929590 FIG01072822: hypothetical protein	#N/A	#N/A	#N/A	#N/A	#N/A	#N/A	#N/A	#N/A	#N/A	#N/A	#N/A	#N/A	#N/A	#N/A	#N/A	#N/A
fig|404999.4.peg.1732	Rueg1_121116_1791280_1790702 FIG027190: Putative transmembrane protein	#N/A	#N/A	#N/A	#N/A	#N/A	#N/A	#N/A	#N/A	#N/A	#N/A	#N/A	#N/A	#N/A	#N/A	#N/A	#N/A
fig|404999.4.peg.3952	Rueg2_121116_903360_904823 Membrane fusion protein of RND family multidrug efflux pump	#N/A	#N/A	#N/A	#N/A	#N/A	#N/A	#N/A	#N/A	#N/A	#N/A	#N/A	#N/A	#N/A	#N/A	#N/A	#N/A
fig|404999.4.peg.4439	pRueg2_121116_72878_73144 hypothetical protein	#N/A	#N/A	#N/A	#N/A	#N/A	#N/A	#N/A	#N/A	#N/A	#N/A	#N/A	#N/A	#N/A	#N/A	#N/A	#N/A
fig|404999.4.peg.49	Rueg1_121116_52373_51963 5-methyl-dCTP pyrophosphohydrolase (EC 3.6.1.-)	#N/A	#N/A	#N/A	#N/A	#N/A	#N/A	#N/A	#N/A	#N/A	#N/A	#N/A	#N/A	#N/A	#N/A	#N/A	#N/A
fig|404999.4.peg.545	Rueg1_121116_552190_552798 Putative formate dehydrogenase-specific chaperone	#N/A	#N/A	#N/A	#N/A	#N/A	#N/A	#N/A	#N/A	#N/A	#N/A	#N/A	#N/A	#N/A	#N/A	#N/A	#N/A
fig|404999.4.peg.967	Rueg1_121116_1004059_1004751 Translation elongation factor P	#N/A	#N/A	#N/A	#N/A	#N/A	#N/A	#N/A	#N/A	#N/A	#N/A	#N/A	#N/A	#N/A	#N/A	#N/A	#N/A
fig|404999.4.peg.1117	Rueg1_121116_1150814_1151497 Lipoprotein releasing system ATP-binding protein LolD	#N/A	#N/A	#N/A	#N/A	#N/A	#N/A	#N/A	#N/A	#N/A	#N/A	#N/A	#N/A	#N/A	#N/A	#N/A	#N/A
fig|404999.4.peg.4021	Rueg2_121116_974424_974747 Positive regulator of CheA protein activity (CheW)	#N/A	#N/A	#N/A	#N/A	#N/A	#N/A	#N/A	#N/A	#N/A	#N/A	#N/A	#N/A	#N/A	#N/A	#N/A	#N/A
fig|404999.4.peg.3582	Rueg2_121116_553890_555386 FIG00439862: hypothetical protein	#N/A	#N/A	#N/A	#N/A	#N/A	#N/A	#N/A	#N/A	#N/A	#N/A	#N/A	#N/A	#N/A	#N/A	#N/A	#N/A
fig|404999.4.peg.2838	Rueg1_121116_2934005_2933013 succinate dehydrogenase subunit	#N/A	#N/A	#N/A	#N/A	#N/A	#N/A	#N/A	#N/A	#N/A	#N/A	#N/A	#N/A	#N/A	#N/A	#N/A	#N/A
fig|404999.4.peg.3376	Rueg2_121116_330815_331852 UDP-glucuronate 5'-epimerase (EC 5.1.3.12)	#N/A	#N/A	#N/A	#N/A	#N/A	#N/A	#N/A	#N/A	#N/A	#N/A	#N/A	#N/A	#N/A	#N/A	#N/A	#N/A
fig|404999.4.peg.3389	Rueg2_121116_343899_342847 dTDP-glucose 4,6-dehydratase (EC 4.2.1.46)	#N/A	#N/A	#N/A	#N/A	#N/A	#N/A	#N/A	#N/A	#N/A	#N/A	#N/A	#N/A	#N/A	#N/A	#N/A	#N/A
fig|404999.4.peg.3142	Rueg2_121116_76793_77125 protein of unknown function DUF1244	#N/A	#N/A	#N/A	#N/A	#N/A	#N/A	#N/A	#N/A	#N/A	#N/A	#N/A	#N/A	#N/A	#N/A	#N/A	#N/A
fig|404999.4.peg.2725	Rueg1_121116_2816458_2816826 SSU ribosomal protein S16p	#N/A	#N/A	#N/A	#N/A	#N/A	#N/A	#N/A	#N/A	#N/A	#N/A	#N/A	#N/A	#N/A	#N/A	#N/A	#N/A
fig|404999.4.peg.679	Rueg1_121116_701436_701909 Transamidase GatB domain protein	#N/A	#N/A	#N/A	#N/A	#N/A	#N/A	#N/A	#N/A	#N/A	#N/A	#N/A	#N/A	#N/A	#N/A	#N/A	#N/A
fig|404999.4.peg.4492	pRueg2_121116_121754_122806 Transporter, membrane fusion protein (MFP) family	#N/A	#N/A	#N/A	#N/A	#N/A	#N/A	#N/A	#N/A	#N/A	#N/A	#N/A	#N/A	#N/A	#N/A	#N/A	#N/A
fig|404999.4.peg.3288	Rueg2_121116_235783_236070 Integration host factor beta subunit	#N/A	#N/A	#N/A	#N/A	#N/A	#N/A	#N/A	#N/A	#N/A	#N/A	#N/A	#N/A	#N/A	#N/A	#N/A	#N/A
fig|404999.4.peg.477	Rueg1_121116_480766_482199 NAD(P) transhydrogenase subunit beta (EC 1.6.1.2)	#N/A	#N/A	#N/A	#N/A	#N/A	#N/A	#N/A	#N/A	#N/A	#N/A	#N/A	#N/A	#N/A	#N/A	#N/A	#N/A
fig|404999.4.peg.45	Rueg1_121116_45925_46659 COG0779: clustered with transcription termination protein NusA	#N/A	#N/A	#N/A	#N/A	#N/A	#N/A	#N/A	#N/A	#N/A	#N/A	#N/A	#N/A	#N/A	#N/A	#N/A	#N/A
fig|404999.4.peg.3050	Rueg1_121116_3159978_3159424 Dna binding response regulator PrrA (RegA)	#N/A	#N/A	#N/A	#N/A	#N/A	#N/A	#N/A	#N/A	#N/A	#N/A	#N/A	#N/A	#N/A	#N/A	#N/A	#N/A
fig|404999.4.peg.2756	Rueg1_121116_2843888_2843112 Hydroxypyruvate isomerase (EC 5.3.1.22)	#N/A	#N/A	#N/A	#N/A	#N/A	#N/A	#N/A	#N/A	#N/A	#N/A	#N/A	#N/A	#N/A	#N/A	#N/A	#N/A
fig|404999.4.peg.2247	Rueg1_121116_2310400_2310741 COGs COG2343	#N/A	#N/A	#N/A	#N/A	#N/A	#N/A	#N/A	#N/A	#N/A	#N/A	#N/A	#N/A	#N/A	#N/A	#N/A	#N/A
fig|404999.4.peg.1838	Rueg1_121116_1894820_1894191 TolA protein	#N/A	#N/A	#N/A	#N/A	#N/A	#N/A	#N/A	#N/A	#N/A	#N/A	#N/A	#N/A	#N/A	#N/A	#N/A	#N/A
fig|404999.4.peg.1233	Rueg1_121116_1258408_1259457 ATP-DEPENDENT PROTEASE SUBUNIT	#N/A	#N/A	#N/A	#N/A	#N/A	#N/A	#N/A	#N/A	#N/A	#N/A	#N/A	#N/A	#N/A	#N/A	#N/A	#N/A
fig|404999.4.peg.690	Rueg1_121116_715691_714753 Metallo-beta-lactamase family protein	#N/A	#N/A	#N/A	#N/A	#N/A	#N/A	#N/A	#N/A	#N/A	#N/A	#N/A	#N/A	#N/A	#N/A	#N/A	#N/A
fig|404999.4.peg.4031	Rueg2_121116_983969_983526 Inosine-5'-monophosphate dehydrogenase (EC 1.1.1.205)	#N/A	#N/A	#N/A	#N/A	#N/A	#N/A	#N/A	#N/A	#N/A	#N/A	#N/A	#N/A	#N/A	#N/A	#N/A	#N/A
fig|404999.4.peg.388	Rueg1_121116_393890_394078 LSU ribosomal protein L30p (L7e)	#N/A	#N/A	#N/A	#N/A	#N/A	#N/A	#N/A	#N/A	#N/A	#N/A	#N/A	#N/A	#N/A	#N/A	#N/A	#N/A
fig|404999.4.peg.3635	Rueg2_121116_611782_610634 Alpha-glucoside transport system permease protein AglG	#N/A	#N/A	#N/A	#N/A	#N/A	#N/A	#N/A	#N/A	#N/A	#N/A	#N/A	#N/A	#N/A	#N/A	#N/A	#N/A
fig|404999.4.peg.3207	Rueg2_121116_152772_152350 hypothetical protein	#N/A	#N/A	#N/A	#N/A	#N/A	#N/A	#N/A	#N/A	#N/A	#N/A	#N/A	#N/A	#N/A	#N/A	#N/A	#N/A
fig|404999.4.peg.2502	Rueg1_121116_2591954_2591496 FIG01073501: hypothetical protein	#N/A	#N/A	#N/A	#N/A	#N/A	#N/A	#N/A	#N/A	#N/A	#N/A	#N/A	#N/A	#N/A	#N/A	#N/A	#N/A
fig|404999.4.peg.2320	Rueg1_121116_2384129_2383620 CarD-like transcriptional regulator	#N/A	#N/A	#N/A	#N/A	#N/A	#N/A	#N/A	#N/A	#N/A	#N/A	#N/A	#N/A	#N/A	#N/A	#N/A	#N/A
fig|404999.4.peg.682	Rueg1_121116_704584_705000 Bis(5'-nucleosyl)-tetraphosphatase (asymmetrical) (EC 3.6.1.17)	#N/A	#N/A	#N/A	#N/A	#N/A	#N/A	#N/A	#N/A	#N/A	#N/A	#N/A	#N/A	#N/A	#N/A	#N/A	#N/A
fig|404999.4.peg.2658	Rueg1_121116_2755111_2753792 Type cbb3 cytochrome oxidase biogenesis protein CcoG, involved in Cu oxidation	#N/A	#N/A	#N/A	#N/A	#N/A	#N/A	#N/A	#N/A	#N/A	#N/A	#N/A	#N/A	#N/A	#N/A	#N/A	#N/A
fig|404999.4.peg.2384	Rueg1_121116_2467095_2467547 hypothetical protein	#N/A	#N/A	#N/A	#N/A	#N/A	#N/A	#N/A	#N/A	#N/A	#N/A	#N/A	#N/A	#N/A	#N/A	#N/A	#N/A
fig|404999.4.peg.1918	Rueg1_121116_1977070_1976105 Agmatinase (EC 3.5.3.11)	#N/A	#N/A	#N/A	#N/A	#N/A	#N/A	#N/A	#N/A	#N/A	#N/A	#N/A	#N/A	#N/A	#N/A	#N/A	#N/A
fig|404999.4.peg.1780	Rueg1_121116_1834351_1833776 Protein yceI precursor	#N/A	#N/A	#N/A	#N/A	#N/A	#N/A	#N/A	#N/A	#N/A	#N/A	#N/A	#N/A	#N/A	#N/A	#N/A	#N/A
fig|404999.4.peg.1053	Rueg1_121116_1085961_1086755 Histidinol-phosphatase [alternative form] (EC 3.1.3.15)	#N/A	#N/A	#N/A	#N/A	#N/A	#N/A	#N/A	#N/A	#N/A	#N/A	#N/A	#N/A	#N/A	#N/A	#N/A	#N/A
fig|404999.4.peg.726	Rueg1_121116_753872_754675 Enoyl-CoA hydratase (EC 4.2.1.17)	#N/A	#N/A	#N/A	#N/A	#N/A	#N/A	#N/A	#N/A	#N/A	#N/A	#N/A	#N/A	#N/A	#N/A	#N/A	#N/A
fig|404999.4.peg.3835	Rueg2_121116_802207_801929,Rueg2_121116_801926_801528 DNA-binding protein, putative	#N/A	#N/A	#N/A	#N/A	#N/A	#N/A	#N/A	#N/A	#N/A	#N/A	#N/A	#N/A	#N/A	#N/A	#N/A	#N/A
fig|404999.4.peg.1078	Rueg1_121116_1114814_1116469 Choline dehydrogenase (EC 1.1.99.1)	#N/A	#N/A	#N/A	#N/A	#N/A	#N/A	#N/A	#N/A	#N/A	#N/A	#N/A	#N/A	#N/A	#N/A	#N/A	#N/A
fig|404999.4.peg.1569	Rueg1_121116_1615878_1616399 carbonic anhydrase, family 3	#N/A	#N/A	#N/A	#N/A	#N/A	#N/A	#N/A	#N/A	#N/A	#N/A	#N/A	#N/A	#N/A	#N/A	#N/A	#N/A
fig|404999.4.peg.2551	Rueg1_121116_2656346_2654649 Methylsuccinyl-CoA dehydrogenase, predicted by (Erb et al, 2007)	#N/A	#N/A	#N/A	#N/A	#N/A	#N/A	#N/A	#N/A	#N/A	#N/A	#N/A	#N/A	#N/A	#N/A	#N/A	#N/A
fig|404999.4.peg.2332	Rueg1_121116_2397045_2396149 RNA polymerase sigma factor RpoH	#N/A	#N/A	#N/A	#N/A	#N/A	#N/A	#N/A	#N/A	#N/A	#N/A	#N/A	#N/A	#N/A	#N/A	#N/A	#N/A
fig|404999.4.peg.4269	pRueg1_121116_33680_31890 Gamma-glutamyltranspeptidase (EC 2.3.2.2)	#N/A	#N/A	#N/A	#N/A	#N/A	#N/A	#N/A	#N/A	#N/A	#N/A	#N/A	#N/A	#N/A	#N/A	#N/A	#N/A
fig|404999.4.peg.2687	Rueg1_121116_2783992_2784942 4-hydroxy-3-methylbut-2-enyl diphosphate reductase (EC 1.17.1.2)	#N/A	#N/A	#N/A	#N/A	#N/A	#N/A	#N/A	#N/A	#N/A	#N/A	#N/A	#N/A	#N/A	#N/A	#N/A	#N/A
fig|404999.4.peg.1515	Rueg1_121116_1557472_1557546,Rueg1_121116_1557550_1557816 RNA-binding protein Hfq	#N/A	#N/A	#N/A	#N/A	#N/A	#N/A	#N/A	#N/A	#N/A	#N/A	#N/A	#N/A	#N/A	#N/A	#N/A	#N/A
fig|404999.4.peg.3456	Rueg2_121116_414174_414818 Thymidylate kinase (EC 2.7.4.9)	#N/A	#N/A	#N/A	#N/A	#N/A	#N/A	#N/A	#N/A	#N/A	#N/A	#N/A	#N/A	#N/A	#N/A	#N/A	#N/A
fig|404999.4.peg.922	Rueg1_121116_959978_959190 23S rRNA (guanosine-2'-O-) -methyltransferase rlmB (EC 2.1.1.-)	#N/A	#N/A	#N/A	#N/A	#N/A	#N/A	#N/A	#N/A	#N/A	#N/A	#N/A	#N/A	#N/A	#N/A	#N/A	#N/A
fig|404999.4.peg.1084	Rueg1_121116_1122571_1123017 hypothetical protein	#N/A	#N/A	#N/A	#N/A	#N/A	#N/A	#N/A	#N/A	#N/A	#N/A	#N/A	#N/A	#N/A	#N/A	#N/A	#N/A
fig|404999.4.peg.86	Rueg1_121116_90357_90061 Flagellar motor switch protein FliN	#N/A	#N/A	#N/A	#N/A	#N/A	#N/A	#N/A	#N/A	#N/A	#N/A	#N/A	#N/A	#N/A	#N/A	#N/A	#N/A
fig|404999.4.peg.1137	Rueg1_121116_1172402_1171083 glutamine synthetase family protein	#N/A	#N/A	#N/A	#N/A	#N/A	#N/A	#N/A	#N/A	#N/A	#N/A	#N/A	#N/A	#N/A	#N/A	#N/A	#N/A
fig|404999.4.peg.595	Rueg1_121116_610767_608044 [Protein-PII] uridylyltransferase (EC 2.7.7.59)	#N/A	#N/A	#N/A	#N/A	#N/A	#N/A	#N/A	#N/A	#N/A	#N/A	#N/A	#N/A	#N/A	#N/A	#N/A	#N/A
fig|404999.4.peg.1060	Rueg1_121116_1092996_1093841 Ser/Thr protein phosphatase family protein	#N/A	#N/A	#N/A	#N/A	#N/A	#N/A	#N/A	#N/A	#N/A	#N/A	#N/A	#N/A	#N/A	#N/A	#N/A	#N/A
fig|404999.4.peg.4003	Rueg2_121116_953845_953114 High-affinity choline uptake protein BetT	#N/A	#N/A	#N/A	#N/A	#N/A	#N/A	#N/A	#N/A	#N/A	#N/A	#N/A	#N/A	#N/A	#N/A	#N/A	#N/A
fig|404999.4.peg.925	Rueg1_121116_961785_960835 Imidazole glycerol phosphate synthase cyclase subunit (EC 4.1.3.-)	#N/A	#N/A	#N/A	#N/A	#N/A	#N/A	#N/A	#N/A	#N/A	#N/A	#N/A	#N/A	#N/A	#N/A	#N/A	#N/A
fig|404999.4.peg.3854	Rueg2_121116_822430_820877 RecD-like DNA helicase Atu2026	#N/A	#N/A	#N/A	#N/A	#N/A	#N/A	#N/A	#N/A	#N/A	#N/A	#N/A	#N/A	#N/A	#N/A	#N/A	#N/A
fig|404999.4.peg.2390	Rueg1_121116_2473208_2474137 hypothetical protein	#N/A	#N/A	#N/A	#N/A	#N/A	#N/A	#N/A	#N/A	#N/A	#N/A	#N/A	#N/A	#N/A	#N/A	#N/A	#N/A
fig|404999.4.peg.2288	Rueg1_121116_2349885_2350373 Phosphoribosylaminoimidazole carboxylase catalytic subunit (EC 4.1.1.21)	#N/A	#N/A	#N/A	#N/A	#N/A	#N/A	#N/A	#N/A	#N/A	#N/A	#N/A	#N/A	#N/A	#N/A	#N/A	#N/A
fig|404999.4.peg.3781	Rueg2_121116_749787_748159 Putative glutathione transporter, ATP-binding component	#N/A	#N/A	#N/A	#N/A	#N/A	#N/A	#N/A	#N/A	#N/A	#N/A	#N/A	#N/A	#N/A	#N/A	#N/A	#N/A
fig|404999.4.peg.1252	Rueg1_121116_1276388_1274871 Replicative DNA helicase (EC 3.6.1.-)	#N/A	#N/A	#N/A	#N/A	#N/A	#N/A	#N/A	#N/A	#N/A	#N/A	#N/A	#N/A	#N/A	#N/A	#N/A	#N/A
fig|404999.4.peg.2566	Rueg1_121116_2672146_2671085 Enoyl-[acyl-carrier-protein] reductase [FMN] (EC 1.3.1.9)	#N/A	#N/A	#N/A	#N/A	#N/A	#N/A	#N/A	#N/A	#N/A	#N/A	#N/A	#N/A	#N/A	#N/A	#N/A	#N/A
fig|404999.4.peg.3615	Rueg2_121116_588898_587930 Oligopeptide transport ATP-binding protein OppD (TC 3.A.1.5.1)	#N/A	#N/A	#N/A	#N/A	#N/A	#N/A	#N/A	#N/A	#N/A	#N/A	#N/A	#N/A	#N/A	#N/A	#N/A	#N/A
fig|404999.4.peg.4488	pRueg2_121116_116739_119480 ABC-type multidrug transport system, permease component	#N/A	#N/A	#N/A	#N/A	#N/A	#N/A	#N/A	#N/A	#N/A	#N/A	#N/A	#N/A	#N/A	#N/A	#N/A	#N/A
fig|404999.4.peg.2007	Rueg1_121116_2065001_2063766 5-aminolevulinate synthase (EC 2.3.1.37)	#N/A	#N/A	#N/A	#N/A	#N/A	#N/A	#N/A	#N/A	#N/A	#N/A	#N/A	#N/A	#N/A	#N/A	#N/A	#N/A
fig|404999.4.peg.2765	Rueg1_121116_2853872_2854804 Inosose dehydratase (EC 4.2.1.44)	#N/A	#N/A	#N/A	#N/A	#N/A	#N/A	#N/A	#N/A	#N/A	#N/A	#N/A	#N/A	#N/A	#N/A	#N/A	#N/A
fig|404999.4.peg.1134	Rueg1_121116_1168864_1167554 Glycine/D-amino acid oxidase	#N/A	#N/A	#N/A	#N/A	#N/A	#N/A	#N/A	#N/A	#N/A	#N/A	#N/A	#N/A	#N/A	#N/A	#N/A	#N/A
fig|404999.4.peg.3263	Rueg2_121116_215205_214696 3-hydroxydecanoyl-[acyl-carrier-protein] dehydratase (EC 4.2.1.60)	#N/A	#N/A	#N/A	#N/A	#N/A	#N/A	#N/A	#N/A	#N/A	#N/A	#N/A	#N/A	#N/A	#N/A	#N/A	#N/A
fig|404999.4.peg.3750	Rueg2_121116_722114_721845 hypothetical protein	#N/A	#N/A	#N/A	#N/A	#N/A	#N/A	#N/A	#N/A	#N/A	#N/A	#N/A	#N/A	#N/A	#N/A	#N/A	#N/A
fig|404999.4.peg.4389	pRueg2_121116_23614_22880 hypothetical protein	#N/A	#N/A	#N/A	#N/A	#N/A	#N/A	#N/A	#N/A	#N/A	#N/A	#N/A	#N/A	#N/A	#N/A	#N/A	#N/A
fig|404999.4.peg.1517	Rueg1_121116_1561583_1559112 Penicillin amidase family protein	#N/A	#N/A	#N/A	#N/A	#N/A	#N/A	#N/A	#N/A	#N/A	#N/A	#N/A	#N/A	#N/A	#N/A	#N/A	#N/A
fig|404999.4.peg.1795	Rueg1_121116_1848896_1848501 two-component hybrid sensor and regulator	#N/A	#N/A	#N/A	#N/A	#N/A	#N/A	#N/A	#N/A	#N/A	#N/A	#N/A	#N/A	#N/A	#N/A	#N/A	#N/A
fig|404999.4.peg.1688	Rueg1_121116_1739939_1741111 Molybdopterin biosynthesis protein MoeA	#N/A	#N/A	#N/A	#N/A	#N/A	#N/A	#N/A	#N/A	#N/A	#N/A	#N/A	#N/A	#N/A	#N/A	#N/A	#N/A
fig|404999.4.peg.404	Rueg1_121116_407383_408780 Periplasmic serine protease, DO/DeqQ family	#N/A	#N/A	#N/A	#N/A	#N/A	#N/A	#N/A	#N/A	#N/A	#N/A	#N/A	#N/A	#N/A	#N/A	#N/A	#N/A
fig|404999.4.peg.535	Rueg1_121116_541555_542667 L-carnitine dehydratase/bile acid-inducible protein F (EC 2.8.3.16)	#N/A	#N/A	#N/A	#N/A	#N/A	#N/A	#N/A	#N/A	#N/A	#N/A	#N/A	#N/A	#N/A	#N/A	#N/A	#N/A
fig|404999.4.peg.24	Rueg1_121116_25585_26856 Serine phosphatase RsbU, regulator of sigma subunit	#N/A	#N/A	#N/A	#N/A	#N/A	#N/A	#N/A	#N/A	#N/A	#N/A	#N/A	#N/A	#N/A	#N/A	#N/A	#N/A
fig|404999.4.peg.4019	Rueg2_121116_971764_972138 Chemotaxis regulator - transmits chemoreceptor signals to flagelllar motor components CheY	#N/A	#N/A	#N/A	#N/A	#N/A	#N/A	#N/A	#N/A	#N/A	#N/A	#N/A	#N/A	#N/A	#N/A	#N/A	#N/A
fig|404999.4.peg.1524	Rueg1_121116_1570719_1570018 2-hydroxychromene-2-carboxylate isomerase/DsbA-like thioredoxin domain	#N/A	#N/A	#N/A	#N/A	#N/A	#N/A	#N/A	#N/A	#N/A	#N/A	#N/A	#N/A	#N/A	#N/A	#N/A	#N/A
fig|404999.4.peg.4328	pRueg1_121116_96877_95810 HPr kinase	#N/A	#N/A	#N/A	#N/A	#N/A	#N/A	#N/A	#N/A	#N/A	#N/A	#N/A	#N/A	#N/A	#N/A	#N/A	#N/A
fig|404999.4.peg.1556	Rueg1_121116_1602023_1603258 N-carbamoyl-L-amino acid hydrolase (EC 3.5.1.87)	#N/A	#N/A	#N/A	#N/A	#N/A	#N/A	#N/A	#N/A	#N/A	#N/A	#N/A	#N/A	#N/A	#N/A	#N/A	#N/A
fig|404999.4.peg.716	Rueg1_121116_743375_744430 Quinolinate synthetase (EC 2.5.1.72)	#N/A	#N/A	#N/A	#N/A	#N/A	#N/A	#N/A	#N/A	#N/A	#N/A	#N/A	#N/A	#N/A	#N/A	#N/A	#N/A
fig|404999.4.peg.2236	Rueg1_121116_2299546_2300949 Ribosomal protein S12p Asp88 (E. coli) methylthiotransferase	#N/A	#N/A	#N/A	#N/A	#N/A	#N/A	#N/A	#N/A	#N/A	#N/A	#N/A	#N/A	#N/A	#N/A	#N/A	#N/A
fig|404999.4.peg.2736	Rueg1_121116_2823374_2823595 LSU ribosomal protein L31p	#N/A	#N/A	#N/A	#N/A	#N/A	#N/A	#N/A	#N/A	#N/A	#N/A	#N/A	#N/A	#N/A	#N/A	#N/A	#N/A
fig|404999.4.peg.222	Rueg1_121116_231209_230619 Glutathione S-transferase (EC 2.5.1.18)	#N/A	#N/A	#N/A	#N/A	#N/A	#N/A	#N/A	#N/A	#N/A	#N/A	#N/A	#N/A	#N/A	#N/A	#N/A	#N/A
fig|404999.4.peg.2359	Rueg1_121116_2425996_2427354 hypothetical protein	#N/A	#N/A	#N/A	#N/A	#N/A	#N/A	#N/A	#N/A	#N/A	#N/A	#N/A	#N/A	#N/A	#N/A	#N/A	#N/A
fig|404999.4.peg.3179	Rueg2_121116_113806_114771 Oligopeptide transport ATP-binding protein OppF (TC 3.A.1.5.1)	#N/A	#N/A	#N/A	#N/A	#N/A	#N/A	#N/A	#N/A	#N/A	#N/A	#N/A	#N/A	#N/A	#N/A	#N/A	#N/A
fig|404999.4.peg.4118	Rueg2_121116_1073732_1074580 Hydrolase, alpha/beta fold family	#N/A	#N/A	#N/A	#N/A	#N/A	#N/A	#N/A	#N/A	#N/A	#N/A	#N/A	#N/A	#N/A	#N/A	#N/A	#N/A
fig|404999.4.peg.1192	Rueg1_121116_1215966_1215895,Rueg1_121116_1215891_1215673 Cold shock protein CspG	#N/A	#N/A	#N/A	#N/A	#N/A	#N/A	#N/A	#N/A	#N/A	#N/A	#N/A	#N/A	#N/A	#N/A	#N/A	#N/A
fig|404999.4.peg.1785	Rueg1_121116_1837635_1836784 Flagellin protein FlaA	#N/A	#N/A	#N/A	#N/A	#N/A	#N/A	#N/A	#N/A	#N/A	#N/A	#N/A	#N/A	#N/A	#N/A	#N/A	#N/A
fig|404999.4.peg.4200	Rueg2_121116_1155418_1155636 Translation initiation factor 1	#N/A	#N/A	#N/A	#N/A	#N/A	#N/A	#N/A	#N/A	#N/A	#N/A	#N/A	#N/A	#N/A	#N/A	#N/A	#N/A
fig|404999.4.peg.2127	Rueg1_121116_2185506_2185150 FIG01073456: hypothetical protein	#N/A	#N/A	#N/A	#N/A	#N/A	#N/A	#N/A	#N/A	#N/A	#N/A	#N/A	#N/A	#N/A	#N/A	#N/A	#N/A
fig|404999.4.peg.2272	Rueg1_121116_2335428_2336492 COG1565: Uncharacterized conserved protein	#N/A	#N/A	#N/A	#N/A	#N/A	#N/A	#N/A	#N/A	#N/A	#N/A	#N/A	#N/A	#N/A	#N/A	#N/A	#N/A
fig|404999.4.peg.3049	Rueg1_121116_3159350_3158199 FIG01031211: hypothetical protein	#N/A	#N/A	#N/A	#N/A	#N/A	#N/A	#N/A	#N/A	#N/A	#N/A	#N/A	#N/A	#N/A	#N/A	#N/A	#N/A
fig|404999.4.peg.1357	Rueg1_121116_1387885_1387382 Biotin carboxyl carrier protein of acetyl-CoA carboxylase	#N/A	#N/A	#N/A	#N/A	#N/A	#N/A	#N/A	#N/A	#N/A	#N/A	#N/A	#N/A	#N/A	#N/A	#N/A	#N/A
fig|404999.4.peg.2650	Rueg1_121116_2746390_2745587 7-alpha-hydroxysteroid dehydrogenase	#N/A	#N/A	#N/A	#N/A	#N/A	#N/A	#N/A	#N/A	#N/A	#N/A	#N/A	#N/A	#N/A	#N/A	#N/A	#N/A
fig|404999.4.peg.2193	Rueg1_121116_2258123_2257197 UDP-N-acetylenolpyruvoylglucosamine reductase (EC 1.1.1.158)	#N/A	#N/A	#N/A	#N/A	#N/A	#N/A	#N/A	#N/A	#N/A	#N/A	#N/A	#N/A	#N/A	#N/A	#N/A	#N/A
fig|404999.4.peg.1202	Rueg1_121116_1227948_1227112 Mll5120 protein	#N/A	#N/A	#N/A	#N/A	#N/A	#N/A	#N/A	#N/A	#N/A	#N/A	#N/A	#N/A	#N/A	#N/A	#N/A	#N/A
fig|404999.4.peg.2186	Rueg1_121116_2249229_2247580 DNA repair protein RecN	#N/A	#N/A	#N/A	#N/A	#N/A	#N/A	#N/A	#N/A	#N/A	#N/A	#N/A	#N/A	#N/A	#N/A	#N/A	#N/A
fig|404999.4.peg.270	Rueg1_121116_277688_276915 FIG01142573: hypothetical protein	#N/A	#N/A	#N/A	#N/A	#N/A	#N/A	#N/A	#N/A	#N/A	#N/A	#N/A	#N/A	#N/A	#N/A	#N/A	#N/A
fig|404999.4.peg.520	Rueg1_121116_529095_528448 4-Hydroxy-2-oxoglutarate aldolase (EC 4.1.3.16) / 2-dehydro-3-deoxyphosphogluconate aldolase (EC 4.1.2.14)	#N/A	#N/A	#N/A	#N/A	#N/A	#N/A	#N/A	#N/A	#N/A	#N/A	#N/A	#N/A	#N/A	#N/A	#N/A	#N/A
fig|404999.4.peg.1594	Rueg1_121116_1644402_1644379,Rueg1_121116_1644375_1643914 Iron-sulfur cluster regulator IscR	#N/A	#N/A	#N/A	#N/A	#N/A	#N/A	#N/A	#N/A	#N/A	#N/A	#N/A	#N/A	#N/A	#N/A	#N/A	#N/A
fig|404999.4.peg.3402	Rueg2_121116_364370_362745 Putative peptidoglycan-binding domain-containing protein	#N/A	#N/A	#N/A	#N/A	#N/A	#N/A	#N/A	#N/A	#N/A	#N/A	#N/A	#N/A	#N/A	#N/A	#N/A	#N/A
fig|404999.4.peg.1510	Rueg1_121116_1549256_1550635 Nitrogen regulation protein NtrC	#N/A	#N/A	#N/A	#N/A	#N/A	#N/A	#N/A	#N/A	#N/A	#N/A	#N/A	#N/A	#N/A	#N/A	#N/A	#N/A
fig|404999.4.peg.1717	Rueg1_121116_1773009_1772575 CBS domain protein	#N/A	#N/A	#N/A	#N/A	#N/A	#N/A	#N/A	#N/A	#N/A	#N/A	#N/A	#N/A	#N/A	#N/A	#N/A	#N/A
fig|404999.4.peg.1820	Rueg1_121116_1877149_1877694 FIG01072755: hypothetical protein	#N/A	#N/A	#N/A	#N/A	#N/A	#N/A	#N/A	#N/A	#N/A	#N/A	#N/A	#N/A	#N/A	#N/A	#N/A	#N/A
fig|404999.4.peg.2547	Rueg1_121116_2651017_2649284 Sensor histidine kinase ChvG (EC 2.7.3.-)	#N/A	#N/A	#N/A	#N/A	#N/A	#N/A	#N/A	#N/A	#N/A	#N/A	#N/A	#N/A	#N/A	#N/A	#N/A	#N/A
fig|404999.4.peg.4178	Rueg2_121116_1138265_1137531 methyltransferase, FkbM family	#N/A	#N/A	#N/A	#N/A	#N/A	#N/A	#N/A	#N/A	#N/A	#N/A	#N/A	#N/A	#N/A	#N/A	#N/A	#N/A
fig|404999.4.peg.2808	Rueg1_121116_2896858_2897775 Ornithine cyclodeaminase (EC 4.3.1.12)	#N/A	#N/A	#N/A	#N/A	#N/A	#N/A	#N/A	#N/A	#N/A	#N/A	#N/A	#N/A	#N/A	#N/A	#N/A	#N/A
fig|404999.4.peg.3860	Rueg2_121116_829104_829808 Purine nucleoside phosphorylase (EC 2.4.2.1)	#N/A	#N/A	#N/A	#N/A	#N/A	#N/A	#N/A	#N/A	#N/A	#N/A	#N/A	#N/A	#N/A	#N/A	#N/A	#N/A
fig|404999.4.peg.4478	pRueg2_121116_106617_108503 Multicopper oxidase	#N/A	#N/A	#N/A	#N/A	#N/A	#N/A	#N/A	#N/A	#N/A	#N/A	#N/A	#N/A	#N/A	#N/A	#N/A	#N/A
fig|404999.4.peg.800	Rueg1_121116_829392_830420 Sensory box/GGDEF family protein	#N/A	#N/A	#N/A	#N/A	#N/A	#N/A	#N/A	#N/A	#N/A	#N/A	#N/A	#N/A	#N/A	#N/A	#N/A	#N/A
fig|404999.4.peg.426	Rueg1_121116_431315_430380 tRNA(Cytosine32)-2-thiocytidine synthetase	#N/A	#N/A	#N/A	#N/A	#N/A	#N/A	#N/A	#N/A	#N/A	#N/A	#N/A	#N/A	#N/A	#N/A	#N/A	#N/A
fig|404999.4.peg.2192	Rueg1_121116_2256851_2255967 D-alanine--D-alanine ligase B (EC 6.3.2.4)	#N/A	#N/A	#N/A	#N/A	#N/A	#N/A	#N/A	#N/A	#N/A	#N/A	#N/A	#N/A	#N/A	#N/A	#N/A	#N/A
fig|404999.4.peg.732	Rueg1_121116_760625_761374 Benzoate transport related protein	#N/A	#N/A	#N/A	#N/A	#N/A	#N/A	#N/A	#N/A	#N/A	#N/A	#N/A	#N/A	#N/A	#N/A	#N/A	#N/A
fig|404999.4.peg.1687	Rueg1_121116_1739465_1739935 Molybdenum cofactor biosynthesis protein MoaC	#N/A	#N/A	#N/A	#N/A	#N/A	#N/A	#N/A	#N/A	#N/A	#N/A	#N/A	#N/A	#N/A	#N/A	#N/A	#N/A
fig|404999.4.peg.2704	Rueg1_121116_2796364_2797560 Membrane-bound lytic murein transglycosylase B (EC 3.2.1.-)	#N/A	#N/A	#N/A	#N/A	#N/A	#N/A	#N/A	#N/A	#N/A	#N/A	#N/A	#N/A	#N/A	#N/A	#N/A	#N/A
fig|404999.4.peg.1574	Rueg1_121116_1621635_1622960 Phosphate transport system permease protein PstA (TC 3.A.1.7.1)	#N/A	#N/A	#N/A	#N/A	#N/A	#N/A	#N/A	#N/A	#N/A	#N/A	#N/A	#N/A	#N/A	#N/A	#N/A	#N/A
fig|404999.4.peg.3806	Rueg2_121116_780570_780863 Msl4750 protein	#N/A	#N/A	#N/A	#N/A	#N/A	#N/A	#N/A	#N/A	#N/A	#N/A	#N/A	#N/A	#N/A	#N/A	#N/A	#N/A
fig|404999.4.peg.2573	Rueg1_121116_2676729_2676157 Mlr4105 protein	#N/A	#N/A	#N/A	#N/A	#N/A	#N/A	#N/A	#N/A	#N/A	#N/A	#N/A	#N/A	#N/A	#N/A	#N/A	#N/A
fig|404999.4.peg.1639	Rueg1_121116_1689641_1689345 FIG01075668: hypothetical protein	#N/A	#N/A	#N/A	#N/A	#N/A	#N/A	#N/A	#N/A	#N/A	#N/A	#N/A	#N/A	#N/A	#N/A	#N/A	#N/A
fig|404999.4.peg.1321	Rueg1_121116_1350855_1351277 Thioesterase family protein	#N/A	#N/A	#N/A	#N/A	#N/A	#N/A	#N/A	#N/A	#N/A	#N/A	#N/A	#N/A	#N/A	#N/A	#N/A	#N/A
fig|404999.4.peg.155	Rueg1_121116_156633_156523,Rueg1_121116_156519_156514,Rueg1_121116_156510_156328,Rueg1_121116_156326_155781 Mlr4354 like protein	#N/A	#N/A	#N/A	#N/A	#N/A	#N/A	#N/A	#N/A	#N/A	#N/A	#N/A	#N/A	#N/A	#N/A	#N/A	#N/A
fig|404999.4.peg.4195	Rueg2_121116_1152427_1152906 FIG00993497: hypothetical protein	#N/A	#N/A	#N/A	#N/A	#N/A	#N/A	#N/A	#N/A	#N/A	#N/A	#N/A	#N/A	#N/A	#N/A	#N/A	#N/A
fig|404999.4.peg.2066	Rueg1_121116_2128490_2128537,Rueg1_121116_2128544_2128738,Rueg1_121116_2128742_2128798,Rueg1_121116_2128800_2129813 ABC transporter, periplasmic spermidine putrescine-binding protein PotD (TC 3.A.1.11.1)	#N/A	#N/A	#N/A	#N/A	#N/A	#N/A	#N/A	#N/A	#N/A	#N/A	#N/A	#N/A	#N/A	#N/A	#N/A	#N/A
fig|404999.4.peg.740	Rueg1_121116_770432_771271 Tryptophan 2,3-dioxygenase (EC 1.13.11.11)	#N/A	#N/A	#N/A	#N/A	#N/A	#N/A	#N/A	#N/A	#N/A	#N/A	#N/A	#N/A	#N/A	#N/A	#N/A	#N/A
fig|404999.4.peg.2574	Rueg1_121116_2677409_2676759 Histone acetyltransferase HPA2 and related acetyltransferases	#N/A	#N/A	#N/A	#N/A	#N/A	#N/A	#N/A	#N/A	#N/A	#N/A	#N/A	#N/A	#N/A	#N/A	#N/A	#N/A
fig|404999.4.peg.3279	Rueg2_121116_226831_227598 tRNA (guanine46-N7-)-methyltransferase (EC 2.1.1.33)	#N/A	#N/A	#N/A	#N/A	#N/A	#N/A	#N/A	#N/A	#N/A	#N/A	#N/A	#N/A	#N/A	#N/A	#N/A	#N/A
fig|404999.4.peg.1459	Rueg1_121116_1498870_1499640 Undecaprenyl pyrophosphate synthetase (EC 2.5.1.31)	#N/A	#N/A	#N/A	#N/A	#N/A	#N/A	#N/A	#N/A	#N/A	#N/A	#N/A	#N/A	#N/A	#N/A	#N/A	#N/A
fig|404999.4.peg.3981	Rueg2_121116_930566_930117 FIG01072627: hypothetical protein	#N/A	#N/A	#N/A	#N/A	#N/A	#N/A	#N/A	#N/A	#N/A	#N/A	#N/A	#N/A	#N/A	#N/A	#N/A	#N/A
fig|404999.4.peg.2672	Rueg1_121116_2770609_2771439 Prephenate dehydratase (EC 4.2.1.51)	#N/A	#N/A	#N/A	#N/A	#N/A	#N/A	#N/A	#N/A	#N/A	#N/A	#N/A	#N/A	#N/A	#N/A	#N/A	#N/A
fig|404999.4.peg.3684	Rueg2_121116_663246_664454 Maltose/maltodextrin ABC transporter, substrate binding periplasmic protein MalE	#N/A	#N/A	#N/A	#N/A	#N/A	#N/A	#N/A	#N/A	#N/A	#N/A	#N/A	#N/A	#N/A	#N/A	#N/A	#N/A
fig|404999.4.peg.2325	Rueg1_121116_2388937_2389224 Sterol carrier family protein	#N/A	#N/A	#N/A	#N/A	#N/A	#N/A	#N/A	#N/A	#N/A	#N/A	#N/A	#N/A	#N/A	#N/A	#N/A	#N/A
fig|404999.4.peg.1754	Rueg1_121116_1813519_1813725 Cold shock protein CspA	#N/A	#N/A	#N/A	#N/A	#N/A	#N/A	#N/A	#N/A	#N/A	#N/A	#N/A	#N/A	#N/A	#N/A	#N/A	#N/A
fig|404999.4.peg.899	Rueg1_121116_933692_932760 Riboflavin kinase (EC 2.7.1.26) / FMN adenylyltransferase (EC 2.7.7.2)	#N/A	#N/A	#N/A	#N/A	#N/A	#N/A	#N/A	#N/A	#N/A	#N/A	#N/A	#N/A	#N/A	#N/A	#N/A	#N/A
fig|404999.4.peg.123	Rueg1_121116_121938_122624 Predicted regulator PutR for proline utilization, GntR family	#N/A	#N/A	#N/A	#N/A	#N/A	#N/A	#N/A	#N/A	#N/A	#N/A	#N/A	#N/A	#N/A	#N/A	#N/A	#N/A
fig|404999.4.peg.3367	Rueg2_121116_322795_321605 hypothetical protein	#N/A	#N/A	#N/A	#N/A	#N/A	#N/A	#N/A	#N/A	#N/A	#N/A	#N/A	#N/A	#N/A	#N/A	#N/A	#N/A
fig|404999.4.peg.2464	Rueg1_121116_2554784_2556091 Predicted ATPase with chaperone activity, associated with Flp pilus assembly	#N/A	#N/A	#N/A	#N/A	#N/A	#N/A	#N/A	#N/A	#N/A	#N/A	#N/A	#N/A	#N/A	#N/A	#N/A	#N/A
fig|404999.4.peg.676	Rueg1_121116_697510_698178 Predicted regulator PutR for proline utilization, GntR family	#N/A	#N/A	#N/A	#N/A	#N/A	#N/A	#N/A	#N/A	#N/A	#N/A	#N/A	#N/A	#N/A	#N/A	#N/A	#N/A
fig|404999.4.peg.2368	Rueg1_121116_2448269_2448898 hypothetical protein	#N/A	#N/A	#N/A	#N/A	#N/A	#N/A	#N/A	#N/A	#N/A	#N/A	#N/A	#N/A	#N/A	#N/A	#N/A	#N/A
fig|404999.4.peg.4103	Rueg2_121116_1058068_1059258 RND efflux system, membrane fusion protein CmeA	#N/A	#N/A	#N/A	#N/A	#N/A	#N/A	#N/A	#N/A	#N/A	#N/A	#N/A	#N/A	#N/A	#N/A	#N/A	#N/A
fig|404999.4.peg.1638	Rueg1_121116_1689348_1688383 5,10-methylenetetrahydrofolate reductase (EC 1.5.1.20)	#N/A	#N/A	#N/A	#N/A	#N/A	#N/A	#N/A	#N/A	#N/A	#N/A	#N/A	#N/A	#N/A	#N/A	#N/A	#N/A
fig|404999.4.peg.2001	Rueg1_121116_2057753_2056515 N-acetylmuramoyl-L-alanine amidase (EC 3.5.1.28)	#N/A	#N/A	#N/A	#N/A	#N/A	#N/A	#N/A	#N/A	#N/A	#N/A	#N/A	#N/A	#N/A	#N/A	#N/A	#N/A
fig|404999.4.peg.1752	Rueg1_121116_1813159_1812353 Serine acetyltransferase (EC 2.3.1.30)	#N/A	#N/A	#N/A	#N/A	#N/A	#N/A	#N/A	#N/A	#N/A	#N/A	#N/A	#N/A	#N/A	#N/A	#N/A	#N/A
fig|404999.4.peg.3387	Rueg2_121116_341939_341067 Glucose-1-phosphate thymidylyltransferase (EC 2.7.7.24)	#N/A	#N/A	#N/A	#N/A	#N/A	#N/A	#N/A	#N/A	#N/A	#N/A	#N/A	#N/A	#N/A	#N/A	#N/A	#N/A
fig|404999.4.peg.416	Rueg1_121116_420827_420330 Phosphoglycerate mutase family protein	#N/A	#N/A	#N/A	#N/A	#N/A	#N/A	#N/A	#N/A	#N/A	#N/A	#N/A	#N/A	#N/A	#N/A	#N/A	#N/A
fig|404999.4.peg.1633	Rueg1_121116_1684778_1684509 LSU ribosomal protein L27p	#N/A	#N/A	#N/A	#N/A	#N/A	#N/A	#N/A	#N/A	#N/A	#N/A	#N/A	#N/A	#N/A	#N/A	#N/A	#N/A
fig|404999.4.peg.3097	Rueg2_121116_25619_24792 Methionine ABC transporter substrate-binding protein	#N/A	#N/A	#N/A	#N/A	#N/A	#N/A	#N/A	#N/A	#N/A	#N/A	#N/A	#N/A	#N/A	#N/A	#N/A	#N/A
fig|404999.4.peg.1870	Rueg1_121116_1927784_1926774 tRNA dihydrouridine synthase A	#N/A	#N/A	#N/A	#N/A	#N/A	#N/A	#N/A	#N/A	#N/A	#N/A	#N/A	#N/A	#N/A	#N/A	#N/A	#N/A
fig|404999.4.peg.4046	Rueg2_121116_999796_998825 Allophanate hydrolase 2 subunit 2 (EC 3.5.1.54)	#N/A	#N/A	#N/A	#N/A	#N/A	#N/A	#N/A	#N/A	#N/A	#N/A	#N/A	#N/A	#N/A	#N/A	#N/A	#N/A
fig|404999.4.peg.2345	Rueg1_121116_2408472_2408080 L-ectoine synthase (EC 4.2.1.-)	#N/A	#N/A	#N/A	#N/A	#N/A	#N/A	#N/A	#N/A	#N/A	#N/A	#N/A	#N/A	#N/A	#N/A	#N/A	#N/A
fig|404999.4.peg.3902	Rueg2_121116_863020_864051 MJ0042 family finger-like domain protein	#N/A	#N/A	#N/A	#N/A	#N/A	#N/A	#N/A	#N/A	#N/A	#N/A	#N/A	#N/A	#N/A	#N/A	#N/A	#N/A
fig|404999.4.peg.111	Rueg1_121116_111441_111070 flagellar protein FlaF	#N/A	#N/A	#N/A	#N/A	#N/A	#N/A	#N/A	#N/A	#N/A	#N/A	#N/A	#N/A	#N/A	#N/A	#N/A	#N/A
fig|404999.4.peg.2165	Rueg1_121116_2223588_2224580 Oligopeptide transport system permease protein OppC (TC 3.A.1.5.1)	#N/A	#N/A	#N/A	#N/A	#N/A	#N/A	#N/A	#N/A	#N/A	#N/A	#N/A	#N/A	#N/A	#N/A	#N/A	#N/A
fig|404999.4.peg.2681	Rueg1_121116_2779151_2779047,Rueg1_121116_2779047_2778304 Pyridoxine 5'-phosphate synthase (EC 2.6.99.2)	#N/A	#N/A	#N/A	#N/A	#N/A	#N/A	#N/A	#N/A	#N/A	#N/A	#N/A	#N/A	#N/A	#N/A	#N/A	#N/A
fig|404999.4.peg.1856	Rueg1_121116_1915125_1915667 Lysine decarboxylase family	#N/A	#N/A	#N/A	#N/A	#N/A	#N/A	#N/A	#N/A	#N/A	#N/A	#N/A	#N/A	#N/A	#N/A	#N/A	#N/A
fig|404999.4.peg.3845	Rueg2_121116_811987_812058,Rueg2_121116_812062_812715 Inactive homolog of metal-dependent proteases, putative molecular chaperone	#N/A	#N/A	#N/A	#N/A	#N/A	#N/A	#N/A	#N/A	#N/A	#N/A	#N/A	#N/A	#N/A	#N/A	#N/A	#N/A
fig|404999.4.peg.4368	pRueg2_121116_2571_3539 Plasmid replication protein RepB	#N/A	#N/A	#N/A	#N/A	#N/A	#N/A	#N/A	#N/A	#N/A	#N/A	#N/A	#N/A	#N/A	#N/A	#N/A	#N/A
fig|404999.4.peg.4186	Rueg2_121116_1144147_1144908 Phenylacetate-CoA oxygenase, PaaI subunit	#N/A	#N/A	#N/A	#N/A	#N/A	#N/A	#N/A	#N/A	#N/A	#N/A	#N/A	#N/A	#N/A	#N/A	#N/A	#N/A
fig|404999.4.peg.4403	pRueg2_121116_37500_38159 Outer membrane protein	#N/A	#N/A	#N/A	#N/A	#N/A	#N/A	#N/A	#N/A	#N/A	#N/A	#N/A	#N/A	#N/A	#N/A	#N/A	#N/A
fig|404999.4.peg.1945	Rueg1_121116_2001281_2001559 Integration host factor alpha subunit	#N/A	#N/A	#N/A	#N/A	#N/A	#N/A	#N/A	#N/A	#N/A	#N/A	#N/A	#N/A	#N/A	#N/A	#N/A	#N/A
fig|404999.4.peg.192	Rueg1_121116_196791_196327 PTS system nitrogen-specific IIA component, PtsN	#N/A	#N/A	#N/A	#N/A	#N/A	#N/A	#N/A	#N/A	#N/A	#N/A	#N/A	#N/A	#N/A	#N/A	#N/A	#N/A
fig|404999.4.peg.2455	Rueg1_121116_2545711_2547048 Type II/IV secretion system secretin RcpA/CpaC, associated with Flp pilus assembly	#N/A	#N/A	#N/A	#N/A	#N/A	#N/A	#N/A	#N/A	#N/A	#N/A	#N/A	#N/A	#N/A	#N/A	#N/A	#N/A
fig|404999.4.peg.507	Rueg1_121116_516855_517817 Glucokinase (EC 2.7.1.2)	#N/A	#N/A	#N/A	#N/A	#N/A	#N/A	#N/A	#N/A	#N/A	#N/A	#N/A	#N/A	#N/A	#N/A	#N/A	#N/A
fig|404999.4.peg.90	Rueg1_121116_92796_93266 flagellar basal body-associated protein FliL	#N/A	#N/A	#N/A	#N/A	#N/A	#N/A	#N/A	#N/A	#N/A	#N/A	#N/A	#N/A	#N/A	#N/A	#N/A	#N/A
fig|404999.4.peg.2478	Rueg1_121116_2569789_2569094 MotA/TolQ/ExbB proton channel family protein	#N/A	#N/A	#N/A	#N/A	#N/A	#N/A	#N/A	#N/A	#N/A	#N/A	#N/A	#N/A	#N/A	#N/A	#N/A	#N/A
fig|404999.4.peg.1861	Rueg1_121116_1918453_1917905 Sarcosine oxidase gamma subunit (EC 1.5.3.1)	#N/A	#N/A	#N/A	#N/A	#N/A	#N/A	#N/A	#N/A	#N/A	#N/A	#N/A	#N/A	#N/A	#N/A	#N/A	#N/A
fig|404999.4.peg.3356	Rueg2_121116_304373_302979 Uricase (EC 1.7.3.3)	#N/A	#N/A	#N/A	#N/A	#N/A	#N/A	#N/A	#N/A	#N/A	#N/A	#N/A	#N/A	#N/A	#N/A	#N/A	#N/A
fig|404999.4.peg.683	Rueg1_121116_705046_705441 Lactoylglutathione lyase (EC 4.4.1.5)	#N/A	#N/A	#N/A	#N/A	#N/A	#N/A	#N/A	#N/A	#N/A	#N/A	#N/A	#N/A	#N/A	#N/A	#N/A	#N/A
fig|404999.4.peg.3224	Rueg2_121116_172968_173651 putative peptidase	#N/A	#N/A	#N/A	#N/A	#N/A	#N/A	#N/A	#N/A	#N/A	#N/A	#N/A	#N/A	#N/A	#N/A	#N/A	#N/A
fig|404999.4.peg.914	Rueg1_121116_951506_952531 Allophanate hydrolase 2 subunit 2 (EC 3.5.1.54)	#N/A	#N/A	#N/A	#N/A	#N/A	#N/A	#N/A	#N/A	#N/A	#N/A	#N/A	#N/A	#N/A	#N/A	#N/A	#N/A
fig|404999.4.peg.2635	Rueg1_121116_2730852_2730151 RIKEN cDNA 2310005O14	#N/A	#N/A	#N/A	#N/A	#N/A	#N/A	#N/A	#N/A	#N/A	#N/A	#N/A	#N/A	#N/A	#N/A	#N/A	#N/A
fig|404999.4.peg.1797	Rueg1_121116_1851647_1851264 Two-component response regulator	#N/A	#N/A	#N/A	#N/A	#N/A	#N/A	#N/A	#N/A	#N/A	#N/A	#N/A	#N/A	#N/A	#N/A	#N/A	#N/A
fig|404999.4.peg.1630	Rueg1_121116_1682545_1681439 Glutamate 5-kinase (EC 2.7.2.11)	#N/A	#N/A	#N/A	#N/A	#N/A	#N/A	#N/A	#N/A	#N/A	#N/A	#N/A	#N/A	#N/A	#N/A	#N/A	#N/A
fig|404999.4.peg.3500	Rueg2_121116_463377_462808 FIG01073838: hypothetical protein	#N/A	#N/A	#N/A	#N/A	#N/A	#N/A	#N/A	#N/A	#N/A	#N/A	#N/A	#N/A	#N/A	#N/A	#N/A	#N/A
fig|404999.4.peg.1799	Rueg1_121116_1858435_1856045 Methyl-accepting chemotaxis protein	#N/A	#N/A	#N/A	#N/A	#N/A	#N/A	#N/A	#N/A	#N/A	#N/A	#N/A	#N/A	#N/A	#N/A	#N/A	#N/A
fig|404999.4.peg.1231	Rueg1_121116_1257015_1257503 Twin-arginine translocation protein TatB	#N/A	#N/A	#N/A	#N/A	#N/A	#N/A	#N/A	#N/A	#N/A	#N/A	#N/A	#N/A	#N/A	#N/A	#N/A	#N/A
fig|404999.4.peg.1353	Rueg1_121116_1384020_1384406 NADH:ubiquinone oxidoreductase 17.2 kD subunit	#N/A	#N/A	#N/A	#N/A	#N/A	#N/A	#N/A	#N/A	#N/A	#N/A	#N/A	#N/A	#N/A	#N/A	#N/A	#N/A
fig|404999.4.peg.1062	Rueg1_121116_1096179_1096643 FIG01072900: hypothetical protein	#N/A	#N/A	#N/A	#N/A	#N/A	#N/A	#N/A	#N/A	#N/A	#N/A	#N/A	#N/A	#N/A	#N/A	#N/A	#N/A
fig|404999.4.peg.768	Rueg1_121116_800126_798858 Iron-regulated protein A precursor	#N/A	#N/A	#N/A	#N/A	#N/A	#N/A	#N/A	#N/A	#N/A	#N/A	#N/A	#N/A	#N/A	#N/A	#N/A	#N/A
fig|404999.4.peg.2400	Rueg1_121116_2491330_2492160 Arsenate reductase (EC 1.20.4.1) ; ArsR family transcriptional regulator	#N/A	#N/A	#N/A	#N/A	#N/A	#N/A	#N/A	#N/A	#N/A	#N/A	#N/A	#N/A	#N/A	#N/A	#N/A	#N/A
fig|404999.4.peg.15	Rueg1_121116_18587_19459 Ribokinase (EC 2.7.1.15)	#N/A	#N/A	#N/A	#N/A	#N/A	#N/A	#N/A	#N/A	#N/A	#N/A	#N/A	#N/A	#N/A	#N/A	#N/A	#N/A
fig|404999.4.peg.4414	pRueg2_121116_47778_47308 Mn-dependent transcriptional regulator MntR	#N/A	#N/A	#N/A	#N/A	#N/A	#N/A	#N/A	#N/A	#N/A	#N/A	#N/A	#N/A	#N/A	#N/A	#N/A	#N/A
fig|404999.4.peg.41	Rueg1_121116_41498_41569,Rueg1_121116_41573_42448 FIG147869: Carbon-nitrogen hydrolase	#N/A	#N/A	#N/A	#N/A	#N/A	#N/A	#N/A	#N/A	#N/A	#N/A	#N/A	#N/A	#N/A	#N/A	#N/A	#N/A
fig|404999.4.peg.3297	Rueg2_121116_243782_243051 Peptidyl-tRNA hydrolase (EC 3.1.1.29)	#N/A	#N/A	#N/A	#N/A	#N/A	#N/A	#N/A	#N/A	#N/A	#N/A	#N/A	#N/A	#N/A	#N/A	#N/A	#N/A
fig|404999.4.peg.3274	Rueg2_121116_222002_222904 Magnesium and cobalt efflux protein CorC	#N/A	#N/A	#N/A	#N/A	#N/A	#N/A	#N/A	#N/A	#N/A	#N/A	#N/A	#N/A	#N/A	#N/A	#N/A	#N/A
fig|404999.4.peg.3055	Rueg1_121116_3164350_3165348 COG3178: Predicted phosphotransferase related to Ser/Thr protein kinases	#N/A	#N/A	#N/A	#N/A	#N/A	#N/A	#N/A	#N/A	#N/A	#N/A	#N/A	#N/A	#N/A	#N/A	#N/A	#N/A
fig|404999.4.peg.2743	Rueg1_121116_2829280_2829369,Rueg1_121116_2829373_2830386 Cyclase	#N/A	#N/A	#N/A	#N/A	#N/A	#N/A	#N/A	#N/A	#N/A	#N/A	#N/A	#N/A	#N/A	#N/A	#N/A	#N/A
fig|404999.4.peg.1677	Rueg1_121116_1729157_1729687 Xanthine-guanine phosphoribosyltransferase (EC 2.4.2.22)	#N/A	#N/A	#N/A	#N/A	#N/A	#N/A	#N/A	#N/A	#N/A	#N/A	#N/A	#N/A	#N/A	#N/A	#N/A	#N/A
fig|404999.4.peg.1466	Rueg1_121116_1506542_1507024 (3R)-hydroxymyristoyl-[acyl carrier protein] dehydratase (EC 4.2.1.-)	#N/A	#N/A	#N/A	#N/A	#N/A	#N/A	#N/A	#N/A	#N/A	#N/A	#N/A	#N/A	#N/A	#N/A	#N/A	#N/A
fig|404999.4.peg.4015	Rueg2_121116_967451_967104 Chemotaxis protein CheD	#N/A	#N/A	#N/A	#N/A	#N/A	#N/A	#N/A	#N/A	#N/A	#N/A	#N/A	#N/A	#N/A	#N/A	#N/A	#N/A
fig|404999.4.peg.3900	Rueg2_121116_862793_862116 Cell division transporter, ATP-binding protein FtsE (TC 3.A.5.1.1)	#N/A	#N/A	#N/A	#N/A	#N/A	#N/A	#N/A	#N/A	#N/A	#N/A	#N/A	#N/A	#N/A	#N/A	#N/A	#N/A
fig|404999.4.peg.246	Rueg1_121116_256565_256260 anti-sigma F factor antagonist (spoIIAA-2); anti sigma b factor antagonist RsbV	#N/A	#N/A	#N/A	#N/A	#N/A	#N/A	#N/A	#N/A	#N/A	#N/A	#N/A	#N/A	#N/A	#N/A	#N/A	#N/A
fig|404999.4.peg.2273	Rueg1_121116_2336489_2337256 COG1496: Uncharacterized conserved protein	#N/A	#N/A	#N/A	#N/A	#N/A	#N/A	#N/A	#N/A	#N/A	#N/A	#N/A	#N/A	#N/A	#N/A	#N/A	#N/A
fig|404999.4.peg.1835	Rueg1_121116_1891365_1891081 Preprotein translocase subunit YajC (TC 3.A.5.1.1)	#N/A	#N/A	#N/A	#N/A	#N/A	#N/A	#N/A	#N/A	#N/A	#N/A	#N/A	#N/A	#N/A	#N/A	#N/A	#N/A
fig|404999.4.peg.1803	Rueg1_121116_1864084_1864422 Nitrogen regulatory protein P-II	#N/A	#N/A	#N/A	#N/A	#N/A	#N/A	#N/A	#N/A	#N/A	#N/A	#N/A	#N/A	#N/A	#N/A	#N/A	#N/A
fig|404999.4.peg.1667	Rueg1_121116_1714979_1714314 Phospholipase/carboxylesterase family protein (EC 3.1.-.-)	#N/A	#N/A	#N/A	#N/A	#N/A	#N/A	#N/A	#N/A	#N/A	#N/A	#N/A	#N/A	#N/A	#N/A	#N/A	#N/A
fig|404999.4.peg.735	Rueg1_121116_762462_762857 Putative translation initiation inhibitor, yjgF family	#N/A	#N/A	#N/A	#N/A	#N/A	#N/A	#N/A	#N/A	#N/A	#N/A	#N/A	#N/A	#N/A	#N/A	#N/A	#N/A
fig|404999.4.peg.2975	Rueg1_121116_3094116_3094565 Ubiquinol-cytochrome C reductase iron-sulfur subunit (EC 1.10.2.2)	#N/A	#N/A	#N/A	#N/A	#N/A	#N/A	#N/A	#N/A	#N/A	#N/A	#N/A	#N/A	#N/A	#N/A	#N/A	#N/A
fig|404999.4.peg.2917	Rueg1_121116_3017562_3016795 Hydroxypyruvate isomerase (EC 5.3.1.22)	#N/A	#N/A	#N/A	#N/A	#N/A	#N/A	#N/A	#N/A	#N/A	#N/A	#N/A	#N/A	#N/A	#N/A	#N/A	#N/A
fig|404999.4.peg.2131	Rueg1_121116_2188611_2188342 hypothetical protein	#N/A	#N/A	#N/A	#N/A	#N/A	#N/A	#N/A	#N/A	#N/A	#N/A	#N/A	#N/A	#N/A	#N/A	#N/A	#N/A
fig|404999.4.peg.835	Rueg1_121116_871298_871756 FIG00987907: hypothetical protein	#N/A	#N/A	#N/A	#N/A	#N/A	#N/A	#N/A	#N/A	#N/A	#N/A	#N/A	#N/A	#N/A	#N/A	#N/A	#N/A
fig|404999.4.peg.2648	Rueg1_121116_2744581_2743643 Phage lysin, glycosyl hydrolase, family 25	#N/A	#N/A	#N/A	#N/A	#N/A	#N/A	#N/A	#N/A	#N/A	#N/A	#N/A	#N/A	#N/A	#N/A	#N/A	#N/A
fig|404999.4.peg.755	Rueg1_121116_783137_782328 Cobalt-precorrin-3b C17-methyltransferase	#N/A	#N/A	#N/A	#N/A	#N/A	#N/A	#N/A	#N/A	#N/A	#N/A	#N/A	#N/A	#N/A	#N/A	#N/A	#N/A
fig|404999.4.peg.393	Rueg1_121116_397297_398661 Preprotein translocase secY subunit (TC 3.A.5.1.1)	#N/A	#N/A	#N/A	#N/A	#N/A	#N/A	#N/A	#N/A	#N/A	#N/A	#N/A	#N/A	#N/A	#N/A	#N/A	#N/A
fig|404999.4.peg.2985	Rueg1_121116_3104035_3105381 hypothetical protein	#N/A	#N/A	#N/A	#N/A	#N/A	#N/A	#N/A	#N/A	#N/A	#N/A	#N/A	#N/A	#N/A	#N/A	#N/A	#N/A
fig|404999.4.peg.935	Rueg1_121116_967709_967122 Imidazoleglycerol-phosphate dehydratase (EC 4.2.1.19)	#N/A	#N/A	#N/A	#N/A	#N/A	#N/A	#N/A	#N/A	#N/A	#N/A	#N/A	#N/A	#N/A	#N/A	#N/A	#N/A
fig|404999.4.peg.2640	Rueg1_121116_2736212_2735427 Peptidase, family S49	#N/A	#N/A	#N/A	#N/A	#N/A	#N/A	#N/A	#N/A	#N/A	#N/A	#N/A	#N/A	#N/A	#N/A	#N/A	#N/A
fig|404999.4.peg.2812	Rueg1_121116_2900114_2901178 ATPase, AFG1 family	#N/A	#N/A	#N/A	#N/A	#N/A	#N/A	#N/A	#N/A	#N/A	#N/A	#N/A	#N/A	#N/A	#N/A	#N/A	#N/A
fig|404999.4.peg.337	Rueg1_121116_352233_353291 hypothetical protein	#N/A	#N/A	#N/A	#N/A	#N/A	#N/A	#N/A	#N/A	#N/A	#N/A	#N/A	#N/A	#N/A	#N/A	#N/A	#N/A
fig|404999.4.peg.1058	Rueg1_121116_1092741_1091902 FIG01073701: hypothetical protein	#N/A	#N/A	#N/A	#N/A	#N/A	#N/A	#N/A	#N/A	#N/A	#N/A	#N/A	#N/A	#N/A	#N/A	#N/A	#N/A
fig|404999.4.peg.934	Rueg1_121116_967018_966380 Imidazole glycerol phosphate synthase amidotransferase subunit (EC 2.4.2.-)	#N/A	#N/A	#N/A	#N/A	#N/A	#N/A	#N/A	#N/A	#N/A	#N/A	#N/A	#N/A	#N/A	#N/A	#N/A	#N/A
fig|404999.4.peg.349	Rueg1_121116_368685_369497 FIG01073867: hypothetical protein	#N/A	#N/A	#N/A	#N/A	#N/A	#N/A	#N/A	#N/A	#N/A	#N/A	#N/A	#N/A	#N/A	#N/A	#N/A	#N/A
fig|404999.4.peg.3185	Rueg2_121116_122029_122874 Flagellin protein FlaA	#N/A	#N/A	#N/A	#N/A	#N/A	#N/A	#N/A	#N/A	#N/A	#N/A	#N/A	#N/A	#N/A	#N/A	#N/A	#N/A
fig|404999.4.peg.331	Rueg1_121116_346673_345843 Oxidoreductase, short-chain dehydrogenase/reductase family	#N/A	#N/A	#N/A	#N/A	#N/A	#N/A	#N/A	#N/A	#N/A	#N/A	#N/A	#N/A	#N/A	#N/A	#N/A	#N/A
fig|404999.4.peg.1116	Rueg1_121116_1149538_1150821 Lipoprotein releasing system transmembrane protein LolE	#N/A	#N/A	#N/A	#N/A	#N/A	#N/A	#N/A	#N/A	#N/A	#N/A	#N/A	#N/A	#N/A	#N/A	#N/A	#N/A
fig|404999.4.peg.2022	Rueg1_121116_2077534_2076590 Glycerophosphoryl diester phosphodiesterase (EC 3.1.4.46)	#N/A	#N/A	#N/A	#N/A	#N/A	#N/A	#N/A	#N/A	#N/A	#N/A	#N/A	#N/A	#N/A	#N/A	#N/A	#N/A
fig|404999.4.peg.3787	Rueg2_121116_755147_756709 COG0028: Thiamine pyrophosphate-requiring enzymes	#N/A	#N/A	#N/A	#N/A	#N/A	#N/A	#N/A	#N/A	#N/A	#N/A	#N/A	#N/A	#N/A	#N/A	#N/A	#N/A
fig|404999.4.peg.58	Rueg1_121116_64578_63715 Octaprenyl-diphosphate synthase (EC 2.5.1.-) / Dimethylallyltransferase (EC 2.5.1.1) / Geranyltranstransferase (farnesyldiphosphate synthase) (EC 2.5.1.10) / Geranylgeranyl pyrophosphate synthetase (EC 2.5.1.29)	#N/A	#N/A	#N/A	#N/A	#N/A	#N/A	#N/A	#N/A	#N/A	#N/A	#N/A	#N/A	#N/A	#N/A	#N/A	#N/A
fig|404999.4.peg.170	Rueg1_121116_172146_172409 SSU ribosomal protein S20p	#N/A	#N/A	#N/A	#N/A	#N/A	#N/A	#N/A	#N/A	#N/A	#N/A	#N/A	#N/A	#N/A	#N/A	#N/A	#N/A
fig|404999.4.peg.294	Rueg1_121116_304591_303935 Phosphoglycerate mutase family protein	#N/A	#N/A	#N/A	#N/A	#N/A	#N/A	#N/A	#N/A	#N/A	#N/A	#N/A	#N/A	#N/A	#N/A	#N/A	#N/A
fig|404999.4.peg.3817	Rueg2_121116_789691_789990 hypothetical protein	#N/A	#N/A	#N/A	#N/A	#N/A	#N/A	#N/A	#N/A	#N/A	#N/A	#N/A	#N/A	#N/A	#N/A	#N/A	#N/A
fig|404999.4.peg.3414	Rueg2_121116_378548_379402 Methionine aminopeptidase (EC 3.4.11.18)	#N/A	#N/A	#N/A	#N/A	#N/A	#N/A	#N/A	#N/A	#N/A	#N/A	#N/A	#N/A	#N/A	#N/A	#N/A	#N/A
fig|404999.4.peg.1601	Rueg1_121116_1650282_1649995 FIG01024109: hypothetical protein	#N/A	#N/A	#N/A	#N/A	#N/A	#N/A	#N/A	#N/A	#N/A	#N/A	#N/A	#N/A	#N/A	#N/A	#N/A	#N/A
fig|404999.4.peg.1940	Rueg1_121116_1997882_1997415 Outer membrane lipoprotein OmlA	#N/A	#N/A	#N/A	#N/A	#N/A	#N/A	#N/A	#N/A	#N/A	#N/A	#N/A	#N/A	#N/A	#N/A	#N/A	#N/A
fig|404999.4.peg.2836	Rueg1_121116_2932447_2930972 Succinate-semialdehyde dehydrogenase [NADP+] (EC 1.2.1.16)	#N/A	#N/A	#N/A	#N/A	#N/A	#N/A	#N/A	#N/A	#N/A	#N/A	#N/A	#N/A	#N/A	#N/A	#N/A	#N/A
fig|404999.4.peg.789	Rueg1_121116_821230_820502 NTP pyrophosphohydrolases including oxidative damage repair enzymes	#N/A	#N/A	#N/A	#N/A	#N/A	#N/A	#N/A	#N/A	#N/A	#N/A	#N/A	#N/A	#N/A	#N/A	#N/A	#N/A
fig|404999.4.peg.1701	Rueg1_121116_1755242_1754214 N-acetyl-gamma-glutamyl-phosphate reductase (EC 1.2.1.38)	#N/A	#N/A	#N/A	#N/A	#N/A	#N/A	#N/A	#N/A	#N/A	#N/A	#N/A	#N/A	#N/A	#N/A	#N/A	#N/A
fig|404999.4.peg.3903	Rueg2_121116_866885_864234 Methyl-accepting chemotaxis protein	#N/A	#N/A	#N/A	#N/A	#N/A	#N/A	#N/A	#N/A	#N/A	#N/A	#N/A	#N/A	#N/A	#N/A	#N/A	#N/A
fig|404999.4.peg.1341	Rueg1_121116_1372418_1370892 Glucans biosynthesis protein G precursor	#N/A	#N/A	#N/A	#N/A	#N/A	#N/A	#N/A	#N/A	#N/A	#N/A	#N/A	#N/A	#N/A	#N/A	#N/A	#N/A
fig|404999.4.peg.2907	Rueg1_121116_3004731_3005120 Translation initiation inhibitor	#N/A	#N/A	#N/A	#N/A	#N/A	#N/A	#N/A	#N/A	#N/A	#N/A	#N/A	#N/A	#N/A	#N/A	#N/A	#N/A
fig|404999.4.peg.4229	Rueg2_121116_1190124_1193132 aminotransferase, class III	#N/A	#N/A	#N/A	#N/A	#N/A	#N/A	#N/A	#N/A	#N/A	#N/A	#N/A	#N/A	#N/A	#N/A	#N/A	#N/A
fig|404999.4.peg.2261	Rueg1_121116_2327338_2328462 3-oxoacyl-[acyl-carrier-protein] synthase, KASIII (EC 2.3.1.41)	#N/A	#N/A	#N/A	#N/A	#N/A	#N/A	#N/A	#N/A	#N/A	#N/A	#N/A	#N/A	#N/A	#N/A	#N/A	#N/A
fig|404999.4.peg.218	Rueg1_121116_225845_225189 Transcriptional regulator, GntR family	#N/A	#N/A	#N/A	#N/A	#N/A	#N/A	#N/A	#N/A	#N/A	#N/A	#N/A	#N/A	#N/A	#N/A	#N/A	#N/A
fig|404999.4.peg.4364	pRueg1_121116_134764_134150 putative beta-etherase (beta-aryl ether cleaving enzyme) protein	#N/A	#N/A	#N/A	#N/A	#N/A	#N/A	#N/A	#N/A	#N/A	#N/A	#N/A	#N/A	#N/A	#N/A	#N/A	#N/A
fig|404999.4.peg.1709	Rueg1_121116_1765199_1765561 Uncharacterized monothiol glutaredoxin ycf64-like	#N/A	#N/A	#N/A	#N/A	#N/A	#N/A	#N/A	#N/A	#N/A	#N/A	#N/A	#N/A	#N/A	#N/A	#N/A	#N/A
fig|404999.4.peg.3473	Rueg2_121116_432100_433080 Phosphonate ABC transporter phosphate-binding periplasmic component (TC 3.A.1.9.1)	#N/A	#N/A	#N/A	#N/A	#N/A	#N/A	#N/A	#N/A	#N/A	#N/A	#N/A	#N/A	#N/A	#N/A	#N/A	#N/A
fig|404999.4.peg.2950	Rueg1_121116_3062618_3061455 Butyryl-CoA dehydrogenase (EC 1.3.99.2)	#N/A	#N/A	#N/A	#N/A	#N/A	#N/A	#N/A	#N/A	#N/A	#N/A	#N/A	#N/A	#N/A	#N/A	#N/A	#N/A
fig|404999.4.peg.1502	Rueg1_121116_1542573_1543715 Hippurate hydrolase (EC 3.5.1.32)	#N/A	#N/A	#N/A	#N/A	#N/A	#N/A	#N/A	#N/A	#N/A	#N/A	#N/A	#N/A	#N/A	#N/A	#N/A	#N/A
fig|404999.4.peg.4144	Rueg2_121116_1104756_1105976 Mlr3248 protein	#N/A	#N/A	#N/A	#N/A	#N/A	#N/A	#N/A	#N/A	#N/A	#N/A	#N/A	#N/A	#N/A	#N/A	#N/A	#N/A
fig|404999.4.peg.3151	Rueg2_121116_85562_85554,Rueg2_121116_85550_84702 Transcriptional regulator, AraC family	#N/A	#N/A	#N/A	#N/A	#N/A	#N/A	#N/A	#N/A	#N/A	#N/A	#N/A	#N/A	#N/A	#N/A	#N/A	#N/A
fig|404999.4.peg.2067	Rueg1_121116_2129889_2131556 Exoenzymes regulatory protein AepA in lipid-linked oligosaccharide synthesis cluster	#N/A	#N/A	#N/A	#N/A	#N/A	#N/A	#N/A	#N/A	#N/A	#N/A	#N/A	#N/A	#N/A	#N/A	#N/A	#N/A
fig|404999.4.peg.2239	Rueg1_121116_2302383_2302958 FIG01073858: hypothetical protein	#N/A	#N/A	#N/A	#N/A	#N/A	#N/A	#N/A	#N/A	#N/A	#N/A	#N/A	#N/A	#N/A	#N/A	#N/A	#N/A
fig|404999.4.peg.3592	Rueg2_121116_566157_565222 Hydroxymethylpyrimidine ABC transporter, substrate-binding component	#N/A	#N/A	#N/A	#N/A	#N/A	#N/A	#N/A	#N/A	#N/A	#N/A	#N/A	#N/A	#N/A	#N/A	#N/A	#N/A
fig|404999.4.peg.1597	Rueg1_121116_1645457_1646623 HD domain protein	#N/A	#N/A	#N/A	#N/A	#N/A	#N/A	#N/A	#N/A	#N/A	#N/A	#N/A	#N/A	#N/A	#N/A	#N/A	#N/A
fig|404999.4.peg.3222	Rueg2_121116_171793_170438 Deoxyguanosinetriphosphate triphosphohydrolase (EC 3.1.5.1)	#N/A	#N/A	#N/A	#N/A	#N/A	#N/A	#N/A	#N/A	#N/A	#N/A	#N/A	#N/A	#N/A	#N/A	#N/A	#N/A
fig|404999.4.peg.1245	Rueg1_121116_1269782_1268418 DNA repair protein RadA	#N/A	#N/A	#N/A	#N/A	#N/A	#N/A	#N/A	#N/A	#N/A	#N/A	#N/A	#N/A	#N/A	#N/A	#N/A	#N/A
fig|404999.4.peg.1716	Rueg1_121116_1772446_1771949 Phosphopantetheine adenylyltransferase (EC 2.7.7.3)	#N/A	#N/A	#N/A	#N/A	#N/A	#N/A	#N/A	#N/A	#N/A	#N/A	#N/A	#N/A	#N/A	#N/A	#N/A	#N/A
fig|404999.4.peg.2730	Rueg1_121116_2819243_2820043 tRNA (Guanine37-N1) -methyltransferase (EC 2.1.1.31)	#N/A	#N/A	#N/A	#N/A	#N/A	#N/A	#N/A	#N/A	#N/A	#N/A	#N/A	#N/A	#N/A	#N/A	#N/A	#N/A
fig|404999.4.peg.3075	Rueg2_121116_3435_1921 Long-chain-fatty-acid--CoA ligase (EC 6.2.1.3)	#N/A	#N/A	#N/A	#N/A	#N/A	#N/A	#N/A	#N/A	#N/A	#N/A	#N/A	#N/A	#N/A	#N/A	#N/A	#N/A
fig|404999.4.peg.375	Rueg1_121116_387704_388372 FIG00993008: hypothetical protein	#N/A	#N/A	#N/A	#N/A	#N/A	#N/A	#N/A	#N/A	#N/A	#N/A	#N/A	#N/A	#N/A	#N/A	#N/A	#N/A
fig|404999.4.peg.1199	Rueg1_121116_1224625_1225551 Lipase	#N/A	#N/A	#N/A	#N/A	#N/A	#N/A	#N/A	#N/A	#N/A	#N/A	#N/A	#N/A	#N/A	#N/A	#N/A	#N/A
fig|404999.4.peg.2702	Rueg1_121116_2794415_2795413 L-threonine 3-O-phosphate decarboxylase (EC 4.1.1.81)	#N/A	#N/A	#N/A	#N/A	#N/A	#N/A	#N/A	#N/A	#N/A	#N/A	#N/A	#N/A	#N/A	#N/A	#N/A	#N/A
fig|404999.4.peg.241	Rueg1_121116_252067_252663 Outer membrane lipoprotein carrier protein LolA	#N/A	#N/A	#N/A	#N/A	#N/A	#N/A	#N/A	#N/A	#N/A	#N/A	#N/A	#N/A	#N/A	#N/A	#N/A	#N/A
fig|404999.4.peg.2021	Rueg1_121116_2076575_2075673 HAD superfamily protein involved in N-acetyl-glucosamine catabolism	#N/A	#N/A	#N/A	#N/A	#N/A	#N/A	#N/A	#N/A	#N/A	#N/A	#N/A	#N/A	#N/A	#N/A	#N/A	#N/A
fig|404999.4.peg.3798	Rueg2_121116_770977_770945,Rueg2_121116_770941_770867,Rueg2_121116_770863_770633,Rueg2_121116_770629_770045,Rueg2_121116_770043_769090 Transcriptional activator MetR	#N/A	#N/A	#N/A	#N/A	#N/A	#N/A	#N/A	#N/A	#N/A	#N/A	#N/A	#N/A	#N/A	#N/A	#N/A	#N/A
fig|404999.4.peg.616	Rueg1_121116_631758_630832 D-3-phosphoglycerate dehydrogenase (EC 1.1.1.95)	#N/A	#N/A	#N/A	#N/A	#N/A	#N/A	#N/A	#N/A	#N/A	#N/A	#N/A	#N/A	#N/A	#N/A	#N/A	#N/A
fig|404999.4.peg.3663	Rueg2_121116_640401_640958 FIG01073443: hypothetical protein	#N/A	#N/A	#N/A	#N/A	#N/A	#N/A	#N/A	#N/A	#N/A	#N/A	#N/A	#N/A	#N/A	#N/A	#N/A	#N/A
fig|404999.4.peg.2142	Rueg1_121116_2199100_2199702 Outer membrane protein W precursor	#N/A	#N/A	#N/A	#N/A	#N/A	#N/A	#N/A	#N/A	#N/A	#N/A	#N/A	#N/A	#N/A	#N/A	#N/A	#N/A
fig|404999.4.peg.1720	Rueg1_121116_1775829_1776446 ErfK/YbiS/YcfS/YnhG family protein	#N/A	#N/A	#N/A	#N/A	#N/A	#N/A	#N/A	#N/A	#N/A	#N/A	#N/A	#N/A	#N/A	#N/A	#N/A	#N/A
fig|404999.4.peg.897	Rueg1_121116_931418_932242 Hydrolase, alpha/beta fold family	#N/A	#N/A	#N/A	#N/A	#N/A	#N/A	#N/A	#N/A	#N/A	#N/A	#N/A	#N/A	#N/A	#N/A	#N/A	#N/A
fig|404999.4.peg.3876	Rueg2_121116_841861_840821 Mesaconyl-CoA hydratase	#N/A	#N/A	#N/A	#N/A	#N/A	#N/A	#N/A	#N/A	#N/A	#N/A	#N/A	#N/A	#N/A	#N/A	#N/A	#N/A
fig|404999.4.peg.1573	Rueg1_121116_1620115_1621593 Phosphate transport system permease protein PstC (TC 3.A.1.7.1)	#N/A	#N/A	#N/A	#N/A	#N/A	#N/A	#N/A	#N/A	#N/A	#N/A	#N/A	#N/A	#N/A	#N/A	#N/A	#N/A
fig|404999.4.peg.759	Rueg1_121116_788898_785653 CobN component of cobalt chelatase involved in B12 biosynthesis	#N/A	#N/A	#N/A	#N/A	#N/A	#N/A	#N/A	#N/A	#N/A	#N/A	#N/A	#N/A	#N/A	#N/A	#N/A	#N/A
fig|404999.4.peg.516	Rueg1_121116_525551_526216 ATP synthase delta chain (EC 3.6.3.14)	#N/A	#N/A	#N/A	#N/A	#N/A	#N/A	#N/A	#N/A	#N/A	#N/A	#N/A	#N/A	#N/A	#N/A	#N/A	#N/A
fig|404999.4.peg.1469	Rueg1_121116_1508616_1509782 Lipid-A-disaccharide synthase (EC 2.4.1.182)	#N/A	#N/A	#N/A	#N/A	#N/A	#N/A	#N/A	#N/A	#N/A	#N/A	#N/A	#N/A	#N/A	#N/A	#N/A	#N/A
fig|404999.4.peg.667	Rueg1_121116_688255_689109 Dihydropteroate synthase (EC 2.5.1.15)	#N/A	#N/A	#N/A	#N/A	#N/A	#N/A	#N/A	#N/A	#N/A	#N/A	#N/A	#N/A	#N/A	#N/A	#N/A	#N/A
fig|404999.4.peg.4130	Rueg2_121116_1088026_1084880 ABC transporter, permease protein	#N/A	#N/A	#N/A	#N/A	#N/A	#N/A	#N/A	#N/A	#N/A	#N/A	#N/A	#N/A	#N/A	#N/A	#N/A	#N/A
fig|404999.4.peg.110	Rueg1_121116_111067_110663 Flagellar basal-body rod modification protein FlgD	#N/A	#N/A	#N/A	#N/A	#N/A	#N/A	#N/A	#N/A	#N/A	#N/A	#N/A	#N/A	#N/A	#N/A	#N/A	#N/A
fig|404999.4.peg.1056	Rueg1_121116_1089833_1091221 Magnesium transporter	#N/A	#N/A	#N/A	#N/A	#N/A	#N/A	#N/A	#N/A	#N/A	#N/A	#N/A	#N/A	#N/A	#N/A	#N/A	#N/A
fig|404999.4.peg.3693	Rueg2_121116_671665_672654 FIG01073756: hypothetical protein	#N/A	#N/A	#N/A	#N/A	#N/A	#N/A	#N/A	#N/A	#N/A	#N/A	#N/A	#N/A	#N/A	#N/A	#N/A	#N/A
fig|404999.4.peg.1299	Rueg1_121116_1326928_1325036 Acetyl-coenzyme A synthetase (EC 6.2.1.1)	#N/A	#N/A	#N/A	#N/A	#N/A	#N/A	#N/A	#N/A	#N/A	#N/A	#N/A	#N/A	#N/A	#N/A	#N/A	#N/A
fig|404999.4.peg.405	Rueg1_121116_408784_410115 FIG065221: Holliday junction DNA helicase	#N/A	#N/A	#N/A	#N/A	#N/A	#N/A	#N/A	#N/A	#N/A	#N/A	#N/A	#N/A	#N/A	#N/A	#N/A	#N/A
fig|404999.4.peg.1912	Rueg1_121116_1970983_1971825 Dimethyladenosine transferase (EC 2.1.1.-)	#N/A	#N/A	#N/A	#N/A	#N/A	#N/A	#N/A	#N/A	#N/A	#N/A	#N/A	#N/A	#N/A	#N/A	#N/A	#N/A
fig|404999.4.peg.1540	Rueg1_121116_1588304_1588975 6-phosphogluconolactonase (EC 3.1.1.31), eukaryotic type	#N/A	#N/A	#N/A	#N/A	#N/A	#N/A	#N/A	#N/A	#N/A	#N/A	#N/A	#N/A	#N/A	#N/A	#N/A	#N/A
fig|404999.4.peg.3484	Rueg2_121116_446971_449283 Signal transduction histidine kinase	#N/A	#N/A	#N/A	#N/A	#N/A	#N/A	#N/A	#N/A	#N/A	#N/A	#N/A	#N/A	#N/A	#N/A	#N/A	#N/A
fig|404999.4.peg.913	Rueg1_121116_950697_951509 Allophanate hydrolase 2 subunit 1 (EC 3.5.1.54)	#N/A	#N/A	#N/A	#N/A	#N/A	#N/A	#N/A	#N/A	#N/A	#N/A	#N/A	#N/A	#N/A	#N/A	#N/A	#N/A
fig|404999.4.peg.2505	Rueg1_121116_2596053_2595694 Glycine cleavage system H protein	#N/A	#N/A	#N/A	#N/A	#N/A	#N/A	#N/A	#N/A	#N/A	#N/A	#N/A	#N/A	#N/A	#N/A	#N/A	#N/A
fig|404999.4.peg.1395	Rueg1_121116_1432086_1431571 FIG01073334: hypothetical protein	#N/A	#N/A	#N/A	#N/A	#N/A	#N/A	#N/A	#N/A	#N/A	#N/A	#N/A	#N/A	#N/A	#N/A	#N/A	#N/A
fig|404999.4.peg.445	Rueg1_121116_447161_448234 Tartrate dehydrogenase (EC 1.1.1.93) / Tartrate decarboxylase (EC 4.1.1.73) / D-malic enzyme (EC 1.1.1.83)	#N/A	#N/A	#N/A	#N/A	#N/A	#N/A	#N/A	#N/A	#N/A	#N/A	#N/A	#N/A	#N/A	#N/A	#N/A	#N/A
fig|404999.4.peg.3171	Rueg2_121116_103811_106063 Isoquinoline 1-oxidoreductase beta subunit (EC 1.3.99.16)	#N/A	#N/A	#N/A	#N/A	#N/A	#N/A	#N/A	#N/A	#N/A	#N/A	#N/A	#N/A	#N/A	#N/A	#N/A	#N/A
fig|404999.4.peg.848	Rueg1_121116_883131_883547 Universal stress protein (Usp)	#N/A	#N/A	#N/A	#N/A	#N/A	#N/A	#N/A	#N/A	#N/A	#N/A	#N/A	#N/A	#N/A	#N/A	#N/A	#N/A
fig|404999.4.peg.3129	Rueg2_121116_61718_62917 Acetyl-CoA acetyltransferase (EC 2.3.1.9) @ Beta-ketoadipyl CoA thiolase (EC 2.3.1.-)	#N/A	#N/A	#N/A	#N/A	#N/A	#N/A	#N/A	#N/A	#N/A	#N/A	#N/A	#N/A	#N/A	#N/A	#N/A	#N/A
fig|404999.4.peg.2565	Rueg1_121116_2668975_2671002 2,4-dienoyl-CoA reductase [NADPH] (EC 1.3.1.34)	#N/A	#N/A	#N/A	#N/A	#N/A	#N/A	#N/A	#N/A	#N/A	#N/A	#N/A	#N/A	#N/A	#N/A	#N/A	#N/A
fig|404999.4.peg.1931	Rueg1_121116_1989293_1987806 Selenoprotein O and cysteine-containing homologs	#N/A	#N/A	#N/A	#N/A	#N/A	#N/A	#N/A	#N/A	#N/A	#N/A	#N/A	#N/A	#N/A	#N/A	#N/A	#N/A
fig|404999.4.peg.1505	Rueg1_121116_1545333_1544854 Protein Implicated in DNA repair function with RecA and MutS	#N/A	#N/A	#N/A	#N/A	#N/A	#N/A	#N/A	#N/A	#N/A	#N/A	#N/A	#N/A	#N/A	#N/A	#N/A	#N/A
fig|404999.4.peg.2282	Rueg1_121116_2345512_2345736 FIG01031411: hypothetical protein	#N/A	#N/A	#N/A	#N/A	#N/A	#N/A	#N/A	#N/A	#N/A	#N/A	#N/A	#N/A	#N/A	#N/A	#N/A	#N/A
fig|404999.4.peg.3932	Rueg2_121116_889821_889330 Molybdopterin-guanine dinucleotide biosynthesis protein MobB	#N/A	#N/A	#N/A	#N/A	#N/A	#N/A	#N/A	#N/A	#N/A	#N/A	#N/A	#N/A	#N/A	#N/A	#N/A	#N/A
fig|404999.4.peg.662	Rueg1_121116_680838_681365 Pyruvate carboxylase	#N/A	#N/A	#N/A	#N/A	#N/A	#N/A	#N/A	#N/A	#N/A	#N/A	#N/A	#N/A	#N/A	#N/A	#N/A	#N/A
fig|404999.4.peg.3379	Rueg2_121116_333449_335134 hypothetical protein	#N/A	#N/A	#N/A	#N/A	#N/A	#N/A	#N/A	#N/A	#N/A	#N/A	#N/A	#N/A	#N/A	#N/A	#N/A	#N/A
fig|404999.4.peg.2662	Rueg1_121116_2758734_2758006 Cytochrome c oxidase subunit CcoO (EC 1.9.3.1)	#N/A	#N/A	#N/A	#N/A	#N/A	#N/A	#N/A	#N/A	#N/A	#N/A	#N/A	#N/A	#N/A	#N/A	#N/A	#N/A
fig|404999.4.peg.598	Rueg1_121116_612243_612962 rRNA small subunit methyltransferase I	#N/A	#N/A	#N/A	#N/A	#N/A	#N/A	#N/A	#N/A	#N/A	#N/A	#N/A	#N/A	#N/A	#N/A	#N/A	#N/A
fig|404999.4.peg.1492	Rueg1_121116_1532209_1531271 Homoserine O-succinyltransferase (EC 2.3.1.46)	#N/A	#N/A	#N/A	#N/A	#N/A	#N/A	#N/A	#N/A	#N/A	#N/A	#N/A	#N/A	#N/A	#N/A	#N/A	#N/A
fig|404999.4.peg.3859	Rueg2_121116_828765_829085 DNA-binding protein, H-NS family	#N/A	#N/A	#N/A	#N/A	#N/A	#N/A	#N/A	#N/A	#N/A	#N/A	#N/A	#N/A	#N/A	#N/A	#N/A	#N/A
fig|404999.4.peg.36	Rueg1_121116_37502_38119 ErfK/YbiS/YcfS/YnhG family protein/Tat domain protein	#N/A	#N/A	#N/A	#N/A	#N/A	#N/A	#N/A	#N/A	#N/A	#N/A	#N/A	#N/A	#N/A	#N/A	#N/A	#N/A
fig|404999.4.peg.263	Rueg1_121116_272556_272287 SSU ribosomal protein S15p (S13e)	#N/A	#N/A	#N/A	#N/A	#N/A	#N/A	#N/A	#N/A	#N/A	#N/A	#N/A	#N/A	#N/A	#N/A	#N/A	#N/A
fig|404999.4.peg.2974	Rueg1_121116_3093061_3093111,Rueg1_121116_3093118_3093780 Glutathione S-transferase family protein	#N/A	#N/A	#N/A	#N/A	#N/A	#N/A	#N/A	#N/A	#N/A	#N/A	#N/A	#N/A	#N/A	#N/A	#N/A	#N/A
fig|404999.4.peg.29	Rueg1_121116_30353_32191 ABC transporter, transmembrane ATP-binding protein	#N/A	#N/A	#N/A	#N/A	#N/A	#N/A	#N/A	#N/A	#N/A	#N/A	#N/A	#N/A	#N/A	#N/A	#N/A	#N/A
fig|404999.4.peg.1568	Rueg1_121116_1615228_1615881 Guanylate kinase (EC 2.7.4.8)	#N/A	#N/A	#N/A	#N/A	#N/A	#N/A	#N/A	#N/A	#N/A	#N/A	#N/A	#N/A	#N/A	#N/A	#N/A	#N/A
fig|404999.4.peg.1061	Rueg1_121116_1094273_1096051 TrkA domain protein	#N/A	#N/A	#N/A	#N/A	#N/A	#N/A	#N/A	#N/A	#N/A	#N/A	#N/A	#N/A	#N/A	#N/A	#N/A	#N/A
fig|404999.4.peg.4349	pRueg1_121116_119158_117641 sugar ABC transporter, ATP-binding protein	#N/A	#N/A	#N/A	#N/A	#N/A	#N/A	#N/A	#N/A	#N/A	#N/A	#N/A	#N/A	#N/A	#N/A	#N/A	#N/A
fig|404999.4.peg.718	Rueg1_121116_746030_746878 Quinolinate phosphoribosyltransferase [decarboxylating] (EC 2.4.2.19)	#N/A	#N/A	#N/A	#N/A	#N/A	#N/A	#N/A	#N/A	#N/A	#N/A	#N/A	#N/A	#N/A	#N/A	#N/A	#N/A
fig|404999.4.peg.3460	Rueg2_121116_416801_417598 Metal-dependent hydrolases of the beta-lactamase superfamily I; PhnP protein	#N/A	#N/A	#N/A	#N/A	#N/A	#N/A	#N/A	#N/A	#N/A	#N/A	#N/A	#N/A	#N/A	#N/A	#N/A	#N/A
fig|404999.4.peg.3936	Rueg2_121116_891894_891013 Formate dehydrogenase chain D (EC 1.2.1.2)	#N/A	#N/A	#N/A	#N/A	#N/A	#N/A	#N/A	#N/A	#N/A	#N/A	#N/A	#N/A	#N/A	#N/A	#N/A	#N/A
fig|404999.4.peg.378	Rueg1_121116_389928_390158 SSU ribosomal protein S17p (S11e)	#N/A	#N/A	#N/A	#N/A	#N/A	#N/A	#N/A	#N/A	#N/A	#N/A	#N/A	#N/A	#N/A	#N/A	#N/A	#N/A
fig|404999.4.peg.2671	Rueg1_121116_2770488_2769988 membrane c-type cytochrome cy	#N/A	#N/A	#N/A	#N/A	#N/A	#N/A	#N/A	#N/A	#N/A	#N/A	#N/A	#N/A	#N/A	#N/A	#N/A	#N/A
fig|404999.4.peg.2880	Rueg1_121116_2974229_2973462 Citrate synthase (si) (EC 2.3.3.1)	#N/A	#N/A	#N/A	#N/A	#N/A	#N/A	#N/A	#N/A	#N/A	#N/A	#N/A	#N/A	#N/A	#N/A	#N/A	#N/A
fig|404999.4.peg.2495	Rueg1_121116_2583636_2583917,Rueg1_121116_2583921_2584304,Rueg1_121116_2584306_2585703 amino acid regulated cytosolic protein	#N/A	#N/A	#N/A	#N/A	#N/A	#N/A	#N/A	#N/A	#N/A	#N/A	#N/A	#N/A	#N/A	#N/A	#N/A	#N/A
fig|404999.4.peg.2122	Rueg1_121116_2181145_2180651 NADH-ubiquinone oxidoreductase chain I (EC 1.6.5.3)	#N/A	#N/A	#N/A	#N/A	#N/A	#N/A	#N/A	#N/A	#N/A	#N/A	#N/A	#N/A	#N/A	#N/A	#N/A	#N/A
fig|404999.4.peg.1713	Rueg1_121116_1770401_1769451 Membrane protein, putative	#N/A	#N/A	#N/A	#N/A	#N/A	#N/A	#N/A	#N/A	#N/A	#N/A	#N/A	#N/A	#N/A	#N/A	#N/A	#N/A
fig|404999.4.peg.3999	Rueg2_121116_948531_949151 Phosphatidylethanolamine N-methyltransferase (EC 2.1.1.17)	#N/A	#N/A	#N/A	#N/A	#N/A	#N/A	#N/A	#N/A	#N/A	#N/A	#N/A	#N/A	#N/A	#N/A	#N/A	#N/A
fig|404999.4.peg.2927	Rueg1_121116_3034076_3034108,Rueg1_121116_3034112_3036376 Sensor histidine kinase/response regulator (EC 2.7.3.-)	#N/A	#N/A	#N/A	#N/A	#N/A	#N/A	#N/A	#N/A	#N/A	#N/A	#N/A	#N/A	#N/A	#N/A	#N/A	#N/A
fig|404999.4.peg.2370	Rueg1_121116_2450374_2451732 Uncharacterized protein ImpA	#N/A	#N/A	#N/A	#N/A	#N/A	#N/A	#N/A	#N/A	#N/A	#N/A	#N/A	#N/A	#N/A	#N/A	#N/A	#N/A
fig|404999.4.peg.511	Rueg1_121116_521669_520473 Transcriptional regulator FrcR for fructose utilization, ROK family	#N/A	#N/A	#N/A	#N/A	#N/A	#N/A	#N/A	#N/A	#N/A	#N/A	#N/A	#N/A	#N/A	#N/A	#N/A	#N/A
fig|404999.4.peg.3041	Rueg1_121116_3153873_3154295 Protein of unknown function DUF55	#N/A	#N/A	#N/A	#N/A	#N/A	#N/A	#N/A	#N/A	#N/A	#N/A	#N/A	#N/A	#N/A	#N/A	#N/A	#N/A
fig|404999.4.peg.2705	Rueg1_121116_2801433_2797978 Chromosome partition protein smc	#N/A	#N/A	#N/A	#N/A	#N/A	#N/A	#N/A	#N/A	#N/A	#N/A	#N/A	#N/A	#N/A	#N/A	#N/A	#N/A
fig|404999.4.peg.1215	Rueg1_121116_1242324_1242947 TRAP-type transport system, small permease component, predicted N-acetylneuraminate transporter	#N/A	#N/A	#N/A	#N/A	#N/A	#N/A	#N/A	#N/A	#N/A	#N/A	#N/A	#N/A	#N/A	#N/A	#N/A	#N/A
fig|404999.4.peg.4034	Rueg2_121116_985830_986456 hypothetical protein	#N/A	#N/A	#N/A	#N/A	#N/A	#N/A	#N/A	#N/A	#N/A	#N/A	#N/A	#N/A	#N/A	#N/A	#N/A	#N/A
fig|404999.4.peg.2696	Rueg1_121116_2790289_2789792 Peptide deformylase (EC 3.5.1.88)	#N/A	#N/A	#N/A	#N/A	#N/A	#N/A	#N/A	#N/A	#N/A	#N/A	#N/A	#N/A	#N/A	#N/A	#N/A	#N/A
fig|404999.4.peg.1465	Rueg1_121116_1505900_1506478 Outer membrane protein H precursor	#N/A	#N/A	#N/A	#N/A	#N/A	#N/A	#N/A	#N/A	#N/A	#N/A	#N/A	#N/A	#N/A	#N/A	#N/A	#N/A
fig|404999.4.peg.3898	Rueg2_121116_861229_860480 Acyltransferase family protein	#N/A	#N/A	#N/A	#N/A	#N/A	#N/A	#N/A	#N/A	#N/A	#N/A	#N/A	#N/A	#N/A	#N/A	#N/A	#N/A
fig|404999.4.peg.3654	Rueg2_121116_632259_631231 Ureidoglycolate/malate/sulfolactate dehydrogenase family (EC 1.1.1.-)	#N/A	#N/A	#N/A	#N/A	#N/A	#N/A	#N/A	#N/A	#N/A	#N/A	#N/A	#N/A	#N/A	#N/A	#N/A	#N/A
fig|404999.4.peg.3655	Rueg2_121116_632416_633105 Predicted regulator PutR for proline utilization, GntR family	#N/A	#N/A	#N/A	#N/A	#N/A	#N/A	#N/A	#N/A	#N/A	#N/A	#N/A	#N/A	#N/A	#N/A	#N/A	#N/A
fig|404999.4.peg.365	Rueg1_121116_381179_381475 LSU ribosomal protein L23p (L23Ae)	#N/A	#N/A	#N/A	#N/A	#N/A	#N/A	#N/A	#N/A	#N/A	#N/A	#N/A	#N/A	#N/A	#N/A	#N/A	#N/A
fig|404999.4.peg.2421	Rueg1_121116_2512447_2512776 Transcription initiation factor TFIIIB, Brf1 subunit/Transcription initiation factor TFIIB	#N/A	#N/A	#N/A	#N/A	#N/A	#N/A	#N/A	#N/A	#N/A	#N/A	#N/A	#N/A	#N/A	#N/A	#N/A	#N/A
fig|404999.4.peg.2209	Rueg1_121116_2273070_2272069 putative periplasmic protein kinase ArgK and related GTPases of G3E family	#N/A	#N/A	#N/A	#N/A	#N/A	#N/A	#N/A	#N/A	#N/A	#N/A	#N/A	#N/A	#N/A	#N/A	#N/A	#N/A
fig|404999.4.peg.2872	Rueg1_121116_2967126_2966305 two component response regulator	#N/A	#N/A	#N/A	#N/A	#N/A	#N/A	#N/A	#N/A	#N/A	#N/A	#N/A	#N/A	#N/A	#N/A	#N/A	#N/A
fig|404999.4.peg.3645	Rueg2_121116_621558_622580 Alpha-glucoside transport ATP-binding protein AglK	#N/A	#N/A	#N/A	#N/A	#N/A	#N/A	#N/A	#N/A	#N/A	#N/A	#N/A	#N/A	#N/A	#N/A	#N/A	#N/A
fig|404999.4.peg.2744	Rueg1_121116_2830511_2832118 Monooxygenase family protein	#N/A	#N/A	#N/A	#N/A	#N/A	#N/A	#N/A	#N/A	#N/A	#N/A	#N/A	#N/A	#N/A	#N/A	#N/A	#N/A
fig|404999.4.peg.506	Rueg1_121116_515915_516640 hypothetical protein	#N/A	#N/A	#N/A	#N/A	#N/A	#N/A	#N/A	#N/A	#N/A	#N/A	#N/A	#N/A	#N/A	#N/A	#N/A	#N/A
fig|404999.4.peg.3879	Rueg2_121116_843539_842685 L-malyl-CoA/beta-methylmalyl-CoA lyase (EC 4.1.3.-)	#N/A	#N/A	#N/A	#N/A	#N/A	#N/A	#N/A	#N/A	#N/A	#N/A	#N/A	#N/A	#N/A	#N/A	#N/A	#N/A
fig|404999.4.peg.2482	Rueg1_121116_2572378_2571359 Holliday junction DNA helicase RuvB	#N/A	#N/A	#N/A	#N/A	#N/A	#N/A	#N/A	#N/A	#N/A	#N/A	#N/A	#N/A	#N/A	#N/A	#N/A	#N/A
fig|404999.4.peg.1268	Rueg1_121116_1294202_1293795 Translation initiation factor 3	#N/A	#N/A	#N/A	#N/A	#N/A	#N/A	#N/A	#N/A	#N/A	#N/A	#N/A	#N/A	#N/A	#N/A	#N/A	#N/A
fig|404999.4.peg.3479	Rueg2_121116_438338_439288 L-asparaginase (EC 3.5.1.1)	#N/A	#N/A	#N/A	#N/A	#N/A	#N/A	#N/A	#N/A	#N/A	#N/A	#N/A	#N/A	#N/A	#N/A	#N/A	#N/A
fig|404999.4.peg.2761	Rueg1_121116_2848118_2849224 Inositol transport system permease protein	#N/A	#N/A	#N/A	#N/A	#N/A	#N/A	#N/A	#N/A	#N/A	#N/A	#N/A	#N/A	#N/A	#N/A	#N/A	#N/A
fig|404999.4.peg.2313	Rueg1_121116_2373905_2376502 Translation initiation factor 2 (IF-2; GTPase)	#N/A	#N/A	#N/A	#N/A	#N/A	#N/A	#N/A	#N/A	#N/A	#N/A	#N/A	#N/A	#N/A	#N/A	#N/A	#N/A
fig|404999.4.peg.656	Rueg1_121116_676477_677118 Short chain dehydrogenase	#N/A	#N/A	#N/A	#N/A	#N/A	#N/A	#N/A	#N/A	#N/A	#N/A	#N/A	#N/A	#N/A	#N/A	#N/A	#N/A
fig|404999.4.peg.3290	Rueg2_121116_236408_237070 Phosphoribosylanthranilate isomerase (EC 5.3.1.24)	#N/A	#N/A	#N/A	#N/A	#N/A	#N/A	#N/A	#N/A	#N/A	#N/A	#N/A	#N/A	#N/A	#N/A	#N/A	#N/A
fig|404999.4.peg.1613	Rueg1_121116_1668208_1667000 3-oxoacyl-[acyl-carrier-protein] synthase, KASII (EC 2.3.1.41)	#N/A	#N/A	#N/A	#N/A	#N/A	#N/A	#N/A	#N/A	#N/A	#N/A	#N/A	#N/A	#N/A	#N/A	#N/A	#N/A
fig|404999.4.peg.235	Rueg1_121116_243982_244626 Uncharacterized protein, similar to the N-terminal domain of Lon protease	#N/A	#N/A	#N/A	#N/A	#N/A	#N/A	#N/A	#N/A	#N/A	#N/A	#N/A	#N/A	#N/A	#N/A	#N/A	#N/A
fig|404999.4.peg.603	Rueg1_121116_617534_616854 Glutathione S-transferase (EC 2.5.1.18)	#N/A	#N/A	#N/A	#N/A	#N/A	#N/A	#N/A	#N/A	#N/A	#N/A	#N/A	#N/A	#N/A	#N/A	#N/A	#N/A
fig|404999.4.peg.3321	Rueg2_121116_267485_268315 3-methyl-2-oxobutanoate hydroxymethyltransferase (EC 2.1.2.11)	#N/A	#N/A	#N/A	#N/A	#N/A	#N/A	#N/A	#N/A	#N/A	#N/A	#N/A	#N/A	#N/A	#N/A	#N/A	#N/A
fig|404999.4.peg.2126	Rueg1_121116_2185051_2184602 FIG01073710: hypothetical protein	#N/A	#N/A	#N/A	#N/A	#N/A	#N/A	#N/A	#N/A	#N/A	#N/A	#N/A	#N/A	#N/A	#N/A	#N/A	#N/A
fig|404999.4.peg.1661	Rueg1_121116_1709739_1709302 Transcriptional regulator, AsnC family	#N/A	#N/A	#N/A	#N/A	#N/A	#N/A	#N/A	#N/A	#N/A	#N/A	#N/A	#N/A	#N/A	#N/A	#N/A	#N/A
fig|404999.4.peg.185	Rueg1_121116_188039_188839 3-deoxy-manno-octulosonate cytidylyltransferase (EC 2.7.7.38)	#N/A	#N/A	#N/A	#N/A	#N/A	#N/A	#N/A	#N/A	#N/A	#N/A	#N/A	#N/A	#N/A	#N/A	#N/A	#N/A
fig|404999.4.peg.3581	Rueg2_121116_553762_552953 Transcriptional regulator, IclR family	#N/A	#N/A	#N/A	#N/A	#N/A	#N/A	#N/A	#N/A	#N/A	#N/A	#N/A	#N/A	#N/A	#N/A	#N/A	#N/A
fig|404999.4.peg.2774	Rueg1_121116_2863206_2863180,Rueg1_121116_2863176_2862367 FIG062860: Dehydrogenases with different specificities (related to short-chain alcohol dehydrogenases)	#N/A	#N/A	#N/A	#N/A	#N/A	#N/A	#N/A	#N/A	#N/A	#N/A	#N/A	#N/A	#N/A	#N/A	#N/A	#N/A
fig|404999.4.peg.753	Rueg1_121116_781571_780363 Cobalt-precorrin-6y C5-methyltransferase (EC 2.1.1.-) / Cobalt-precorrin-6y C15-methyltransferase [decarboxylating] (EC 2.1.1.-)	#N/A	#N/A	#N/A	#N/A	#N/A	#N/A	#N/A	#N/A	#N/A	#N/A	#N/A	#N/A	#N/A	#N/A	#N/A	#N/A
fig|404999.4.peg.3388	Rueg2_121116_342808_341936 dTDP-4-dehydrorhamnose reductase (EC 1.1.1.133)	#N/A	#N/A	#N/A	#N/A	#N/A	#N/A	#N/A	#N/A	#N/A	#N/A	#N/A	#N/A	#N/A	#N/A	#N/A	#N/A
fig|404999.4.peg.2703	Rueg1_121116_2795410_2796321 Adenosylcobinamide-phosphate synthase	#N/A	#N/A	#N/A	#N/A	#N/A	#N/A	#N/A	#N/A	#N/A	#N/A	#N/A	#N/A	#N/A	#N/A	#N/A	#N/A
fig|404999.4.peg.1376	Rueg1_121116_1406507_1405893 Transcriptional regulator RutR of pyrimidine catabolism (TetR family)	#N/A	#N/A	#N/A	#N/A	#N/A	#N/A	#N/A	#N/A	#N/A	#N/A	#N/A	#N/A	#N/A	#N/A	#N/A	#N/A
fig|404999.4.peg.2508	Rueg1_121116_2597575_2598663 NAD-dependent glyceraldehyde-3-phosphate dehydrogenase (EC 1.2.1.12)	#N/A	#N/A	#N/A	#N/A	#N/A	#N/A	#N/A	#N/A	#N/A	#N/A	#N/A	#N/A	#N/A	#N/A	#N/A	#N/A
fig|404999.4.peg.3028	Rueg1_121116_3141852_3140863 4-hydroxythreonine-4-phosphate dehydrogenase (EC 1.1.1.262)	#N/A	#N/A	#N/A	#N/A	#N/A	#N/A	#N/A	#N/A	#N/A	#N/A	#N/A	#N/A	#N/A	#N/A	#N/A	#N/A
fig|404999.4.peg.3977	Rueg2_121116_927405_928211 Small-conductance mechanosensitive channel	#N/A	#N/A	#N/A	#N/A	#N/A	#N/A	#N/A	#N/A	#N/A	#N/A	#N/A	#N/A	#N/A	#N/A	#N/A	#N/A
fig|404999.4.peg.391	Rueg1_121116_395838_396530 hypothetical protein	#N/A	#N/A	#N/A	#N/A	#N/A	#N/A	#N/A	#N/A	#N/A	#N/A	#N/A	#N/A	#N/A	#N/A	#N/A	#N/A
fig|404999.4.peg.377	Rueg1_121116_389715_389915 LSU ribosomal protein L29p (L35e)	#N/A	#N/A	#N/A	#N/A	#N/A	#N/A	#N/A	#N/A	#N/A	#N/A	#N/A	#N/A	#N/A	#N/A	#N/A	#N/A
fig|404999.4.peg.4018	Rueg2_121116_971480_971767 FIG01025422: hypothetical protein	#N/A	#N/A	#N/A	#N/A	#N/A	#N/A	#N/A	#N/A	#N/A	#N/A	#N/A	#N/A	#N/A	#N/A	#N/A	#N/A
fig|404999.4.peg.3796	Rueg2_121116_767553_767939 Gfa-like protein	#N/A	#N/A	#N/A	#N/A	#N/A	#N/A	#N/A	#N/A	#N/A	#N/A	#N/A	#N/A	#N/A	#N/A	#N/A	#N/A
fig|404999.4.peg.3220	Rueg2_121116_168025_167714 NADH-ubiquinone oxidoreductase family protein	#N/A	#N/A	#N/A	#N/A	#N/A	#N/A	#N/A	#N/A	#N/A	#N/A	#N/A	#N/A	#N/A	#N/A	#N/A	#N/A
fig|404999.4.peg.1867	Rueg1_121116_1925144_1925617 Putative Holliday junction resolvase (EC 3.1.-.-)	#N/A	#N/A	#N/A	#N/A	#N/A	#N/A	#N/A	#N/A	#N/A	#N/A	#N/A	#N/A	#N/A	#N/A	#N/A	#N/A
fig|404999.4.peg.830	Rueg1_121116_865327_865686 FIG01073475: hypothetical protein	#N/A	#N/A	#N/A	#N/A	#N/A	#N/A	#N/A	#N/A	#N/A	#N/A	#N/A	#N/A	#N/A	#N/A	#N/A	#N/A
fig|404999.4.peg.3546	Rueg2_121116_519658_520425 ABC transporter ATP-binding protein	#N/A	#N/A	#N/A	#N/A	#N/A	#N/A	#N/A	#N/A	#N/A	#N/A	#N/A	#N/A	#N/A	#N/A	#N/A	#N/A
fig|404999.4.peg.3384	Rueg2_121116_338189_338548 PhnB protein	#N/A	#N/A	#N/A	#N/A	#N/A	#N/A	#N/A	#N/A	#N/A	#N/A	#N/A	#N/A	#N/A	#N/A	#N/A	#N/A
fig|404999.4.peg.2602	Rueg1_121116_2701856_2701215 FIG01031270: hypothetical protein	#N/A	#N/A	#N/A	#N/A	#N/A	#N/A	#N/A	#N/A	#N/A	#N/A	#N/A	#N/A	#N/A	#N/A	#N/A	#N/A
fig|404999.4.peg.881	Rueg1_121116_917330_916629 Hydroxyacylglutathione hydrolase (EC 3.1.2.6)	#N/A	#N/A	#N/A	#N/A	#N/A	#N/A	#N/A	#N/A	#N/A	#N/A	#N/A	#N/A	#N/A	#N/A	#N/A	#N/A
fig|404999.4.peg.625	Rueg1_121116_639832_640611 Protein involved in catabolism of external DNA	#N/A	#N/A	#N/A	#N/A	#N/A	#N/A	#N/A	#N/A	#N/A	#N/A	#N/A	#N/A	#N/A	#N/A	#N/A	#N/A
fig|404999.4.peg.4190	Rueg2_121116_1147863_1148393 Universal stress protein UspA and related nucleotide-binding proteins	#N/A	#N/A	#N/A	#N/A	#N/A	#N/A	#N/A	#N/A	#N/A	#N/A	#N/A	#N/A	#N/A	#N/A	#N/A	#N/A
fig|404999.4.peg.4169	Rueg2_121116_1127751_1128434 Ribulose-phosphate 3-epimerase (EC 5.1.3.1)	#N/A	#N/A	#N/A	#N/A	#N/A	#N/A	#N/A	#N/A	#N/A	#N/A	#N/A	#N/A	#N/A	#N/A	#N/A	#N/A
fig|404999.4.peg.4150	Rueg2_121116_1110817_1111296 Mlr3268 protein	#N/A	#N/A	#N/A	#N/A	#N/A	#N/A	#N/A	#N/A	#N/A	#N/A	#N/A	#N/A	#N/A	#N/A	#N/A	#N/A
fig|404999.4.peg.3561	Rueg2_121116_532897_533190 FIG01072783: hypothetical protein	#N/A	#N/A	#N/A	#N/A	#N/A	#N/A	#N/A	#N/A	#N/A	#N/A	#N/A	#N/A	#N/A	#N/A	#N/A	#N/A
fig|404999.4.peg.3351	Rueg2_121116_298194_298583 Homoprotocatechuate degradative operon repressor	#N/A	#N/A	#N/A	#N/A	#N/A	#N/A	#N/A	#N/A	#N/A	#N/A	#N/A	#N/A	#N/A	#N/A	#N/A	#N/A
fig|404999.4.peg.216	Rueg1_121116_222117_223157 Alcohol dehydrogenase (EC 1.1.1.1)	#N/A	#N/A	#N/A	#N/A	#N/A	#N/A	#N/A	#N/A	#N/A	#N/A	#N/A	#N/A	#N/A	#N/A	#N/A	#N/A
fig|404999.4.peg.1783	Rueg1_121116_1835825_1836052 SSU ribosomal protein S18p @ SSU ribosomal protein S18p, zinc-independent	#N/A	#N/A	#N/A	#N/A	#N/A	#N/A	#N/A	#N/A	#N/A	#N/A	#N/A	#N/A	#N/A	#N/A	#N/A	#N/A
fig|404999.4.peg.1591	Rueg1_121116_1641227_1640913 PlcB, ORFX, ORFP, ORFB, ORFA, ldh gene	#N/A	#N/A	#N/A	#N/A	#N/A	#N/A	#N/A	#N/A	#N/A	#N/A	#N/A	#N/A	#N/A	#N/A	#N/A	#N/A
fig|404999.4.peg.1005	Rueg1_121116_1043545_1043868 Ferredoxin, 2Fe-2S	#N/A	#N/A	#N/A	#N/A	#N/A	#N/A	#N/A	#N/A	#N/A	#N/A	#N/A	#N/A	#N/A	#N/A	#N/A	#N/A
fig|404999.4.peg.91	Rueg1_121116_93276_93743 FIG01027884: hypothetical protein	#N/A	#N/A	#N/A	#N/A	#N/A	#N/A	#N/A	#N/A	#N/A	#N/A	#N/A	#N/A	#N/A	#N/A	#N/A	#N/A
fig|404999.4.peg.611	Rueg1_121116_625398_625889 Deoxyuridine 5'-triphosphate nucleotidohydrolase (EC 3.6.1.23)	#N/A	#N/A	#N/A	#N/A	#N/A	#N/A	#N/A	#N/A	#N/A	#N/A	#N/A	#N/A	#N/A	#N/A	#N/A	#N/A
fig|404999.4.peg.5	Rueg1_121116_5702_5971 rRNA small subunit 7-methylguanosine (m7G) methyltransferase GidB	#N/A	#N/A	#N/A	#N/A	#N/A	#N/A	#N/A	#N/A	#N/A	#N/A	#N/A	#N/A	#N/A	#N/A	#N/A	#N/A
fig|404999.4.peg.4185	Rueg2_121116_1143863_1144147 Phenylacetate-CoA oxygenase, PaaH subunit	#N/A	#N/A	#N/A	#N/A	#N/A	#N/A	#N/A	#N/A	#N/A	#N/A	#N/A	#N/A	#N/A	#N/A	#N/A	#N/A
fig|404999.4.peg.399	Rueg1_121116_402607_402269 Alkylphosphonate utilization operon protein PhnA	#N/A	#N/A	#N/A	#N/A	#N/A	#N/A	#N/A	#N/A	#N/A	#N/A	#N/A	#N/A	#N/A	#N/A	#N/A	#N/A
fig|404999.4.peg.3117	Rueg2_121116_47370_47921 Putative o-acyltransferase, CysE/LacA/LpxA/NodL family	#N/A	#N/A	#N/A	#N/A	#N/A	#N/A	#N/A	#N/A	#N/A	#N/A	#N/A	#N/A	#N/A	#N/A	#N/A	#N/A
fig|404999.4.peg.2439	Rueg1_121116_2531887_2531300 Cytochrome oxidase biogenesis protein Cox11-CtaG, copper delivery to Cox1	#N/A	#N/A	#N/A	#N/A	#N/A	#N/A	#N/A	#N/A	#N/A	#N/A	#N/A	#N/A	#N/A	#N/A	#N/A	#N/A
fig|404999.4.peg.2124	Rueg1_121116_2182583_2182191 FIG01072686: hypothetical protein	#N/A	#N/A	#N/A	#N/A	#N/A	#N/A	#N/A	#N/A	#N/A	#N/A	#N/A	#N/A	#N/A	#N/A	#N/A	#N/A
fig|404999.4.peg.1982	Rueg1_121116_2036030_2036413 Glyoxalase family protein	#N/A	#N/A	#N/A	#N/A	#N/A	#N/A	#N/A	#N/A	#N/A	#N/A	#N/A	#N/A	#N/A	#N/A	#N/A	#N/A
fig|404999.4.peg.163	Rueg1_121116_166410_165808 Predicted transcriptional regulators	#N/A	#N/A	#N/A	#N/A	#N/A	#N/A	#N/A	#N/A	#N/A	#N/A	#N/A	#N/A	#N/A	#N/A	#N/A	#N/A
fig|404999.4.peg.1404	Rueg1_121116_1440217_1440447 Phosphoribosylformylglycinamidine synthase, PurS subunit (EC 6.3.5.3)	#N/A	#N/A	#N/A	#N/A	#N/A	#N/A	#N/A	#N/A	#N/A	#N/A	#N/A	#N/A	#N/A	#N/A	#N/A	#N/A
fig|404999.4.peg.1373	Rueg1_121116_1402314_1402580 FIG01072817: hypothetical protein	#N/A	#N/A	#N/A	#N/A	#N/A	#N/A	#N/A	#N/A	#N/A	#N/A	#N/A	#N/A	#N/A	#N/A	#N/A	#N/A
fig|404999.4.peg.137	Rueg1_121116_140063_139971,Rueg1_121116_139967_139593 Type II secretory pathway, component PulF	#N/A	#N/A	#N/A	#N/A	#N/A	#N/A	#N/A	#N/A	#N/A	#N/A	#N/A	#N/A	#N/A	#N/A	#N/A	#N/A
fig|404999.4.peg.116	Rueg1_121116_114896_115591 Flagellar basal-body rod modification protein FlgD	#N/A	#N/A	#N/A	#N/A	#N/A	#N/A	#N/A	#N/A	#N/A	#N/A	#N/A	#N/A	#N/A	#N/A	#N/A	#N/A
fig|404999.4.peg.105	Rueg1_121116_106321_106025 Flagellar hook-basal body complex protein FliE	#N/A	#N/A	#N/A	#N/A	#N/A	#N/A	#N/A	#N/A	#N/A	#N/A	#N/A	#N/A	#N/A	#N/A	#N/A	#N/A
fig|404999.4.peg.2401	Rueg1_121116_2492203_2493201 NAD-dependent glyceraldehyde-3-phosphate dehydrogenase (EC 1.2.1.12)	#N/A	#N/A	#N/A	#N/A	#N/A	#N/A	#N/A	#N/A	#N/A	#N/A	#N/A	#N/A	#N/A	#N/A	#N/A	#N/A
fig|404999.4.peg.3358	Rueg2_121116_304593_304949 Transthyretin family protein	#N/A	#N/A	#N/A	#N/A	#N/A	#N/A	#N/A	#N/A	#N/A	#N/A	#N/A	#N/A	#N/A	#N/A	#N/A	#N/A
fig|404999.4.peg.3165	Rueg2_121116_98319_99461 N-acetylglucosamine-6-phosphate deacetylase (EC 3.5.1.25)	#N/A	#N/A	#N/A	#N/A	#N/A	#N/A	#N/A	#N/A	#N/A	#N/A	#N/A	#N/A	#N/A	#N/A	#N/A	#N/A
fig|404999.4.peg.4152	Rueg2_121116_1112894_1113577 Protein RcsF	#N/A	#N/A	#N/A	#N/A	#N/A	#N/A	#N/A	#N/A	#N/A	#N/A	#N/A	#N/A	#N/A	#N/A	#N/A	#N/A
fig|404999.4.peg.103	Rueg1_121116_105743_105027 Flagellar basal-body rod protein FlgG	#N/A	#N/A	#N/A	#N/A	#N/A	#N/A	#N/A	#N/A	#N/A	#N/A	#N/A	#N/A	#N/A	#N/A	#N/A	#N/A
fig|404999.4.peg.2961	Rueg1_121116_3075297_3074632 Glutathione S-transferase family protein	#N/A	#N/A	#N/A	#N/A	#N/A	#N/A	#N/A	#N/A	#N/A	#N/A	#N/A	#N/A	#N/A	#N/A	#N/A	#N/A
fig|404999.4.peg.474	Rueg1_121116_477800_476523 7,8-didemethyl-8-hydroxy-5-deazariboflavin synthase subunit 2	#N/A	#N/A	#N/A	#N/A	#N/A	#N/A	#N/A	#N/A	#N/A	#N/A	#N/A	#N/A	#N/A	#N/A	#N/A	#N/A
fig|404999.4.peg.2054	Rueg1_121116_2118240_2113387 hypothetical protein	#N/A	#N/A	#N/A	#N/A	#N/A	#N/A	#N/A	#N/A	#N/A	#N/A	#N/A	#N/A	#N/A	#N/A	#N/A	#N/A
fig|404999.4.peg.751	Rueg1_121116_780007_779213 Cobalt-precorrin-4 C11-methyltransferase (EC 2.1.1.133)	#N/A	#N/A	#N/A	#N/A	#N/A	#N/A	#N/A	#N/A	#N/A	#N/A	#N/A	#N/A	#N/A	#N/A	#N/A	#N/A
fig|404999.4.peg.2160	Rueg1_121116_2218478_2217342 Acetylornithine deacetylase (EC 3.5.1.16)	#N/A	#N/A	#N/A	#N/A	#N/A	#N/A	#N/A	#N/A	#N/A	#N/A	#N/A	#N/A	#N/A	#N/A	#N/A	#N/A
fig|404999.4.peg.2660	Rueg1_121116_2757797_2756913 Cytochrome c oxidase subunit CcoP (EC 1.9.3.1)	#N/A	#N/A	#N/A	#N/A	#N/A	#N/A	#N/A	#N/A	#N/A	#N/A	#N/A	#N/A	#N/A	#N/A	#N/A	#N/A
fig|404999.4.peg.2638	Rueg1_121116_2734274_2733498 FolM Alternative dihydrofolate reductase 1	#N/A	#N/A	#N/A	#N/A	#N/A	#N/A	#N/A	#N/A	#N/A	#N/A	#N/A	#N/A	#N/A	#N/A	#N/A	#N/A
fig|404999.4.peg.3253	Rueg2_121116_202934_203401 FIG01073719: hypothetical protein	#N/A	#N/A	#N/A	#N/A	#N/A	#N/A	#N/A	#N/A	#N/A	#N/A	#N/A	#N/A	#N/A	#N/A	#N/A	#N/A
fig|404999.4.peg.2321	Rueg1_121116_2384561_2384421 4Fe-4S ferredoxin, iron-sulfur binding	#N/A	#N/A	#N/A	#N/A	#N/A	#N/A	#N/A	#N/A	#N/A	#N/A	#N/A	#N/A	#N/A	#N/A	#N/A	#N/A
fig|404999.4.peg.2433	Rueg1_121116_2526352_2524910 D-2-hydroxyglutarate dehydrogenase	#N/A	#N/A	#N/A	#N/A	#N/A	#N/A	#N/A	#N/A	#N/A	#N/A	#N/A	#N/A	#N/A	#N/A	#N/A	#N/A
fig|404999.4.peg.3834	Rueg2_121116_801531_801253 YgfY COG2938	#N/A	#N/A	#N/A	#N/A	#N/A	#N/A	#N/A	#N/A	#N/A	#N/A	#N/A	#N/A	#N/A	#N/A	#N/A	#N/A
fig|404999.4.peg.3193	Rueg2_121116_130713_131954 probable oxidoreductase	#N/A	#N/A	#N/A	#N/A	#N/A	#N/A	#N/A	#N/A	#N/A	#N/A	#N/A	#N/A	#N/A	#N/A	#N/A	#N/A
fig|404999.4.peg.28	Rueg1_121116_28959_30119 tRNA nucleotidyltransferase (EC 2.7.7.21) (EC 2.7.7.25)	#N/A	#N/A	#N/A	#N/A	#N/A	#N/A	#N/A	#N/A	#N/A	#N/A	#N/A	#N/A	#N/A	#N/A	#N/A	#N/A
fig|404999.4.peg.1957	Rueg1_121116_2014375_2013233 Deoxyguanosinetriphosphate triphosphohydrolase (EC 3.1.5.1)	#N/A	#N/A	#N/A	#N/A	#N/A	#N/A	#N/A	#N/A	#N/A	#N/A	#N/A	#N/A	#N/A	#N/A	#N/A	#N/A
fig|404999.4.peg.4127	Rueg2_121116_1082167_1083399 Muconolactone isomerase (EC 5.3.3.4),putative	#N/A	#N/A	#N/A	#N/A	#N/A	#N/A	#N/A	#N/A	#N/A	#N/A	#N/A	#N/A	#N/A	#N/A	#N/A	#N/A
fig|404999.4.peg.540	Rueg1_121116_547491_546787 Biotin-protein ligase (EC 6.3.4.15)	#N/A	#N/A	#N/A	#N/A	#N/A	#N/A	#N/A	#N/A	#N/A	#N/A	#N/A	#N/A	#N/A	#N/A	#N/A	#N/A
fig|404999.4.peg.252	Rueg1_121116_261025_260669 hypothetical protein	#N/A	#N/A	#N/A	#N/A	#N/A	#N/A	#N/A	#N/A	#N/A	#N/A	#N/A	#N/A	#N/A	#N/A	#N/A	#N/A
fig|404999.4.peg.2115	Rueg1_121116_2174155_2173370 Biotin-protein ligase (EC 6.3.4.15)	#N/A	#N/A	#N/A	#N/A	#N/A	#N/A	#N/A	#N/A	#N/A	#N/A	#N/A	#N/A	#N/A	#N/A	#N/A	#N/A
fig|404999.4.peg.1010	Rueg1_121116_1048568_1048155 FIG01073034: hypothetical protein	#N/A	#N/A	#N/A	#N/A	#N/A	#N/A	#N/A	#N/A	#N/A	#N/A	#N/A	#N/A	#N/A	#N/A	#N/A	#N/A
fig|404999.4.peg.382	Rueg1_121116_391516_391821 SSU ribosomal protein S14p (S29e) @ SSU ribosomal protein S14p (S29e), zinc-independent	#N/A	#N/A	#N/A	#N/A	#N/A	#N/A	#N/A	#N/A	#N/A	#N/A	#N/A	#N/A	#N/A	#N/A	#N/A	#N/A
fig|404999.4.peg.99	Rueg1_121116_103066_102554 FIG01072998: hypothetical protein	#N/A	#N/A	#N/A	#N/A	#N/A	#N/A	#N/A	#N/A	#N/A	#N/A	#N/A	#N/A	#N/A	#N/A	#N/A	#N/A
fig|404999.4.peg.3861	Rueg2_121116_830787_829930 FIG01072875: hypothetical protein	#N/A	#N/A	#N/A	#N/A	#N/A	#N/A	#N/A	#N/A	#N/A	#N/A	#N/A	#N/A	#N/A	#N/A	#N/A	#N/A
fig|404999.4.peg.1155	Rueg1_121116_1183695_1183276 hypothetical protein	#N/A	#N/A	#N/A	#N/A	#N/A	#N/A	#N/A	#N/A	#N/A	#N/A	#N/A	#N/A	#N/A	#N/A	#N/A	#N/A
fig|404999.4.peg.3039	Rueg1_121116_3152637_3153599 Glycerol-3-phosphate dehydrogenase [NAD(P)+] (EC 1.1.1.94)	#N/A	#N/A	#N/A	#N/A	#N/A	#N/A	#N/A	#N/A	#N/A	#N/A	#N/A	#N/A	#N/A	#N/A	#N/A	#N/A
fig|404999.4.peg.2148	Rueg1_121116_2205218_2204541 Phosphoglycolate phosphatase (EC 3.1.3.18)	#N/A	#N/A	#N/A	#N/A	#N/A	#N/A	#N/A	#N/A	#N/A	#N/A	#N/A	#N/A	#N/A	#N/A	#N/A	#N/A
fig|404999.4.peg.508	Rueg1_121116_517938_518732 FIG01073243: hypothetical protein	#N/A	#N/A	#N/A	#N/A	#N/A	#N/A	#N/A	#N/A	#N/A	#N/A	#N/A	#N/A	#N/A	#N/A	#N/A	#N/A
fig|404999.4.peg.4162	Rueg2_121116_1121386_1120772 Chloramphenicol acetyltransferase (EC 2.3.1.28)	#N/A	#N/A	#N/A	#N/A	#N/A	#N/A	#N/A	#N/A	#N/A	#N/A	#N/A	#N/A	#N/A	#N/A	#N/A	#N/A
fig|404999.4.peg.1114	Rueg1_121116_1148533_1147262 hypothetical protein	#N/A	#N/A	#N/A	#N/A	#N/A	#N/A	#N/A	#N/A	#N/A	#N/A	#N/A	#N/A	#N/A	#N/A	#N/A	#N/A
fig|404999.4.peg.1074	Rueg1_121116_1109920_1110927 FIG01031704: hypothetical protein	#N/A	#N/A	#N/A	#N/A	#N/A	#N/A	#N/A	#N/A	#N/A	#N/A	#N/A	#N/A	#N/A	#N/A	#N/A	#N/A
fig|404999.4.peg.1379	Rueg1_121116_1409694_1410521 Pyrimidine ABC transporter, ATP-binding protein	#N/A	#N/A	#N/A	#N/A	#N/A	#N/A	#N/A	#N/A	#N/A	#N/A	#N/A	#N/A	#N/A	#N/A	#N/A	#N/A
fig|404999.4.peg.34	Rueg1_121116_37334_36840 FIG027190: Putative transmembrane protein	#N/A	#N/A	#N/A	#N/A	#N/A	#N/A	#N/A	#N/A	#N/A	#N/A	#N/A	#N/A	#N/A	#N/A	#N/A	#N/A
fig|404999.4.peg.1855	Rueg1_121116_1914975_1913272 lysM domain protein	#N/A	#N/A	#N/A	#N/A	#N/A	#N/A	#N/A	#N/A	#N/A	#N/A	#N/A	#N/A	#N/A	#N/A	#N/A	#N/A
fig|404999.4.peg.3061	Rueg1_121116_3173281_3173838 ATP-dependent protease HslV (EC 3.4.25.-)	#N/A	#N/A	#N/A	#N/A	#N/A	#N/A	#N/A	#N/A	#N/A	#N/A	#N/A	#N/A	#N/A	#N/A	#N/A	#N/A
fig|404999.4.peg.4157	Rueg2_121116_1117427_1116546 PhnJ protein	#N/A	#N/A	#N/A	#N/A	#N/A	#N/A	#N/A	#N/A	#N/A	#N/A	#N/A	#N/A	#N/A	#N/A	#N/A	#N/A
fig|404999.4.peg.1920	Rueg1_121116_1978387_1979208 Nucleoside triphosphate pyrophosphohydrolase MazG (EC 3.6.1.8)	#N/A	#N/A	#N/A	#N/A	#N/A	#N/A	#N/A	#N/A	#N/A	#N/A	#N/A	#N/A	#N/A	#N/A	#N/A	#N/A
fig|404999.4.peg.2947	Rueg1_121116_3059095_3058307 Enoyl-CoA hydratase [branched-chain amino acid degradation] (EC 4.2.1.17)	#N/A	#N/A	#N/A	#N/A	#N/A	#N/A	#N/A	#N/A	#N/A	#N/A	#N/A	#N/A	#N/A	#N/A	#N/A	#N/A
fig|404999.4.peg.1029	Rueg1_121116_1069694_1068870 FIG00992605: hypothetical protein	#N/A	#N/A	#N/A	#N/A	#N/A	#N/A	#N/A	#N/A	#N/A	#N/A	#N/A	#N/A	#N/A	#N/A	#N/A	#N/A
fig|404999.4.peg.1088	Rueg1_121116_1124639_1124986 FIG01072834: hypothetical protein	#N/A	#N/A	#N/A	#N/A	#N/A	#N/A	#N/A	#N/A	#N/A	#N/A	#N/A	#N/A	#N/A	#N/A	#N/A	#N/A
fig|404999.4.peg.1026	Rueg1_121116_1066041_1066664 Glutathione S-transferase (EC 2.5.1.18)	#N/A	#N/A	#N/A	#N/A	#N/A	#N/A	#N/A	#N/A	#N/A	#N/A	#N/A	#N/A	#N/A	#N/A	#N/A	#N/A
fig|404999.4.peg.2578	Rueg1_121116_2680068_2680883 Methionine aminopeptidase (EC 3.4.11.18)	#N/A	#N/A	#N/A	#N/A	#N/A	#N/A	#N/A	#N/A	#N/A	#N/A	#N/A	#N/A	#N/A	#N/A	#N/A	#N/A
fig|404999.4.peg.2600	Rueg1_121116_2699466_2698648 Conserved domain protein	#N/A	#N/A	#N/A	#N/A	#N/A	#N/A	#N/A	#N/A	#N/A	#N/A	#N/A	#N/A	#N/A	#N/A	#N/A	#N/A
fig|404999.4.peg.4008	Rueg2_121116_959101_960168 Flavodoxin reductases (ferredoxin-NADPH reductases) family 1	#N/A	#N/A	#N/A	#N/A	#N/A	#N/A	#N/A	#N/A	#N/A	#N/A	#N/A	#N/A	#N/A	#N/A	#N/A	#N/A
fig|404999.4.peg.1827	Rueg1_121116_1885523_1884987 Cytochrome c-type biogenesis protein CcmG/DsbE, thiol:disulfide oxidoreductase	#N/A	#N/A	#N/A	#N/A	#N/A	#N/A	#N/A	#N/A	#N/A	#N/A	#N/A	#N/A	#N/A	#N/A	#N/A	#N/A
fig|404999.4.peg.4434	pRueg2_121116_70512_69295 Possible HipA protein	#N/A	#N/A	#N/A	#N/A	#N/A	#N/A	#N/A	#N/A	#N/A	#N/A	#N/A	#N/A	#N/A	#N/A	#N/A	#N/A
fig|404999.4.peg.1593	Rueg1_121116_1643845_1643033,Rueg1_121116_1643033_1642926 Cysteine desulfurase (EC 2.8.1.7)	#N/A	#N/A	#N/A	#N/A	#N/A	#N/A	#N/A	#N/A	#N/A	#N/A	#N/A	#N/A	#N/A	#N/A	#N/A	#N/A
fig|404999.4.peg.2375	Rueg1_121116_2455172_2457100 Protein ImpG/VasA	#N/A	#N/A	#N/A	#N/A	#N/A	#N/A	#N/A	#N/A	#N/A	#N/A	#N/A	#N/A	#N/A	#N/A	#N/A	#N/A
fig|404999.4.peg.400	Rueg1_121116_403562_402663 UDP-glucose 4-epimerase (EC 5.1.3.2)	#N/A	#N/A	#N/A	#N/A	#N/A	#N/A	#N/A	#N/A	#N/A	#N/A	#N/A	#N/A	#N/A	#N/A	#N/A	#N/A
fig|404999.4.peg.3252	Rueg2_121116_201878_202861 NADH pyrophosphatase (EC 3.6.1.22)	#N/A	#N/A	#N/A	#N/A	#N/A	#N/A	#N/A	#N/A	#N/A	#N/A	#N/A	#N/A	#N/A	#N/A	#N/A	#N/A
fig|404999.4.peg.87	Rueg1_121116_90946_90350 ABC transporter, ATP-binding protein, flagellar	#N/A	#N/A	#N/A	#N/A	#N/A	#N/A	#N/A	#N/A	#N/A	#N/A	#N/A	#N/A	#N/A	#N/A	#N/A	#N/A
fig|404999.4.peg.2267	Rueg1_121116_2332255_2331905 Protein secretion chaperonin CsaA	#N/A	#N/A	#N/A	#N/A	#N/A	#N/A	#N/A	#N/A	#N/A	#N/A	#N/A	#N/A	#N/A	#N/A	#N/A	#N/A
fig|404999.4.peg.2652	Rueg1_121116_2747895_2747572 ATP-dependent Clp protease adaptor protein ClpS	#N/A	#N/A	#N/A	#N/A	#N/A	#N/A	#N/A	#N/A	#N/A	#N/A	#N/A	#N/A	#N/A	#N/A	#N/A	#N/A
fig|404999.4.peg.3192	Rueg2_121116_129628_130644 Autoinducer 2 (AI-2) ABC transport system, periplasmic AI-2 binding protein LsrB	#N/A	#N/A	#N/A	#N/A	#N/A	#N/A	#N/A	#N/A	#N/A	#N/A	#N/A	#N/A	#N/A	#N/A	#N/A	#N/A
fig|404999.4.peg.1277	Rueg1_121116_1300724_1301203 Transcriptional regulator, AsnC family	#N/A	#N/A	#N/A	#N/A	#N/A	#N/A	#N/A	#N/A	#N/A	#N/A	#N/A	#N/A	#N/A	#N/A	#N/A	#N/A
fig|404999.4.peg.3359	Rueg2_121116_305923_305009 Transcriptional regulator, LysR family	#N/A	#N/A	#N/A	#N/A	#N/A	#N/A	#N/A	#N/A	#N/A	#N/A	#N/A	#N/A	#N/A	#N/A	#N/A	#N/A
fig|404999.4.peg.1136	Rueg1_121116_1171027_1170347 GMP synthase (EC 6.3.5.2)	#N/A	#N/A	#N/A	#N/A	#N/A	#N/A	#N/A	#N/A	#N/A	#N/A	#N/A	#N/A	#N/A	#N/A	#N/A	#N/A
fig|404999.4.peg.2938	Rueg1_121116_3048966_3048229 hypothetical protein	#N/A	#N/A	#N/A	#N/A	#N/A	#N/A	#N/A	#N/A	#N/A	#N/A	#N/A	#N/A	#N/A	#N/A	#N/A	#N/A
fig|404999.4.peg.639	Rueg1_121116_658640_657555 Oxidoreductase, FAD-binding	#N/A	#N/A	#N/A	#N/A	#N/A	#N/A	#N/A	#N/A	#N/A	#N/A	#N/A	#N/A	#N/A	#N/A	#N/A	#N/A
fig|404999.4.peg.1263	Rueg1_121116_1287385_1288398 Carbon monoxide dehydrogenase F protein	#N/A	#N/A	#N/A	#N/A	#N/A	#N/A	#N/A	#N/A	#N/A	#N/A	#N/A	#N/A	#N/A	#N/A	#N/A	#N/A
fig|404999.4.peg.1642	Rueg1_121116_1691092_1691808 Cell division protein FtsJ / Ribosomal RNA large subunit methyltransferase E (EC 2.1.1.-)	#N/A	#N/A	#N/A	#N/A	#N/A	#N/A	#N/A	#N/A	#N/A	#N/A	#N/A	#N/A	#N/A	#N/A	#N/A	#N/A
fig|404999.4.peg.1042	Rueg1_121116_1078401_1079165 FIG01073097: hypothetical protein	#N/A	#N/A	#N/A	#N/A	#N/A	#N/A	#N/A	#N/A	#N/A	#N/A	#N/A	#N/A	#N/A	#N/A	#N/A	#N/A
fig|404999.4.peg.2726	Rueg1_121116_2816831_2817484 Cobalamin biosynthesis protein BluB @ 5,6-dimethylbenzimidazole synthase, flavin destructase family	#N/A	#N/A	#N/A	#N/A	#N/A	#N/A	#N/A	#N/A	#N/A	#N/A	#N/A	#N/A	#N/A	#N/A	#N/A	#N/A
fig|404999.4.peg.245	Rueg1_121116_256226_255786 Anti-sigma F factor (EC 2.7.11.1)	#N/A	#N/A	#N/A	#N/A	#N/A	#N/A	#N/A	#N/A	#N/A	#N/A	#N/A	#N/A	#N/A	#N/A	#N/A	#N/A
fig|404999.4.peg.4126	Rueg2_121116_1080876_1081967 Alcohol dehydrogenase (EC 1.1.1.1)	#N/A	#N/A	#N/A	#N/A	#N/A	#N/A	#N/A	#N/A	#N/A	#N/A	#N/A	#N/A	#N/A	#N/A	#N/A	#N/A
fig|404999.4.peg.3305	Rueg2_121116_249102_250463 sensor histidine kinase/response regulator	#N/A	#N/A	#N/A	#N/A	#N/A	#N/A	#N/A	#N/A	#N/A	#N/A	#N/A	#N/A	#N/A	#N/A	#N/A	#N/A
fig|404999.4.peg.4320	pRueg1_121116_90407_89046 hypothetical protein	#N/A	#N/A	#N/A	#N/A	#N/A	#N/A	#N/A	#N/A	#N/A	#N/A	#N/A	#N/A	#N/A	#N/A	#N/A	#N/A
fig|404999.4.peg.3056	Rueg1_121116_3165345_3166034 FIG006611: nucleotidyltransferase	#N/A	#N/A	#N/A	#N/A	#N/A	#N/A	#N/A	#N/A	#N/A	#N/A	#N/A	#N/A	#N/A	#N/A	#N/A	#N/A
fig|404999.4.peg.4319	pRueg1_121116_89056_88088 hydrolase, putative	#N/A	#N/A	#N/A	#N/A	#N/A	#N/A	#N/A	#N/A	#N/A	#N/A	#N/A	#N/A	#N/A	#N/A	#N/A	#N/A
fig|404999.4.peg.1736	Rueg1_121116_1797706_1798167 Thiol peroxidase, Bcp-type (EC 1.11.1.15)	#N/A	#N/A	#N/A	#N/A	#N/A	#N/A	#N/A	#N/A	#N/A	#N/A	#N/A	#N/A	#N/A	#N/A	#N/A	#N/A
fig|404999.4.peg.3328	Rueg2_121116_274984_274532 ElaA protein	#N/A	#N/A	#N/A	#N/A	#N/A	#N/A	#N/A	#N/A	#N/A	#N/A	#N/A	#N/A	#N/A	#N/A	#N/A	#N/A
fig|404999.4.peg.4298	pRueg1_121116_67160_66066 probable transcriptional regulator protein, AraC family	#N/A	#N/A	#N/A	#N/A	#N/A	#N/A	#N/A	#N/A	#N/A	#N/A	#N/A	#N/A	#N/A	#N/A	#N/A	#N/A
fig|404999.4.peg.991	Rueg1_121116_1030351_1028978 L-serine dehydratase (EC 4.3.1.17)	#N/A	#N/A	#N/A	#N/A	#N/A	#N/A	#N/A	#N/A	#N/A	#N/A	#N/A	#N/A	#N/A	#N/A	#N/A	#N/A
fig|404999.4.peg.4465	pRueg2_121116_93094_92558 hypothetical protein	#N/A	#N/A	#N/A	#N/A	#N/A	#N/A	#N/A	#N/A	#N/A	#N/A	#N/A	#N/A	#N/A	#N/A	#N/A	#N/A
fig|404999.4.peg.425	Rueg1_121116_430258_428768 Sensory box/GGDEF family protein	#N/A	#N/A	#N/A	#N/A	#N/A	#N/A	#N/A	#N/A	#N/A	#N/A	#N/A	#N/A	#N/A	#N/A	#N/A	#N/A
fig|404999.4.peg.826	Rueg1_121116_860186_861451 Sarcosine oxidase beta subunit (EC 1.5.3.1)	#N/A	#N/A	#N/A	#N/A	#N/A	#N/A	#N/A	#N/A	#N/A	#N/A	#N/A	#N/A	#N/A	#N/A	#N/A	#N/A
fig|404999.4.peg.1343	Rueg1_121116_1375079_1373715 FOG: TPR repeat	#N/A	#N/A	#N/A	#N/A	#N/A	#N/A	#N/A	#N/A	#N/A	#N/A	#N/A	#N/A	#N/A	#N/A	#N/A	#N/A
fig|404999.4.peg.3186	Rueg2_121116_123382_123083 Autoinducer 2 (AI-2) modifying protein LsrG	#N/A	#N/A	#N/A	#N/A	#N/A	#N/A	#N/A	#N/A	#N/A	#N/A	#N/A	#N/A	#N/A	#N/A	#N/A	#N/A
fig|404999.4.peg.2881	Rueg1_121116_2975413_2974226 L-carnitine dehydratase/bile acid-inducible protein F	#N/A	#N/A	#N/A	#N/A	#N/A	#N/A	#N/A	#N/A	#N/A	#N/A	#N/A	#N/A	#N/A	#N/A	#N/A	#N/A
fig|404999.4.peg.2591	Rueg1_121116_2690725_2690742,Rueg1_121116_2690746_2690898,Rueg1_121116_2690898_2691686 Lipoprotein VacJ	#N/A	#N/A	#N/A	#N/A	#N/A	#N/A	#N/A	#N/A	#N/A	#N/A	#N/A	#N/A	#N/A	#N/A	#N/A	#N/A
fig|404999.4.peg.2667	Rueg1_121116_2765532_2763940 Oligopeptide/dipeptide uptake family ABC transporter, ATP-binding protein	#N/A	#N/A	#N/A	#N/A	#N/A	#N/A	#N/A	#N/A	#N/A	#N/A	#N/A	#N/A	#N/A	#N/A	#N/A	#N/A
fig|404999.4.peg.4172	Rueg2_121116_1131772_1130429 Aldehyde dehydrogenase (EC 1.2.1.3)	#N/A	#N/A	#N/A	#N/A	#N/A	#N/A	#N/A	#N/A	#N/A	#N/A	#N/A	#N/A	#N/A	#N/A	#N/A	#N/A
fig|404999.4.peg.1621	Rueg1_121116_1674409_1675164 Autoinducer-binding transcriptional regulator, LuxR family	#N/A	#N/A	#N/A	#N/A	#N/A	#N/A	#N/A	#N/A	#N/A	#N/A	#N/A	#N/A	#N/A	#N/A	#N/A	#N/A
fig|404999.4.peg.586	Rueg1_121116_599595_600050 Phenylacetic acid degradation protein PaaD, thioesterase	#N/A	#N/A	#N/A	#N/A	#N/A	#N/A	#N/A	#N/A	#N/A	#N/A	#N/A	#N/A	#N/A	#N/A	#N/A	#N/A
fig|404999.4.peg.2367	Rueg1_121116_2447768_2439345 hypothetical protein	#N/A	#N/A	#N/A	#N/A	#N/A	#N/A	#N/A	#N/A	#N/A	#N/A	#N/A	#N/A	#N/A	#N/A	#N/A	#N/A
fig|404999.4.peg.1963	Rueg1_121116_2019681_2018512 Salicylate hydroxylase (EC 1.14.13.1)	#N/A	#N/A	#N/A	#N/A	#N/A	#N/A	#N/A	#N/A	#N/A	#N/A	#N/A	#N/A	#N/A	#N/A	#N/A	#N/A
fig|404999.4.peg.1507	Rueg1_121116_1546972_1545824 2-C-methyl-D-erythritol 4-phosphate cytidylyltransferase (EC 2.7.7.60) / 2-C-methyl-D-erythritol 2,4-cyclodiphosphate synthase (EC 4.6.1.12)	#N/A	#N/A	#N/A	#N/A	#N/A	#N/A	#N/A	#N/A	#N/A	#N/A	#N/A	#N/A	#N/A	#N/A	#N/A	#N/A
fig|404999.4.peg.2155	Rueg1_121116_2212249_2213307 Lipopolysaccharide core biosynthesis mannosyltransferase lpcC (EC 2.-.-.-)	#N/A	#N/A	#N/A	#N/A	#N/A	#N/A	#N/A	#N/A	#N/A	#N/A	#N/A	#N/A	#N/A	#N/A	#N/A	#N/A
fig|404999.4.peg.1718	Rueg1_121116_1773961_1773065 Transcriptional regulator, LysR family	#N/A	#N/A	#N/A	#N/A	#N/A	#N/A	#N/A	#N/A	#N/A	#N/A	#N/A	#N/A	#N/A	#N/A	#N/A	#N/A
fig|404999.4.peg.2976	Rueg1_121116_3094579_3095907 Ubiquinol--cytochrome c reductase, cytochrome B subunit (EC 1.10.2.2)	#N/A	#N/A	#N/A	#N/A	#N/A	#N/A	#N/A	#N/A	#N/A	#N/A	#N/A	#N/A	#N/A	#N/A	#N/A	#N/A
fig|404999.4.peg.4250	pRueg1_121116_9484_10635 hypothetical protein	#N/A	#N/A	#N/A	#N/A	#N/A	#N/A	#N/A	#N/A	#N/A	#N/A	#N/A	#N/A	#N/A	#N/A	#N/A	#N/A
fig|404999.4.peg.797	Rueg1_121116_826029_826721 HAD-superfamily hydrolase, subfamily IA, variant 1 family protein	#N/A	#N/A	#N/A	#N/A	#N/A	#N/A	#N/A	#N/A	#N/A	#N/A	#N/A	#N/A	#N/A	#N/A	#N/A	#N/A
fig|404999.4.peg.2779	Rueg1_121116_2868223_2869224 Tetraacyldisaccharide 4'-kinase (EC 2.7.1.130)	#N/A	#N/A	#N/A	#N/A	#N/A	#N/A	#N/A	#N/A	#N/A	#N/A	#N/A	#N/A	#N/A	#N/A	#N/A	#N/A
fig|404999.4.peg.908	Rueg1_121116_946840_943403 Chromosome partition protein smc	#N/A	#N/A	#N/A	#N/A	#N/A	#N/A	#N/A	#N/A	#N/A	#N/A	#N/A	#N/A	#N/A	#N/A	#N/A	#N/A
fig|404999.4.peg.876	Rueg1_121116_909130_910260 MotA/TolQ/ExbB proton channel family protein, probably associated with flagella	#N/A	#N/A	#N/A	#N/A	#N/A	#N/A	#N/A	#N/A	#N/A	#N/A	#N/A	#N/A	#N/A	#N/A	#N/A	#N/A
fig|404999.4.peg.666	Rueg1_121116_687197_688117 Dihydroneopterin aldolase (EC 4.1.2.25) / delta 1-pyrroline-5-carboxylate synthetase	#N/A	#N/A	#N/A	#N/A	#N/A	#N/A	#N/A	#N/A	#N/A	#N/A	#N/A	#N/A	#N/A	#N/A	#N/A	#N/A
fig|404999.4.peg.80	Rueg1_121116_82969_83808 Flagellar motor rotation protein MotB	#N/A	#N/A	#N/A	#N/A	#N/A	#N/A	#N/A	#N/A	#N/A	#N/A	#N/A	#N/A	#N/A	#N/A	#N/A	#N/A
fig|404999.4.peg.4333	pRueg1_121116_101308_102855 Oligopeptide ABC transporter, periplasmic oligopeptide-binding protein OppA (TC 3.A.1.5.1)	#N/A	#N/A	#N/A	#N/A	#N/A	#N/A	#N/A	#N/A	#N/A	#N/A	#N/A	#N/A	#N/A	#N/A	#N/A	#N/A
fig|404999.4.peg.3353	Rueg2_121116_300058_300888 Ureidoglycine aminohydrolase	#N/A	#N/A	#N/A	#N/A	#N/A	#N/A	#N/A	#N/A	#N/A	#N/A	#N/A	#N/A	#N/A	#N/A	#N/A	#N/A
fig|404999.4.peg.1040	Rueg1_121116_1076450_1076557,Rueg1_121116_1076561_1076857 Aspartyl-tRNA(Asn) amidotransferase subunit C (EC 6.3.5.6) @ Glutamyl-tRNA(Gln) amidotransferase subunit C (EC 6.3.5.7)	#N/A	#N/A	#N/A	#N/A	#N/A	#N/A	#N/A	#N/A	#N/A	#N/A	#N/A	#N/A	#N/A	#N/A	#N/A	#N/A
fig|404999.4.peg.727	Rueg1_121116_754740_755897 Acyl-CoA dehydrogenase (EC 1.3.99.3)	#N/A	#N/A	#N/A	#N/A	#N/A	#N/A	#N/A	#N/A	#N/A	#N/A	#N/A	#N/A	#N/A	#N/A	#N/A	#N/A
fig|404999.4.peg.1195	Rueg1_121116_1219994_1218972 hypothetical protein	#N/A	#N/A	#N/A	#N/A	#N/A	#N/A	#N/A	#N/A	#N/A	#N/A	#N/A	#N/A	#N/A	#N/A	#N/A	#N/A
fig|404999.4.peg.2280	Rueg1_121116_2344899_2344675 FIG00993010: hypothetical protein	#N/A	#N/A	#N/A	#N/A	#N/A	#N/A	#N/A	#N/A	#N/A	#N/A	#N/A	#N/A	#N/A	#N/A	#N/A	#N/A
fig|404999.4.peg.3971	Rueg2_121116_923147_922701 Molybdenum cofactor biosynthesis protein MoaE; Molybdopterin converting factor subunit 2	#N/A	#N/A	#N/A	#N/A	#N/A	#N/A	#N/A	#N/A	#N/A	#N/A	#N/A	#N/A	#N/A	#N/A	#N/A	#N/A
fig|404999.4.peg.1933	Rueg1_121116_1991022_1989895 Anhydro-N-acetylmuramic acid kinase (EC 2.7.1.-)	#N/A	#N/A	#N/A	#N/A	#N/A	#N/A	#N/A	#N/A	#N/A	#N/A	#N/A	#N/A	#N/A	#N/A	#N/A	#N/A
fig|404999.4.peg.1461	Rueg1_121116_1500483_1501655 1-deoxy-D-xylulose 5-phosphate reductoisomerase (EC 1.1.1.267)	#N/A	#N/A	#N/A	#N/A	#N/A	#N/A	#N/A	#N/A	#N/A	#N/A	#N/A	#N/A	#N/A	#N/A	#N/A	#N/A
fig|404999.4.peg.645	Rueg1_121116_665472_663952 Sugar ABC transporter, ATP-binding protein	#N/A	#N/A	#N/A	#N/A	#N/A	#N/A	#N/A	#N/A	#N/A	#N/A	#N/A	#N/A	#N/A	#N/A	#N/A	#N/A
fig|404999.4.peg.2147	Rueg1_121116_2204445_2203996,Rueg1_121116_2203994_2202720 Aminotransferase, DegT/DnrJ/EryC1/StrS family	#N/A	#N/A	#N/A	#N/A	#N/A	#N/A	#N/A	#N/A	#N/A	#N/A	#N/A	#N/A	#N/A	#N/A	#N/A	#N/A
fig|404999.4.peg.573	Rueg1_121116_581110_582531 FIG01073466: hypothetical protein	#N/A	#N/A	#N/A	#N/A	#N/A	#N/A	#N/A	#N/A	#N/A	#N/A	#N/A	#N/A	#N/A	#N/A	#N/A	#N/A
fig|404999.4.peg.413	Rueg1_121116_417317_418645 Glutamate/glutamine/aspartate/asparagine transport system permease protein bztC	#N/A	#N/A	#N/A	#N/A	#N/A	#N/A	#N/A	#N/A	#N/A	#N/A	#N/A	#N/A	#N/A	#N/A	#N/A	#N/A
fig|404999.4.peg.1547	Rueg1_121116_1595605_1596606 COG3313: Predicted Fe-S protein	#N/A	#N/A	#N/A	#N/A	#N/A	#N/A	#N/A	#N/A	#N/A	#N/A	#N/A	#N/A	#N/A	#N/A	#N/A	#N/A
fig|404999.4.peg.4482	pRueg2_121116_112595_112050 Transcriptional regulator, TetR family	#N/A	#N/A	#N/A	#N/A	#N/A	#N/A	#N/A	#N/A	#N/A	#N/A	#N/A	#N/A	#N/A	#N/A	#N/A	#N/A
fig|404999.4.peg.376	Rueg1_121116_388445_389485 FIG003737: Predicted deacylase	#N/A	#N/A	#N/A	#N/A	#N/A	#N/A	#N/A	#N/A	#N/A	#N/A	#N/A	#N/A	#N/A	#N/A	#N/A	#N/A
fig|404999.4.peg.33	Rueg1_121116_36357_36740 ErfK/YbiS/YcfS/YnhG family protein	#N/A	#N/A	#N/A	#N/A	#N/A	#N/A	#N/A	#N/A	#N/A	#N/A	#N/A	#N/A	#N/A	#N/A	#N/A	#N/A
fig|404999.4.peg.3409	Rueg2_121116_371286_370057 Glucosamine ABC transport system, periplasmic sugar-binding protein	#N/A	#N/A	#N/A	#N/A	#N/A	#N/A	#N/A	#N/A	#N/A	#N/A	#N/A	#N/A	#N/A	#N/A	#N/A	#N/A
fig|404999.4.peg.1583	Rueg1_121116_1632564_1635161 TRAP-type uncharacterized transport system, fused permease component	#N/A	#N/A	#N/A	#N/A	#N/A	#N/A	#N/A	#N/A	#N/A	#N/A	#N/A	#N/A	#N/A	#N/A	#N/A	#N/A
fig|404999.4.peg.248	Rueg1_121116_257972_258442 FIG01072776: hypothetical protein	#N/A	#N/A	#N/A	#N/A	#N/A	#N/A	#N/A	#N/A	#N/A	#N/A	#N/A	#N/A	#N/A	#N/A	#N/A	#N/A
fig|404999.4.peg.790	Rueg1_121116_821752_821321 ZINC-FINGER PROTEIN	#N/A	#N/A	#N/A	#N/A	#N/A	#N/A	#N/A	#N/A	#N/A	#N/A	#N/A	#N/A	#N/A	#N/A	#N/A	#N/A
fig|404999.4.peg.4146	Rueg2_121116_1107214_1108320 Glycosyltransferase, group 1	#N/A	#N/A	#N/A	#N/A	#N/A	#N/A	#N/A	#N/A	#N/A	#N/A	#N/A	#N/A	#N/A	#N/A	#N/A	#N/A
fig|404999.4.peg.831	Rueg1_121116_865754_867763 DNA primase (EC 2.7.7.-)	#N/A	#N/A	#N/A	#N/A	#N/A	#N/A	#N/A	#N/A	#N/A	#N/A	#N/A	#N/A	#N/A	#N/A	#N/A	#N/A
fig|404999.4.peg.4549	pRueg2_121116_181546_180095 Mercuric ion reductase (EC 1.16.1.1)	#N/A	#N/A	#N/A	#N/A	#N/A	#N/A	#N/A	#N/A	#N/A	#N/A	#N/A	#N/A	#N/A	#N/A	#N/A	#N/A
fig|404999.4.peg.202	Rueg1_121116_206044_206304 hypothetical protein	#N/A	#N/A	#N/A	#N/A	#N/A	#N/A	#N/A	#N/A	#N/A	#N/A	#N/A	#N/A	#N/A	#N/A	#N/A	#N/A
fig|404999.4.peg.2427	Rueg1_121116_2517305_2517361,Rueg1_121116_2517365_2517856 hypothetical protein	#N/A	#N/A	#N/A	#N/A	#N/A	#N/A	#N/A	#N/A	#N/A	#N/A	#N/A	#N/A	#N/A	#N/A	#N/A	#N/A
fig|404999.4.peg.1734	Rueg1_121116_1794098_1792989 S-adenosylmethionine:tRNA ribosyltransferase-isomerase (EC 5.-.-.-)	#N/A	#N/A	#N/A	#N/A	#N/A	#N/A	#N/A	#N/A	#N/A	#N/A	#N/A	#N/A	#N/A	#N/A	#N/A	#N/A
fig|404999.4.peg.862	Rueg1_121116_896736_897137 Rhodanese-related sulfurtransferase	#N/A	#N/A	#N/A	#N/A	#N/A	#N/A	#N/A	#N/A	#N/A	#N/A	#N/A	#N/A	#N/A	#N/A	#N/A	#N/A
fig|404999.4.peg.3278	Rueg2_121116_226061_226696 PROBABLE TRANSMEMBRANE PROTEIN	#N/A	#N/A	#N/A	#N/A	#N/A	#N/A	#N/A	#N/A	#N/A	#N/A	#N/A	#N/A	#N/A	#N/A	#N/A	#N/A
fig|404999.4.peg.2015	Rueg1_121116_2071245_2070892 Queuosine biosynthesis QueD, PTPS-I	#N/A	#N/A	#N/A	#N/A	#N/A	#N/A	#N/A	#N/A	#N/A	#N/A	#N/A	#N/A	#N/A	#N/A	#N/A	#N/A
fig|404999.4.peg.3955	Rueg2_121116_909716_910375 UPF0301 protein YqgE	#N/A	#N/A	#N/A	#N/A	#N/A	#N/A	#N/A	#N/A	#N/A	#N/A	#N/A	#N/A	#N/A	#N/A	#N/A	#N/A
fig|404999.4.peg.3335	Rueg2_121116_281435_280695 CBSS-292414.1.peg.69: NLP/P60 family protein	#N/A	#N/A	#N/A	#N/A	#N/A	#N/A	#N/A	#N/A	#N/A	#N/A	#N/A	#N/A	#N/A	#N/A	#N/A	#N/A
fig|404999.4.peg.3223	Rueg2_121116_172915_171869 Glycine/D-amino acid oxidases (deaminating)	#N/A	#N/A	#N/A	#N/A	#N/A	#N/A	#N/A	#N/A	#N/A	#N/A	#N/A	#N/A	#N/A	#N/A	#N/A	#N/A
fig|404999.4.peg.3089	Rueg2_121116_16164_17201 Xylitol dehydrogenase (EC 1.1.1.9)	#N/A	#N/A	#N/A	#N/A	#N/A	#N/A	#N/A	#N/A	#N/A	#N/A	#N/A	#N/A	#N/A	#N/A	#N/A	#N/A
fig|404999.4.peg.2479	Rueg1_121116_2570290_2569904 4-hydroxybenzoyl-CoA thioesterase family active site	#N/A	#N/A	#N/A	#N/A	#N/A	#N/A	#N/A	#N/A	#N/A	#N/A	#N/A	#N/A	#N/A	#N/A	#N/A	#N/A
fig|404999.4.peg.2903	Rueg1_121116_3000153_3001196 TRAP-type C4-dicarboxylate transport system, periplasmic component	#N/A	#N/A	#N/A	#N/A	#N/A	#N/A	#N/A	#N/A	#N/A	#N/A	#N/A	#N/A	#N/A	#N/A	#N/A	#N/A
fig|404999.4.peg.3156	Rueg2_121116_90206_89211 N-Acetyl-D-glucosamine ABC transport system ATP-binding protein	#N/A	#N/A	#N/A	#N/A	#N/A	#N/A	#N/A	#N/A	#N/A	#N/A	#N/A	#N/A	#N/A	#N/A	#N/A	#N/A
fig|404999.4.peg.4044	Rueg2_121116_997598_996096 Ribose ABC transport system, ATP-binding protein RbsA (TC 3.A.1.2.1)	#N/A	#N/A	#N/A	#N/A	#N/A	#N/A	#N/A	#N/A	#N/A	#N/A	#N/A	#N/A	#N/A	#N/A	#N/A	#N/A
fig|404999.4.peg.1296	Rueg1_121116_1322227_1322982 NAD kinase (EC 2.7.1.23)	#N/A	#N/A	#N/A	#N/A	#N/A	#N/A	#N/A	#N/A	#N/A	#N/A	#N/A	#N/A	#N/A	#N/A	#N/A	#N/A
fig|404999.4.peg.2270	Rueg1_121116_2334399_2334154 FIG018229: hypothetical protein	#N/A	#N/A	#N/A	#N/A	#N/A	#N/A	#N/A	#N/A	#N/A	#N/A	#N/A	#N/A	#N/A	#N/A	#N/A	#N/A
fig|404999.4.peg.443	Rueg1_121116_445927_444953 TRAP transporter solute receptor, TAXI family precursor	#N/A	#N/A	#N/A	#N/A	#N/A	#N/A	#N/A	#N/A	#N/A	#N/A	#N/A	#N/A	#N/A	#N/A	#N/A	#N/A
fig|404999.4.peg.4249	pRueg1_121116_8293_8316,pRueg1_121116_8320_9255 glycosyl transferase, family 2	#N/A	#N/A	#N/A	#N/A	#N/A	#N/A	#N/A	#N/A	#N/A	#N/A	#N/A	#N/A	#N/A	#N/A	#N/A	#N/A
fig|404999.4.peg.689	Rueg1_121116_713455_714756 D-amino acid dehydrogenase small subunit (EC 1.4.99.1)	#N/A	#N/A	#N/A	#N/A	#N/A	#N/A	#N/A	#N/A	#N/A	#N/A	#N/A	#N/A	#N/A	#N/A	#N/A	#N/A
fig|404999.4.peg.3788	Rueg2_121116_756728_758017 Acetylornithine deacetylase (EC 3.5.1.16)	#N/A	#N/A	#N/A	#N/A	#N/A	#N/A	#N/A	#N/A	#N/A	#N/A	#N/A	#N/A	#N/A	#N/A	#N/A	#N/A
fig|404999.4.peg.4400	pRueg2_121116_36295_35867 Transcriptional regulator, MerR family	#N/A	#N/A	#N/A	#N/A	#N/A	#N/A	#N/A	#N/A	#N/A	#N/A	#N/A	#N/A	#N/A	#N/A	#N/A	#N/A
fig|404999.4.peg.2717	Rueg1_121116_2810735_2809857 Transcriptional regulator, LysR family	#N/A	#N/A	#N/A	#N/A	#N/A	#N/A	#N/A	#N/A	#N/A	#N/A	#N/A	#N/A	#N/A	#N/A	#N/A	#N/A
fig|404999.4.peg.2331	Rueg1_121116_2394394_2395566 Microsomal dipeptidase precursor (EC 3.4.13.19)	#N/A	#N/A	#N/A	#N/A	#N/A	#N/A	#N/A	#N/A	#N/A	#N/A	#N/A	#N/A	#N/A	#N/A	#N/A	#N/A
fig|404999.4.peg.695	Rueg1_121116_722879_722175 ABC transporter ATP-binding protein YvcR	#N/A	#N/A	#N/A	#N/A	#N/A	#N/A	#N/A	#N/A	#N/A	#N/A	#N/A	#N/A	#N/A	#N/A	#N/A	#N/A
fig|404999.4.peg.3457	Rueg2_121116_414815_415936 DNA polymerase III delta prime subunit (EC 2.7.7.7)	#N/A	#N/A	#N/A	#N/A	#N/A	#N/A	#N/A	#N/A	#N/A	#N/A	#N/A	#N/A	#N/A	#N/A	#N/A	#N/A
fig|404999.4.peg.3992	Rueg2_121116_943737_942883 5-methyltetrahydrofolate--homocysteine methyltransferase (EC 2.1.1.13)	#N/A	#N/A	#N/A	#N/A	#N/A	#N/A	#N/A	#N/A	#N/A	#N/A	#N/A	#N/A	#N/A	#N/A	#N/A	#N/A
fig|404999.4.peg.2287	Rueg1_121116_2349614_2348724 Phenazine biosynthesis protein PhzF	#N/A	#N/A	#N/A	#N/A	#N/A	#N/A	#N/A	#N/A	#N/A	#N/A	#N/A	#N/A	#N/A	#N/A	#N/A	#N/A
fig|404999.4.peg.471	Rueg1_121116_474911_474138 Coenzyme F420-0:L-glutamate ligase @ Coenzyme F420-1:L-glutamate ligase	#N/A	#N/A	#N/A	#N/A	#N/A	#N/A	#N/A	#N/A	#N/A	#N/A	#N/A	#N/A	#N/A	#N/A	#N/A	#N/A
fig|404999.4.peg.2190	Rueg1_121116_2255078_2253744 Cell division protein FtsA	#N/A	#N/A	#N/A	#N/A	#N/A	#N/A	#N/A	#N/A	#N/A	#N/A	#N/A	#N/A	#N/A	#N/A	#N/A	#N/A
fig|404999.4.peg.2561	Rueg1_121116_2666884_2666816,Rueg1_121116_2666812_2666261 Transcriptional regulator, MarR family	#N/A	#N/A	#N/A	#N/A	#N/A	#N/A	#N/A	#N/A	#N/A	#N/A	#N/A	#N/A	#N/A	#N/A	#N/A	#N/A
fig|404999.4.peg.1435	Rueg1_121116_1471575_1472402 putative inositol monophosphatase	#N/A	#N/A	#N/A	#N/A	#N/A	#N/A	#N/A	#N/A	#N/A	#N/A	#N/A	#N/A	#N/A	#N/A	#N/A	#N/A
fig|404999.4.peg.2153	Rueg1_121116_2209918_2210925 Molybdenum cofactor biosynthesis protein MoaA	#N/A	#N/A	#N/A	#N/A	#N/A	#N/A	#N/A	#N/A	#N/A	#N/A	#N/A	#N/A	#N/A	#N/A	#N/A	#N/A
fig|404999.4.peg.4199	Rueg2_121116_1154455_1155333 Hydrolase, carbon-nitrogen family	#N/A	#N/A	#N/A	#N/A	#N/A	#N/A	#N/A	#N/A	#N/A	#N/A	#N/A	#N/A	#N/A	#N/A	#N/A	#N/A
fig|404999.4.peg.3324	Rueg2_121116_272128_270875 monooxygenase family protein	#N/A	#N/A	#N/A	#N/A	#N/A	#N/A	#N/A	#N/A	#N/A	#N/A	#N/A	#N/A	#N/A	#N/A	#N/A	#N/A
fig|404999.4.peg.2361	Rueg1_121116_2431259_2429193 hypothetical protein	#N/A	#N/A	#N/A	#N/A	#N/A	#N/A	#N/A	#N/A	#N/A	#N/A	#N/A	#N/A	#N/A	#N/A	#N/A	#N/A
fig|404999.4.peg.1942	Rueg1_121116_1998807_1999013 LSU ribosomal protein L32p	#N/A	#N/A	#N/A	#N/A	#N/A	#N/A	#N/A	#N/A	#N/A	#N/A	#N/A	#N/A	#N/A	#N/A	#N/A	#N/A
fig|404999.4.peg.2866	Rueg1_121116_2963138_2963977 Dipeptide transport ATP-binding protein DppD (TC 3.A.1.5.2)	#N/A	#N/A	#N/A	#N/A	#N/A	#N/A	#N/A	#N/A	#N/A	#N/A	#N/A	#N/A	#N/A	#N/A	#N/A	#N/A
fig|404999.4.peg.2773	Rueg1_121116_2862370_2861741 FIG146212: Enoyl-CoA hydratase (EC 4.2.1.17)	#N/A	#N/A	#N/A	#N/A	#N/A	#N/A	#N/A	#N/A	#N/A	#N/A	#N/A	#N/A	#N/A	#N/A	#N/A	#N/A
fig|404999.4.peg.4095	Rueg2_121116_1044891_1043572 Phospholipase D/Transphosphatidylase	#N/A	#N/A	#N/A	#N/A	#N/A	#N/A	#N/A	#N/A	#N/A	#N/A	#N/A	#N/A	#N/A	#N/A	#N/A	#N/A
fig|404999.4.peg.4050	Rueg2_121116_1003168_1002308 Lactam utilization protein LamB	#N/A	#N/A	#N/A	#N/A	#N/A	#N/A	#N/A	#N/A	#N/A	#N/A	#N/A	#N/A	#N/A	#N/A	#N/A	#N/A
fig|404999.4.peg.2497	Rueg1_121116_2586161_2587141 GTP-binding protein	#N/A	#N/A	#N/A	#N/A	#N/A	#N/A	#N/A	#N/A	#N/A	#N/A	#N/A	#N/A	#N/A	#N/A	#N/A	#N/A
fig|404999.4.peg.3680	Rueg2_121116_659685_658582 Bifunctional protein: zinc-containing alcohol dehydrogenase; quinone oxidoreductase ( NADPH:quinone reductase) (EC 1.1.1.-); Similar to arginate lyase	#N/A	#N/A	#N/A	#N/A	#N/A	#N/A	#N/A	#N/A	#N/A	#N/A	#N/A	#N/A	#N/A	#N/A	#N/A	#N/A
fig|404999.4.peg.1099	Rueg1_121116_1133629_1134231 FIG01072694: hypothetical protein	#N/A	#N/A	#N/A	#N/A	#N/A	#N/A	#N/A	#N/A	#N/A	#N/A	#N/A	#N/A	#N/A	#N/A	#N/A	#N/A
fig|404999.4.peg.3972	Rueg2_121116_923397_923152 Molybdenum cofactor biosynthesis protein MoaD	#N/A	#N/A	#N/A	#N/A	#N/A	#N/A	#N/A	#N/A	#N/A	#N/A	#N/A	#N/A	#N/A	#N/A	#N/A	#N/A
fig|404999.4.peg.2830	Rueg1_121116_2924182_2922596 Dipeptide-binding ABC transporter, periplasmic substrate-binding component (TC 3.A.1.5.2)	#N/A	#N/A	#N/A	#N/A	#N/A	#N/A	#N/A	#N/A	#N/A	#N/A	#N/A	#N/A	#N/A	#N/A	#N/A	#N/A
fig|404999.4.peg.4435	pRueg2_121116_71110_70520 transcriptional regulator, XRE family	#N/A	#N/A	#N/A	#N/A	#N/A	#N/A	#N/A	#N/A	#N/A	#N/A	#N/A	#N/A	#N/A	#N/A	#N/A	#N/A
fig|404999.4.peg.3951	Rueg2_121116_902699_903241 Molybdenum cofactor biosynthesis protein MoaB	#N/A	#N/A	#N/A	#N/A	#N/A	#N/A	#N/A	#N/A	#N/A	#N/A	#N/A	#N/A	#N/A	#N/A	#N/A	#N/A
fig|404999.4.peg.2391	Rueg1_121116_2475079_2474978,Rueg1_121116_2474974_2474789,Rueg1_121116_2474785_2474660,Rueg1_121116_2474656_2474210 Cu(I)-responsive transcriptional regulator	#N/A	#N/A	#N/A	#N/A	#N/A	#N/A	#N/A	#N/A	#N/A	#N/A	#N/A	#N/A	#N/A	#N/A	#N/A	#N/A
fig|404999.4.peg.1327	Rueg1_121116_1356715_1357128 hypothetical protein	#N/A	#N/A	#N/A	#N/A	#N/A	#N/A	#N/A	#N/A	#N/A	#N/A	#N/A	#N/A	#N/A	#N/A	#N/A	#N/A
fig|404999.4.peg.957	Rueg1_121116_994864_994397 Cell division protein MraZ	#N/A	#N/A	#N/A	#N/A	#N/A	#N/A	#N/A	#N/A	#N/A	#N/A	#N/A	#N/A	#N/A	#N/A	#N/A	#N/A
fig|404999.4.peg.4467	pRueg2_121116_94844_94170 Inosine-5'-monophosphate dehydrogenase (EC 1.1.1.205)	#N/A	#N/A	#N/A	#N/A	#N/A	#N/A	#N/A	#N/A	#N/A	#N/A	#N/A	#N/A	#N/A	#N/A	#N/A	#N/A
fig|404999.4.peg.4356	pRueg1_121116_127975_126680 FIG00918646: hypothetical protein	#N/A	#N/A	#N/A	#N/A	#N/A	#N/A	#N/A	#N/A	#N/A	#N/A	#N/A	#N/A	#N/A	#N/A	#N/A	#N/A
fig|404999.4.peg.43	Rueg1_121116_43827_43970,Rueg1_121116_43970_44962 Proline iminopeptidase (EC 3.4.11.5)	#N/A	#N/A	#N/A	#N/A	#N/A	#N/A	#N/A	#N/A	#N/A	#N/A	#N/A	#N/A	#N/A	#N/A	#N/A	#N/A
fig|404999.4.peg.2572	Rueg1_121116_2676097_2675120 Outer membrane lipoprotein omp16 precursor	#N/A	#N/A	#N/A	#N/A	#N/A	#N/A	#N/A	#N/A	#N/A	#N/A	#N/A	#N/A	#N/A	#N/A	#N/A	#N/A
fig|404999.4.peg.2096	Rueg1_121116_2155668_2156270 putative phage repressor	#N/A	#N/A	#N/A	#N/A	#N/A	#N/A	#N/A	#N/A	#N/A	#N/A	#N/A	#N/A	#N/A	#N/A	#N/A	#N/A
fig|404999.4.peg.2023	Rueg1_121116_2078586_2077531 Glycerol-3-phosphate ABC transporter, ATP-binding protein UgpC (TC 3.A.1.1.3)	#N/A	#N/A	#N/A	#N/A	#N/A	#N/A	#N/A	#N/A	#N/A	#N/A	#N/A	#N/A	#N/A	#N/A	#N/A	#N/A
fig|404999.4.peg.1603	Rueg1_121116_1653607_1653062 FIG01073248: hypothetical protein	#N/A	#N/A	#N/A	#N/A	#N/A	#N/A	#N/A	#N/A	#N/A	#N/A	#N/A	#N/A	#N/A	#N/A	#N/A	#N/A
fig|404999.4.peg.465	Rueg1_121116_468950_470008 Methionine ABC transporter ATP-binding protein	#N/A	#N/A	#N/A	#N/A	#N/A	#N/A	#N/A	#N/A	#N/A	#N/A	#N/A	#N/A	#N/A	#N/A	#N/A	#N/A
fig|404999.4.peg.1169	Rueg1_121116_1196471_1197790 Phage major capsid protein	#N/A	#N/A	#N/A	#N/A	#N/A	#N/A	#N/A	#N/A	#N/A	#N/A	#N/A	#N/A	#N/A	#N/A	#N/A	#N/A
fig|404999.4.peg.4137	Rueg2_121116_1094555_1096327 ATP-binding component of a ABC transport system	#N/A	#N/A	#N/A	#N/A	#N/A	#N/A	#N/A	#N/A	#N/A	#N/A	#N/A	#N/A	#N/A	#N/A	#N/A	#N/A
fig|404999.4.peg.297	Rueg1_121116_307803_305899 Sensory box histidine kinase/response regulator	#N/A	#N/A	#N/A	#N/A	#N/A	#N/A	#N/A	#N/A	#N/A	#N/A	#N/A	#N/A	#N/A	#N/A	#N/A	#N/A
fig|404999.4.peg.100	Rueg1_121116_103815_103078 Flagellar L-ring protein FlgH	#N/A	#N/A	#N/A	#N/A	#N/A	#N/A	#N/A	#N/A	#N/A	#N/A	#N/A	#N/A	#N/A	#N/A	#N/A	#N/A
fig|404999.4.peg.749	Rueg1_121116_777818_777081 Uroporphyrinogen-III methyltransferase (EC 2.1.1.107)	#N/A	#N/A	#N/A	#N/A	#N/A	#N/A	#N/A	#N/A	#N/A	#N/A	#N/A	#N/A	#N/A	#N/A	#N/A	#N/A
fig|404999.4.peg.3131	Rueg2_121116_65057_63759 Ribose ABC transport system, permease protein RbsC (TC 3.A.1.2.1)	#N/A	#N/A	#N/A	#N/A	#N/A	#N/A	#N/A	#N/A	#N/A	#N/A	#N/A	#N/A	#N/A	#N/A	#N/A	#N/A
fig|404999.4.peg.2356	Rueg1_121116_2423015_2424058 sugar ABC transporter, ATP-binding protein	#N/A	#N/A	#N/A	#N/A	#N/A	#N/A	#N/A	#N/A	#N/A	#N/A	#N/A	#N/A	#N/A	#N/A	#N/A	#N/A
fig|404999.4.peg.2253	Rueg1_121116_2313396_2314004 Response regulator	#N/A	#N/A	#N/A	#N/A	#N/A	#N/A	#N/A	#N/A	#N/A	#N/A	#N/A	#N/A	#N/A	#N/A	#N/A	#N/A
fig|404999.4.peg.2224	Rueg1_121116_2288117_2287563 identified by similarity to PIR:E82434	#N/A	#N/A	#N/A	#N/A	#N/A	#N/A	#N/A	#N/A	#N/A	#N/A	#N/A	#N/A	#N/A	#N/A	#N/A	#N/A
fig|404999.4.peg.1897	Rueg1_121116_1954079_1952826 Mannose-1-phosphate guanylyltransferase (GDP) (EC 2.7.7.22) / Mannose-6-phosphate isomerase (EC 5.3.1.8)	#N/A	#N/A	#N/A	#N/A	#N/A	#N/A	#N/A	#N/A	#N/A	#N/A	#N/A	#N/A	#N/A	#N/A	#N/A	#N/A
fig|404999.4.peg.966	Rueg1_121116_1003961_1003644 FIG00987741: hypothetical protein	#N/A	#N/A	#N/A	#N/A	#N/A	#N/A	#N/A	#N/A	#N/A	#N/A	#N/A	#N/A	#N/A	#N/A	#N/A	#N/A
fig|404999.4.peg.927	Rueg1_121116_962770_962288 FIG01073570: hypothetical protein	#N/A	#N/A	#N/A	#N/A	#N/A	#N/A	#N/A	#N/A	#N/A	#N/A	#N/A	#N/A	#N/A	#N/A	#N/A	#N/A
fig|404999.4.peg.808	Rueg1_121116_840205_840693 ferrichrome-binding protein	#N/A	#N/A	#N/A	#N/A	#N/A	#N/A	#N/A	#N/A	#N/A	#N/A	#N/A	#N/A	#N/A	#N/A	#N/A	#N/A
fig|404999.4.peg.3786	Rueg2_121116_754122_755150 Acetylpolyamine aminohydrolase	#N/A	#N/A	#N/A	#N/A	#N/A	#N/A	#N/A	#N/A	#N/A	#N/A	#N/A	#N/A	#N/A	#N/A	#N/A	#N/A
fig|404999.4.peg.320	Rueg1_121116_330659_331567 Putative sulfite oxidase subunit YedY	#N/A	#N/A	#N/A	#N/A	#N/A	#N/A	#N/A	#N/A	#N/A	#N/A	#N/A	#N/A	#N/A	#N/A	#N/A	#N/A
fig|404999.4.peg.3073	Rueg1_121116_3183728_3183129 Septum formation protein Maf	#N/A	#N/A	#N/A	#N/A	#N/A	#N/A	#N/A	#N/A	#N/A	#N/A	#N/A	#N/A	#N/A	#N/A	#N/A	#N/A
fig|404999.4.peg.2480	Rueg1_121116_2571015_2571004,Rueg1_121116_2571000_2570287 hypothetical protein	#N/A	#N/A	#N/A	#N/A	#N/A	#N/A	#N/A	#N/A	#N/A	#N/A	#N/A	#N/A	#N/A	#N/A	#N/A	#N/A
fig|404999.4.peg.2281	Rueg1_121116_2345128_2345508 Small heat shock protein	#N/A	#N/A	#N/A	#N/A	#N/A	#N/A	#N/A	#N/A	#N/A	#N/A	#N/A	#N/A	#N/A	#N/A	#N/A	#N/A
fig|404999.4.peg.2251	Rueg1_121116_2313099_2312695 Methylmalonyl-CoA epimerase (EC 5.1.99.1); Ethylmalonyl-CoA epimerase	#N/A	#N/A	#N/A	#N/A	#N/A	#N/A	#N/A	#N/A	#N/A	#N/A	#N/A	#N/A	#N/A	#N/A	#N/A	#N/A
fig|404999.4.peg.1235	Rueg1_121116_1261741_1261094 Protein-L-isoaspartate O-methyltransferase (EC 2.1.1.77)	#N/A	#N/A	#N/A	#N/A	#N/A	#N/A	#N/A	#N/A	#N/A	#N/A	#N/A	#N/A	#N/A	#N/A	#N/A	#N/A
fig|404999.4.peg.930	Rueg1_121116_963967_964362 conserved unknown protein	#N/A	#N/A	#N/A	#N/A	#N/A	#N/A	#N/A	#N/A	#N/A	#N/A	#N/A	#N/A	#N/A	#N/A	#N/A	#N/A
fig|404999.4.peg.833	Rueg1_121116_870203_870670 hypothetical protein	#N/A	#N/A	#N/A	#N/A	#N/A	#N/A	#N/A	#N/A	#N/A	#N/A	#N/A	#N/A	#N/A	#N/A	#N/A	#N/A
fig|404999.4.peg.812	Rueg1_121116_847207_845753 Na+/H+ antiporter NhaC	#N/A	#N/A	#N/A	#N/A	#N/A	#N/A	#N/A	#N/A	#N/A	#N/A	#N/A	#N/A	#N/A	#N/A	#N/A	#N/A
fig|404999.4.peg.4187	Rueg2_121116_1144908_1145015,Rueg2_121116_1145019_1145495 Phenylacetate-CoA oxygenase, PaaJ subunit	#N/A	#N/A	#N/A	#N/A	#N/A	#N/A	#N/A	#N/A	#N/A	#N/A	#N/A	#N/A	#N/A	#N/A	#N/A	#N/A
fig|404999.4.peg.4005	Rueg2_121116_956146_955472 TRAP-type transport system, small permease component, predicted N-acetylneuraminate transporter	#N/A	#N/A	#N/A	#N/A	#N/A	#N/A	#N/A	#N/A	#N/A	#N/A	#N/A	#N/A	#N/A	#N/A	#N/A	#N/A
fig|404999.4.peg.3933	Rueg2_121116_890456_889818 Molybdopterin-guanine dinucleotide biosynthesis protein MobA	#N/A	#N/A	#N/A	#N/A	#N/A	#N/A	#N/A	#N/A	#N/A	#N/A	#N/A	#N/A	#N/A	#N/A	#N/A	#N/A
fig|404999.4.peg.3344	Rueg2_121116_291881_291117 2,4-dihydroxyhept-2-ene-1,7-dioic acid aldolase (EC 4.1.2.-)	#N/A	#N/A	#N/A	#N/A	#N/A	#N/A	#N/A	#N/A	#N/A	#N/A	#N/A	#N/A	#N/A	#N/A	#N/A	#N/A
fig|404999.4.peg.3040	Rueg1_121116_3153601_3153873 YciL protein	#N/A	#N/A	#N/A	#N/A	#N/A	#N/A	#N/A	#N/A	#N/A	#N/A	#N/A	#N/A	#N/A	#N/A	#N/A	#N/A
fig|404999.4.peg.2529	Rueg1_121116_2635051_2634251 FIG01073468: hypothetical protein	#N/A	#N/A	#N/A	#N/A	#N/A	#N/A	#N/A	#N/A	#N/A	#N/A	#N/A	#N/A	#N/A	#N/A	#N/A	#N/A
fig|404999.4.peg.2011	Rueg1_121116_2067388_2066993 Acyl-CoA hydrolase (EC 3.1.2.20)	#N/A	#N/A	#N/A	#N/A	#N/A	#N/A	#N/A	#N/A	#N/A	#N/A	#N/A	#N/A	#N/A	#N/A	#N/A	#N/A
fig|404999.4.peg.160	Rueg1_121116_162457_163194 Serine/threonine protein phosphatase family protein	#N/A	#N/A	#N/A	#N/A	#N/A	#N/A	#N/A	#N/A	#N/A	#N/A	#N/A	#N/A	#N/A	#N/A	#N/A	#N/A
fig|404999.4.peg.1350	Rueg1_121116_1382298_1383011 Dienelactone hydrolase family	#N/A	#N/A	#N/A	#N/A	#N/A	#N/A	#N/A	#N/A	#N/A	#N/A	#N/A	#N/A	#N/A	#N/A	#N/A	#N/A
fig|404999.4.peg.1346	Rueg1_121116_1378670_1378176 FIG01073776: hypothetical protein	#N/A	#N/A	#N/A	#N/A	#N/A	#N/A	#N/A	#N/A	#N/A	#N/A	#N/A	#N/A	#N/A	#N/A	#N/A	#N/A
fig|404999.4.peg.1325	Rueg1_121116_1354767_1354429 FIG005495: hypothetical protein	#N/A	#N/A	#N/A	#N/A	#N/A	#N/A	#N/A	#N/A	#N/A	#N/A	#N/A	#N/A	#N/A	#N/A	#N/A	#N/A
fig|404999.4.peg.1275	Rueg1_121116_1299758_1299438 FIG01072928: hypothetical protein	#N/A	#N/A	#N/A	#N/A	#N/A	#N/A	#N/A	#N/A	#N/A	#N/A	#N/A	#N/A	#N/A	#N/A	#N/A	#N/A
fig|404999.4.peg.875	Rueg1_121116_908464_908991 Cation transport protein chaC	#N/A	#N/A	#N/A	#N/A	#N/A	#N/A	#N/A	#N/A	#N/A	#N/A	#N/A	#N/A	#N/A	#N/A	#N/A	#N/A
fig|404999.4.peg.853	Rueg1_121116_888195_888007 FIG01023263: hypothetical protein	#N/A	#N/A	#N/A	#N/A	#N/A	#N/A	#N/A	#N/A	#N/A	#N/A	#N/A	#N/A	#N/A	#N/A	#N/A	#N/A
fig|404999.4.peg.481	Rueg1_121116_486645_486938 FIG00900360: hypothetical protein	#N/A	#N/A	#N/A	#N/A	#N/A	#N/A	#N/A	#N/A	#N/A	#N/A	#N/A	#N/A	#N/A	#N/A	#N/A	#N/A
fig|404999.4.peg.4359	pRueg1_121116_130981_130328 peptidase, M23/M37 family protein	#N/A	#N/A	#N/A	#N/A	#N/A	#N/A	#N/A	#N/A	#N/A	#N/A	#N/A	#N/A	#N/A	#N/A	#N/A	#N/A
fig|404999.4.peg.4183	Rueg2_121116_1142537_1141887 Transcriptional regulator, GntR family	#N/A	#N/A	#N/A	#N/A	#N/A	#N/A	#N/A	#N/A	#N/A	#N/A	#N/A	#N/A	#N/A	#N/A	#N/A	#N/A
fig|404999.4.peg.409	Rueg1_121116_413165_413833 Similar to phosphoglycolate phosphatase, clustered with ribosomal large subunit pseudouridine synthase C	#N/A	#N/A	#N/A	#N/A	#N/A	#N/A	#N/A	#N/A	#N/A	#N/A	#N/A	#N/A	#N/A	#N/A	#N/A	#N/A
fig|404999.4.peg.3931	Rueg2_121116_889309_888500,Rueg2_121116_888496_888494,Rueg2_121116_888494_887241 Molybdopterin biosynthesis protein MoeA	#N/A	#N/A	#N/A	#N/A	#N/A	#N/A	#N/A	#N/A	#N/A	#N/A	#N/A	#N/A	#N/A	#N/A	#N/A	#N/A
fig|404999.4.peg.3831	Rueg2_121116_799701_800129 Lactoylglutathione lyase (EC 4.4.1.5)	#N/A	#N/A	#N/A	#N/A	#N/A	#N/A	#N/A	#N/A	#N/A	#N/A	#N/A	#N/A	#N/A	#N/A	#N/A	#N/A
fig|404999.4.peg.353	Rueg1_121116_371737_371874 SSU ribosomal protein S12p (S23e)	#N/A	#N/A	#N/A	#N/A	#N/A	#N/A	#N/A	#N/A	#N/A	#N/A	#N/A	#N/A	#N/A	#N/A	#N/A	#N/A
fig|404999.4.peg.2913	Rueg1_121116_3012121_3012303 FIG01072917: hypothetical protein	#N/A	#N/A	#N/A	#N/A	#N/A	#N/A	#N/A	#N/A	#N/A	#N/A	#N/A	#N/A	#N/A	#N/A	#N/A	#N/A
fig|404999.4.peg.290	Rueg1_121116_300680_301003 FIG01072942: hypothetical protein	#N/A	#N/A	#N/A	#N/A	#N/A	#N/A	#N/A	#N/A	#N/A	#N/A	#N/A	#N/A	#N/A	#N/A	#N/A	#N/A
fig|404999.4.peg.2588	Rueg1_121116_2687547_2687086 Endoribonuclease L-PSP	#N/A	#N/A	#N/A	#N/A	#N/A	#N/A	#N/A	#N/A	#N/A	#N/A	#N/A	#N/A	#N/A	#N/A	#N/A	#N/A
fig|404999.4.peg.2271	Rueg1_121116_2334514_2335422 Prolipoprotein diacylglyceryl transferase (EC 2.4.99.-)	#N/A	#N/A	#N/A	#N/A	#N/A	#N/A	#N/A	#N/A	#N/A	#N/A	#N/A	#N/A	#N/A	#N/A	#N/A	#N/A
fig|404999.4.peg.2100	Rueg1_121116_2159759_2159451 DNA-binding protein HU, putative	#N/A	#N/A	#N/A	#N/A	#N/A	#N/A	#N/A	#N/A	#N/A	#N/A	#N/A	#N/A	#N/A	#N/A	#N/A	#N/A
fig|404999.4.peg.2016	Rueg1_121116_2071946_2071245 Queuosine Biosynthesis QueC ATPase	#N/A	#N/A	#N/A	#N/A	#N/A	#N/A	#N/A	#N/A	#N/A	#N/A	#N/A	#N/A	#N/A	#N/A	#N/A	#N/A
fig|404999.4.peg.195	Rueg1_121116_198988_198491 Protein-glutamate methylesterase family protein	#N/A	#N/A	#N/A	#N/A	#N/A	#N/A	#N/A	#N/A	#N/A	#N/A	#N/A	#N/A	#N/A	#N/A	#N/A	#N/A
fig|404999.4.peg.1707	Rueg1_121116_1764595_1764831 YrbA protein	#N/A	#N/A	#N/A	#N/A	#N/A	#N/A	#N/A	#N/A	#N/A	#N/A	#N/A	#N/A	#N/A	#N/A	#N/A	#N/A
fig|404999.4.peg.1244	Rueg1_121116_1268374_1267820 Colicin V production protein	#N/A	#N/A	#N/A	#N/A	#N/A	#N/A	#N/A	#N/A	#N/A	#N/A	#N/A	#N/A	#N/A	#N/A	#N/A	#N/A
fig|404999.4.peg.1057	Rueg1_121116_1091242_1091829 5-formyltetrahydrofolate cyclo-ligase (EC 6.3.3.2)	#N/A	#N/A	#N/A	#N/A	#N/A	#N/A	#N/A	#N/A	#N/A	#N/A	#N/A	#N/A	#N/A	#N/A	#N/A	#N/A
fig|404999.4.peg.2604	Rueg1_121116_2703233_2702025 Creatinase (EC 3.5.3.3)	#N/A	#N/A	#N/A	#N/A	#N/A	#N/A	#N/A	#N/A	#N/A	#N/A	#N/A	#N/A	#N/A	#N/A	#N/A	#N/A
fig|404999.4.peg.915	Rueg1_121116_952559_953332 Lactam utilization protein LamB	#N/A	#N/A	#N/A	#N/A	#N/A	#N/A	#N/A	#N/A	#N/A	#N/A	#N/A	#N/A	#N/A	#N/A	#N/A	#N/A
fig|404999.4.peg.784	Rueg1_121116_815500_816975 3-hydroxyacyl-CoA dehydrogenase (EC 1.1.1.35)	#N/A	#N/A	#N/A	#N/A	#N/A	#N/A	#N/A	#N/A	#N/A	#N/A	#N/A	#N/A	#N/A	#N/A	#N/A	#N/A
fig|404999.4.peg.571	Rueg1_121116_580100_580798 Fumarylacetoacetate hydrolase family protein	#N/A	#N/A	#N/A	#N/A	#N/A	#N/A	#N/A	#N/A	#N/A	#N/A	#N/A	#N/A	#N/A	#N/A	#N/A	#N/A
fig|404999.4.peg.4197	Rueg2_121116_1153366_1153761 Isopropylmalate/homocitrate/citramalate synthases	#N/A	#N/A	#N/A	#N/A	#N/A	#N/A	#N/A	#N/A	#N/A	#N/A	#N/A	#N/A	#N/A	#N/A	#N/A	#N/A
fig|404999.4.peg.1696	Rueg1_121116_1750421_1749954 Cytochrome c heme lyase subunit CcmL	#N/A	#N/A	#N/A	#N/A	#N/A	#N/A	#N/A	#N/A	#N/A	#N/A	#N/A	#N/A	#N/A	#N/A	#N/A	#N/A
fig|404999.4.peg.3127	Rueg2_121116_58531_59664 TRAP transporter solute receptor, TAXI family precursor, unknown substrate 2	#N/A	#N/A	#N/A	#N/A	#N/A	#N/A	#N/A	#N/A	#N/A	#N/A	#N/A	#N/A	#N/A	#N/A	#N/A	#N/A
fig|404999.4.peg.694	Rueg1_121116_722178_719638 ABC transporter, permease protein, putative	#N/A	#N/A	#N/A	#N/A	#N/A	#N/A	#N/A	#N/A	#N/A	#N/A	#N/A	#N/A	#N/A	#N/A	#N/A	#N/A
fig|404999.4.peg.580	Rueg1_121116_588825_587515 Various polyols ABC transporter, periplasmic substrate-binding protein	#N/A	#N/A	#N/A	#N/A	#N/A	#N/A	#N/A	#N/A	#N/A	#N/A	#N/A	#N/A	#N/A	#N/A	#N/A	#N/A
fig|404999.4.peg.412	Rueg1_121116_416047_417315 Glutamate/glutamine/aspartate/asparagine transport system permease protein bztB	#N/A	#N/A	#N/A	#N/A	#N/A	#N/A	#N/A	#N/A	#N/A	#N/A	#N/A	#N/A	#N/A	#N/A	#N/A	#N/A
fig|404999.4.peg.3871	Rueg2_121116_837266_836487 FIG01072950: hypothetical protein	#N/A	#N/A	#N/A	#N/A	#N/A	#N/A	#N/A	#N/A	#N/A	#N/A	#N/A	#N/A	#N/A	#N/A	#N/A	#N/A
fig|404999.4.peg.513	Rueg1_121116_523065_524126 Fructose ABC transporter, permease component FrcC	#N/A	#N/A	#N/A	#N/A	#N/A	#N/A	#N/A	#N/A	#N/A	#N/A	#N/A	#N/A	#N/A	#N/A	#N/A	#N/A
fig|404999.4.peg.4314	pRueg1_121116_83538_82534 3-oxoacyl-[acyl-carrier-protein] synthase, KASIII (EC 2.3.1.41)	#N/A	#N/A	#N/A	#N/A	#N/A	#N/A	#N/A	#N/A	#N/A	#N/A	#N/A	#N/A	#N/A	#N/A	#N/A	#N/A
fig|404999.4.peg.3054	Rueg1_121116_3163931_3164353 ATPase YjeE, predicted to have essential role in cell wall biosynthesis	#N/A	#N/A	#N/A	#N/A	#N/A	#N/A	#N/A	#N/A	#N/A	#N/A	#N/A	#N/A	#N/A	#N/A	#N/A	#N/A
fig|404999.4.peg.2298	Rueg1_121116_2358994_2359779 GumN family protein	#N/A	#N/A	#N/A	#N/A	#N/A	#N/A	#N/A	#N/A	#N/A	#N/A	#N/A	#N/A	#N/A	#N/A	#N/A	#N/A
fig|404999.4.peg.4014	Rueg2_121116_966865_966227 Transcriptional regulator, TetR family	#N/A	#N/A	#N/A	#N/A	#N/A	#N/A	#N/A	#N/A	#N/A	#N/A	#N/A	#N/A	#N/A	#N/A	#N/A	#N/A
fig|404999.4.peg.1256	Rueg1_121116_1280731_1279604 SAM-dependent methyltransferase (EC 2.1.1.-)	#N/A	#N/A	#N/A	#N/A	#N/A	#N/A	#N/A	#N/A	#N/A	#N/A	#N/A	#N/A	#N/A	#N/A	#N/A	#N/A
fig|404999.4.peg.3850	Rueg2_121116_817093_818100 Inositol transport system permease protein	#N/A	#N/A	#N/A	#N/A	#N/A	#N/A	#N/A	#N/A	#N/A	#N/A	#N/A	#N/A	#N/A	#N/A	#N/A	#N/A
fig|404999.4.peg.1895	Rueg1_121116_1951329_1950862 FIG00918370: hypothetical protein	#N/A	#N/A	#N/A	#N/A	#N/A	#N/A	#N/A	#N/A	#N/A	#N/A	#N/A	#N/A	#N/A	#N/A	#N/A	#N/A
fig|404999.4.peg.3112	Rueg2_121116_41577_42530 Tricarboxylate transport protein TctC	#N/A	#N/A	#N/A	#N/A	#N/A	#N/A	#N/A	#N/A	#N/A	#N/A	#N/A	#N/A	#N/A	#N/A	#N/A	#N/A
fig|404999.4.peg.4537	pRueg2_121116_166505_167956 Blue copper oxidase CueO precursor	#N/A	#N/A	#N/A	#N/A	#N/A	#N/A	#N/A	#N/A	#N/A	#N/A	#N/A	#N/A	#N/A	#N/A	#N/A	#N/A
fig|404999.4.peg.4002	Rueg2_121116_953032_950762 Signal transduction histidine kinase	#N/A	#N/A	#N/A	#N/A	#N/A	#N/A	#N/A	#N/A	#N/A	#N/A	#N/A	#N/A	#N/A	#N/A	#N/A	#N/A
fig|404999.4.peg.1557	Rueg1_121116_1603601_1603873 FIG01072806: hypothetical protein	#N/A	#N/A	#N/A	#N/A	#N/A	#N/A	#N/A	#N/A	#N/A	#N/A	#N/A	#N/A	#N/A	#N/A	#N/A	#N/A
fig|404999.4.peg.2454	Rueg1_121116_2544619_2545422 Flp pilus assembly protein RcpC/CpaB	#N/A	#N/A	#N/A	#N/A	#N/A	#N/A	#N/A	#N/A	#N/A	#N/A	#N/A	#N/A	#N/A	#N/A	#N/A	#N/A
fig|404999.4.peg.829	Rueg1_121116_864731_865288 Sarcosine oxidase gamma subunit (EC 1.5.3.1)	#N/A	#N/A	#N/A	#N/A	#N/A	#N/A	#N/A	#N/A	#N/A	#N/A	#N/A	#N/A	#N/A	#N/A	#N/A	#N/A
fig|404999.4.peg.2231	Rueg1_121116_2292471_2293130 Capsular polysaccharide ABC transporter, ATP-binding protein KpsT	#N/A	#N/A	#N/A	#N/A	#N/A	#N/A	#N/A	#N/A	#N/A	#N/A	#N/A	#N/A	#N/A	#N/A	#N/A	#N/A
fig|404999.4.peg.2357	Rueg1_121116_2424072_2425142 metallo-beta-lactamase family protein	#N/A	#N/A	#N/A	#N/A	#N/A	#N/A	#N/A	#N/A	#N/A	#N/A	#N/A	#N/A	#N/A	#N/A	#N/A	#N/A
fig|404999.4.peg.733	Rueg1_121116_761371_762057 ABC transporter ATP-binding protein	#N/A	#N/A	#N/A	#N/A	#N/A	#N/A	#N/A	#N/A	#N/A	#N/A	#N/A	#N/A	#N/A	#N/A	#N/A	#N/A
fig|404999.4.peg.1360	Rueg1_121116_1390302_1389547 InterPro IPR001687:IPR003439:IPR003593 COGs COG0411	#N/A	#N/A	#N/A	#N/A	#N/A	#N/A	#N/A	#N/A	#N/A	#N/A	#N/A	#N/A	#N/A	#N/A	#N/A	#N/A
fig|404999.4.peg.285	Rueg1_121116_293889_295091 Manganese ABC transporter, inner membrane permease protein SitC	#N/A	#N/A	#N/A	#N/A	#N/A	#N/A	#N/A	#N/A	#N/A	#N/A	#N/A	#N/A	#N/A	#N/A	#N/A	#N/A
fig|404999.4.peg.1208	Rueg1_121116_1235163_1234030 Primosomal protein N' (replication factor Y) - superfamily II helicase	#N/A	#N/A	#N/A	#N/A	#N/A	#N/A	#N/A	#N/A	#N/A	#N/A	#N/A	#N/A	#N/A	#N/A	#N/A	#N/A
fig|404999.4.peg.4147	Rueg2_121116_1108317_1108901 phosphoglycerate mutase family protein	#N/A	#N/A	#N/A	#N/A	#N/A	#N/A	#N/A	#N/A	#N/A	#N/A	#N/A	#N/A	#N/A	#N/A	#N/A	#N/A
fig|404999.4.peg.3053	Rueg1_121116_3162285_3163835 FIG056333: sensor	#N/A	#N/A	#N/A	#N/A	#N/A	#N/A	#N/A	#N/A	#N/A	#N/A	#N/A	#N/A	#N/A	#N/A	#N/A	#N/A
fig|404999.4.peg.2082	Rueg1_121116_2143879_2144661 hypothetical protein	#N/A	#N/A	#N/A	#N/A	#N/A	#N/A	#N/A	#N/A	#N/A	#N/A	#N/A	#N/A	#N/A	#N/A	#N/A	#N/A
fig|404999.4.peg.2029	Rueg1_121116_2086798_2085707 extracellular solute-binding domain protein	#N/A	#N/A	#N/A	#N/A	#N/A	#N/A	#N/A	#N/A	#N/A	#N/A	#N/A	#N/A	#N/A	#N/A	#N/A	#N/A
fig|404999.4.peg.2813	Rueg1_121116_2901307_2902059 Glycerol-3-phosphate regulon repressor, DeoR family	#N/A	#N/A	#N/A	#N/A	#N/A	#N/A	#N/A	#N/A	#N/A	#N/A	#N/A	#N/A	#N/A	#N/A	#N/A	#N/A
fig|404999.4.peg.2805	Rueg1_121116_2893750_2894772 Peptidase, T4 family	#N/A	#N/A	#N/A	#N/A	#N/A	#N/A	#N/A	#N/A	#N/A	#N/A	#N/A	#N/A	#N/A	#N/A	#N/A	#N/A
fig|404999.4.peg.820	Rueg1_121116_854732_854121 ABC-type dipeptide transport system, periplasmic component	#N/A	#N/A	#N/A	#N/A	#N/A	#N/A	#N/A	#N/A	#N/A	#N/A	#N/A	#N/A	#N/A	#N/A	#N/A	#N/A
fig|404999.4.peg.2123	Rueg1_121116_2182184_2181147 NADH-ubiquinone oxidoreductase chain H (EC 1.6.5.3)	#N/A	#N/A	#N/A	#N/A	#N/A	#N/A	#N/A	#N/A	#N/A	#N/A	#N/A	#N/A	#N/A	#N/A	#N/A	#N/A
fig|404999.4.peg.2980	Rueg1_121116_3099488_3098661 Diaminopimelate epimerase (EC 5.1.1.7)	#N/A	#N/A	#N/A	#N/A	#N/A	#N/A	#N/A	#N/A	#N/A	#N/A	#N/A	#N/A	#N/A	#N/A	#N/A	#N/A
fig|404999.4.peg.1345	Rueg1_121116_1378143_1376530 similar to acetolactate synthase large subunit	#N/A	#N/A	#N/A	#N/A	#N/A	#N/A	#N/A	#N/A	#N/A	#N/A	#N/A	#N/A	#N/A	#N/A	#N/A	#N/A
fig|404999.4.peg.1359	Rueg1_121116_1389530_1388775 Branched-chain amino acid ABC transporter, ATP-binding protein	#N/A	#N/A	#N/A	#N/A	#N/A	#N/A	#N/A	#N/A	#N/A	#N/A	#N/A	#N/A	#N/A	#N/A	#N/A	#N/A
fig|404999.4.peg.3091	Rueg2_121116_18521_19432 ABC transporter, substrate binding protein [ribose]	#N/A	#N/A	#N/A	#N/A	#N/A	#N/A	#N/A	#N/A	#N/A	#N/A	#N/A	#N/A	#N/A	#N/A	#N/A	#N/A
fig|404999.4.peg.2636	Rueg1_121116_2730970_2731176 SSU ribosomal protein S21p	#N/A	#N/A	#N/A	#N/A	#N/A	#N/A	#N/A	#N/A	#N/A	#N/A	#N/A	#N/A	#N/A	#N/A	#N/A	#N/A
fig|404999.4.peg.269	Rueg1_121116_276858_275950 tRNA pseudouridine synthase B (EC 4.2.1.70)	#N/A	#N/A	#N/A	#N/A	#N/A	#N/A	#N/A	#N/A	#N/A	#N/A	#N/A	#N/A	#N/A	#N/A	#N/A	#N/A
fig|404999.4.peg.3647	Rueg2_121116_623554_624861 Short chain fatty acids transporter	#N/A	#N/A	#N/A	#N/A	#N/A	#N/A	#N/A	#N/A	#N/A	#N/A	#N/A	#N/A	#N/A	#N/A	#N/A	#N/A
fig|404999.4.peg.1796	Rueg1_121116_1851262_1848893 Signal transduction histidine kinase	#N/A	#N/A	#N/A	#N/A	#N/A	#N/A	#N/A	#N/A	#N/A	#N/A	#N/A	#N/A	#N/A	#N/A	#N/A	#N/A
fig|404999.4.peg.403	Rueg1_121116_406108_407202 2-keto-3-deoxy-D-arabino-heptulosonate-7-phosphate synthase I alpha (EC 2.5.1.54)	#N/A	#N/A	#N/A	#N/A	#N/A	#N/A	#N/A	#N/A	#N/A	#N/A	#N/A	#N/A	#N/A	#N/A	#N/A	#N/A
fig|404999.4.peg.3959	Rueg2_121116_913470_914078 Acyl-phosphate:glycerol-3-phosphate O-acyltransferase PlsY	#N/A	#N/A	#N/A	#N/A	#N/A	#N/A	#N/A	#N/A	#N/A	#N/A	#N/A	#N/A	#N/A	#N/A	#N/A	#N/A
fig|404999.4.peg.1044	Rueg1_121116_1080562_1080729 LSU ribosomal protein L33p @ LSU ribosomal protein L33p, zinc-independent	#N/A	#N/A	#N/A	#N/A	#N/A	#N/A	#N/A	#N/A	#N/A	#N/A	#N/A	#N/A	#N/A	#N/A	#N/A	#N/A
fig|404999.4.peg.2362	Rueg1_121116_2432041_2431256 probable phosphoprotein phosphatase	#N/A	#N/A	#N/A	#N/A	#N/A	#N/A	#N/A	#N/A	#N/A	#N/A	#N/A	#N/A	#N/A	#N/A	#N/A	#N/A
fig|404999.4.peg.4211	Rueg2_121116_1170392_1169100 HipA protein	#N/A	#N/A	#N/A	#N/A	#N/A	#N/A	#N/A	#N/A	#N/A	#N/A	#N/A	#N/A	#N/A	#N/A	#N/A	#N/A
fig|404999.4.peg.230	Rueg1_121116_239590_238502 3,4-dihydroxy-2-butanone 4-phosphate synthase (EC 4.1.99.12) / GTP cyclohydrolase II (EC 3.5.4.25)	#N/A	#N/A	#N/A	#N/A	#N/A	#N/A	#N/A	#N/A	#N/A	#N/A	#N/A	#N/A	#N/A	#N/A	#N/A	#N/A
fig|404999.4.peg.1909	Rueg1_121116_1966392_1968593 Outer membrane protein Imp, required for envelope biogenesis / Organic solvent tolerance protein precursor	#N/A	#N/A	#N/A	#N/A	#N/A	#N/A	#N/A	#N/A	#N/A	#N/A	#N/A	#N/A	#N/A	#N/A	#N/A	#N/A
fig|404999.4.peg.2583	Rueg1_121116_2684188_2685003 Adenylate cyclase (EC 4.6.1.1)	#N/A	#N/A	#N/A	#N/A	#N/A	#N/A	#N/A	#N/A	#N/A	#N/A	#N/A	#N/A	#N/A	#N/A	#N/A	#N/A
fig|404999.4.peg.4208	Rueg2_121116_1165940_1164975 hypothetical protein	#N/A	#N/A	#N/A	#N/A	#N/A	#N/A	#N/A	#N/A	#N/A	#N/A	#N/A	#N/A	#N/A	#N/A	#N/A	#N/A
fig|404999.4.peg.3205	Rueg2_121116_152044_151145 hypothetical protein	#N/A	#N/A	#N/A	#N/A	#N/A	#N/A	#N/A	#N/A	#N/A	#N/A	#N/A	#N/A	#N/A	#N/A	#N/A	#N/A
fig|404999.4.peg.2923	Rueg1_121116_3023233_3025281 FIG003492: Threonine dehydrogenase and related Zn-dependent dehydrogenases	#N/A	#N/A	#N/A	#N/A	#N/A	#N/A	#N/A	#N/A	#N/A	#N/A	#N/A	#N/A	#N/A	#N/A	#N/A	#N/A
fig|404999.4.peg.2151	Rueg1_121116_2208514_2209191 DNA alkylation repair enzyme	#N/A	#N/A	#N/A	#N/A	#N/A	#N/A	#N/A	#N/A	#N/A	#N/A	#N/A	#N/A	#N/A	#N/A	#N/A	#N/A
fig|404999.4.peg.3575	Rueg2_121116_548458_549132 Molybdenum ABC transporter, periplasmic molybdenum-binding protein ModA (TC 3.A.1.8.1)	#N/A	#N/A	#N/A	#N/A	#N/A	#N/A	#N/A	#N/A	#N/A	#N/A	#N/A	#N/A	#N/A	#N/A	#N/A	#N/A
fig|404999.4.peg.214	Rueg1_121116_221321_220272 Microsomal dipeptidase (EC 3.4.13.19)	#N/A	#N/A	#N/A	#N/A	#N/A	#N/A	#N/A	#N/A	#N/A	#N/A	#N/A	#N/A	#N/A	#N/A	#N/A	#N/A
fig|404999.4.peg.2544	Rueg1_121116_2647945_2647535 PTS system permease (IIAMan), nitrogen regulatory IIA protein	#N/A	#N/A	#N/A	#N/A	#N/A	#N/A	#N/A	#N/A	#N/A	#N/A	#N/A	#N/A	#N/A	#N/A	#N/A	#N/A
fig|404999.4.peg.1983	Rueg1_121116_2038908_2036554 TRAP-type C4-dicarboxylate transport system, large permease component	#N/A	#N/A	#N/A	#N/A	#N/A	#N/A	#N/A	#N/A	#N/A	#N/A	#N/A	#N/A	#N/A	#N/A	#N/A	#N/A
fig|404999.4.peg.1453	Rueg1_121116_1493314_1492262 Oligopeptide/dipeptide ABC transporter, permease protein	#N/A	#N/A	#N/A	#N/A	#N/A	#N/A	#N/A	#N/A	#N/A	#N/A	#N/A	#N/A	#N/A	#N/A	#N/A	#N/A
fig|404999.4.peg.78	Rueg1_121116_79438_80220 Iron(III) dicitrate transport ATP-binding protein FecE (TC 3.A.1.14.1)	#N/A	#N/A	#N/A	#N/A	#N/A	#N/A	#N/A	#N/A	#N/A	#N/A	#N/A	#N/A	#N/A	#N/A	#N/A	#N/A
fig|404999.4.peg.937	Rueg1_121116_967901_968140 Transcriptional regulator, AsnC family	#N/A	#N/A	#N/A	#N/A	#N/A	#N/A	#N/A	#N/A	#N/A	#N/A	#N/A	#N/A	#N/A	#N/A	#N/A	#N/A
fig|404999.4.peg.1635	Rueg1_121116_1686508_1685633 FIG115103: hypothetical protein	#N/A	#N/A	#N/A	#N/A	#N/A	#N/A	#N/A	#N/A	#N/A	#N/A	#N/A	#N/A	#N/A	#N/A	#N/A	#N/A
fig|404999.4.peg.296	Rueg1_121116_305906_305187 DNA-binding response regulator	#N/A	#N/A	#N/A	#N/A	#N/A	#N/A	#N/A	#N/A	#N/A	#N/A	#N/A	#N/A	#N/A	#N/A	#N/A	#N/A
fig|404999.4.peg.2326	Rueg1_121116_2389245_2390204 Lysophospholipase L2 (EC 3.1.1.5)	#N/A	#N/A	#N/A	#N/A	#N/A	#N/A	#N/A	#N/A	#N/A	#N/A	#N/A	#N/A	#N/A	#N/A	#N/A	#N/A
fig|404999.4.peg.1479	Rueg1_121116_1519646_1519032 Methyltransferase type 12	#N/A	#N/A	#N/A	#N/A	#N/A	#N/A	#N/A	#N/A	#N/A	#N/A	#N/A	#N/A	#N/A	#N/A	#N/A	#N/A
fig|404999.4.peg.10	Rueg1_121116_10651_11715 Heat-inducible transcription repressor HrcA	#N/A	#N/A	#N/A	#N/A	#N/A	#N/A	#N/A	#N/A	#N/A	#N/A	#N/A	#N/A	#N/A	#N/A	#N/A	#N/A
fig|404999.4.peg.4035	Rueg2_121116_986453_987031 hypothetical protein	#N/A	#N/A	#N/A	#N/A	#N/A	#N/A	#N/A	#N/A	#N/A	#N/A	#N/A	#N/A	#N/A	#N/A	#N/A	#N/A
fig|404999.4.peg.4362	pRueg1_121116_133214_132798 4-hydroxybenzoyl-CoA thioesterase family active site	#N/A	#N/A	#N/A	#N/A	#N/A	#N/A	#N/A	#N/A	#N/A	#N/A	#N/A	#N/A	#N/A	#N/A	#N/A	#N/A
fig|404999.4.peg.133	Rueg1_121116_135676_135254 GNAT family acetyltransferase YjcF	#N/A	#N/A	#N/A	#N/A	#N/A	#N/A	#N/A	#N/A	#N/A	#N/A	#N/A	#N/A	#N/A	#N/A	#N/A	#N/A
fig|404999.4.peg.2801	Rueg1_121116_2890104_2891027 Murein endopeptidase	#N/A	#N/A	#N/A	#N/A	#N/A	#N/A	#N/A	#N/A	#N/A	#N/A	#N/A	#N/A	#N/A	#N/A	#N/A	#N/A
fig|404999.4.peg.3249	Rueg2_121116_197945_198475 InterPro IPR000387 COGs COG2453	#N/A	#N/A	#N/A	#N/A	#N/A	#N/A	#N/A	#N/A	#N/A	#N/A	#N/A	#N/A	#N/A	#N/A	#N/A	#N/A
fig|404999.4.peg.1320	Rueg1_121116_1350729_1350361 Predicted transcriptional regulator LiuR of leucine degradation pathway, MerR family	#N/A	#N/A	#N/A	#N/A	#N/A	#N/A	#N/A	#N/A	#N/A	#N/A	#N/A	#N/A	#N/A	#N/A	#N/A	#N/A
fig|404999.4.peg.2700	Rueg1_121116_2793104_2792736 hypothetical protein SKA53_09994	#N/A	#N/A	#N/A	#N/A	#N/A	#N/A	#N/A	#N/A	#N/A	#N/A	#N/A	#N/A	#N/A	#N/A	#N/A	#N/A
fig|404999.4.peg.675	Rueg1_121116_697401_696757 Pyridoxal-5'-phosphate phosphatase (EC 3.1.3.74), Alphaproteobacterial type	#N/A	#N/A	#N/A	#N/A	#N/A	#N/A	#N/A	#N/A	#N/A	#N/A	#N/A	#N/A	#N/A	#N/A	#N/A	#N/A
fig|404999.4.peg.221	Rueg1_121116_229450_230646 NAD(FAD)-utilizing dehydrogenases	#N/A	#N/A	#N/A	#N/A	#N/A	#N/A	#N/A	#N/A	#N/A	#N/A	#N/A	#N/A	#N/A	#N/A	#N/A	#N/A
fig|404999.4.peg.1493	Rueg1_121116_1533127_1532255 ATPases of the AAA+ class	#N/A	#N/A	#N/A	#N/A	#N/A	#N/A	#N/A	#N/A	#N/A	#N/A	#N/A	#N/A	#N/A	#N/A	#N/A	#N/A
fig|404999.4.peg.2614	Rueg1_121116_2713403_2712084 Glycolate dehydrogenase (EC 1.1.99.14), iron-sulfur subunit GlcF	#N/A	#N/A	#N/A	#N/A	#N/A	#N/A	#N/A	#N/A	#N/A	#N/A	#N/A	#N/A	#N/A	#N/A	#N/A	#N/A
fig|404999.4.peg.344	Rueg1_121116_357535_358521 FIG01030990: hypothetical protein	#N/A	#N/A	#N/A	#N/A	#N/A	#N/A	#N/A	#N/A	#N/A	#N/A	#N/A	#N/A	#N/A	#N/A	#N/A	#N/A
fig|404999.4.peg.254	Rueg1_121116_262565_261852 transcriptional regulator, AraC family	#N/A	#N/A	#N/A	#N/A	#N/A	#N/A	#N/A	#N/A	#N/A	#N/A	#N/A	#N/A	#N/A	#N/A	#N/A	#N/A
fig|404999.4.peg.3707	Rueg2_121116_686766_688067 hypothetical protein	#N/A	#N/A	#N/A	#N/A	#N/A	#N/A	#N/A	#N/A	#N/A	#N/A	#N/A	#N/A	#N/A	#N/A	#N/A	#N/A
fig|404999.4.peg.2491	Rueg1_121116_2580325_2581029 FIG01073030: hypothetical protein	#N/A	#N/A	#N/A	#N/A	#N/A	#N/A	#N/A	#N/A	#N/A	#N/A	#N/A	#N/A	#N/A	#N/A	#N/A	#N/A
fig|404999.4.peg.637	Rueg1_121116_656682_656338 FIG01073786: hypothetical protein	#N/A	#N/A	#N/A	#N/A	#N/A	#N/A	#N/A	#N/A	#N/A	#N/A	#N/A	#N/A	#N/A	#N/A	#N/A	#N/A
fig|404999.4.peg.2968	Rueg1_121116_3085556_3086020 Possible membrane protein	#N/A	#N/A	#N/A	#N/A	#N/A	#N/A	#N/A	#N/A	#N/A	#N/A	#N/A	#N/A	#N/A	#N/A	#N/A	#N/A
fig|404999.4.peg.4164	Rueg2_121116_1123745_1122867 Phosphonate ABC transporter permease protein phnE2 (TC 3.A.1.9.1)	#N/A	#N/A	#N/A	#N/A	#N/A	#N/A	#N/A	#N/A	#N/A	#N/A	#N/A	#N/A	#N/A	#N/A	#N/A	#N/A
fig|404999.4.peg.2118	Rueg1_121116_2179330_2177222 NADH-ubiquinone oxidoreductase chain L (EC 1.6.5.3)	#N/A	#N/A	#N/A	#N/A	#N/A	#N/A	#N/A	#N/A	#N/A	#N/A	#N/A	#N/A	#N/A	#N/A	#N/A	#N/A
fig|404999.4.peg.4474	pRueg2_121116_103555_102980 putative cytochrome C-like protein	#N/A	#N/A	#N/A	#N/A	#N/A	#N/A	#N/A	#N/A	#N/A	#N/A	#N/A	#N/A	#N/A	#N/A	#N/A	#N/A
fig|404999.4.peg.2114	Rueg1_121116_2173355_2172573 Pantothenate kinase type III, CoaX-like (EC 2.7.1.33)	#N/A	#N/A	#N/A	#N/A	#N/A	#N/A	#N/A	#N/A	#N/A	#N/A	#N/A	#N/A	#N/A	#N/A	#N/A	#N/A
fig|404999.4.peg.2820	Rueg1_121116_2910577_2910954 FIG00988592: hypothetical protein	#N/A	#N/A	#N/A	#N/A	#N/A	#N/A	#N/A	#N/A	#N/A	#N/A	#N/A	#N/A	#N/A	#N/A	#N/A	#N/A
fig|404999.4.peg.59	Rueg1_121116_64830_64585 Exodeoxyribonuclease VII small subunit (EC 3.1.11.6)	#N/A	#N/A	#N/A	#N/A	#N/A	#N/A	#N/A	#N/A	#N/A	#N/A	#N/A	#N/A	#N/A	#N/A	#N/A	#N/A
fig|404999.4.peg.799	Rueg1_121116_828808_829395 FIG01072872: hypothetical protein	#N/A	#N/A	#N/A	#N/A	#N/A	#N/A	#N/A	#N/A	#N/A	#N/A	#N/A	#N/A	#N/A	#N/A	#N/A	#N/A
fig|404999.4.peg.4318	pRueg1_121116_88094_87108 3-oxoacyl-[acyl-carrier-protein] synthase, KASIII (EC 2.3.1.41)	#N/A	#N/A	#N/A	#N/A	#N/A	#N/A	#N/A	#N/A	#N/A	#N/A	#N/A	#N/A	#N/A	#N/A	#N/A	#N/A
fig|404999.4.peg.62	Rueg1_121116_67086_66574 HTH-type transcriptional regulator PetP	#N/A	#N/A	#N/A	#N/A	#N/A	#N/A	#N/A	#N/A	#N/A	#N/A	#N/A	#N/A	#N/A	#N/A	#N/A	#N/A
fig|404999.4.peg.4323	pRueg1_121116_91938_91669 hypothetical protein	#N/A	#N/A	#N/A	#N/A	#N/A	#N/A	#N/A	#N/A	#N/A	#N/A	#N/A	#N/A	#N/A	#N/A	#N/A	#N/A
fig|404999.4.peg.2428	Rueg1_121116_2521695_2518195 DNA polymerase III alpha subunit (EC 2.7.7.7)	#N/A	#N/A	#N/A	#N/A	#N/A	#N/A	#N/A	#N/A	#N/A	#N/A	#N/A	#N/A	#N/A	#N/A	#N/A	#N/A
fig|404999.4.peg.2240	Rueg1_121116_2303264_2303010 Cell division protein BolA	#N/A	#N/A	#N/A	#N/A	#N/A	#N/A	#N/A	#N/A	#N/A	#N/A	#N/A	#N/A	#N/A	#N/A	#N/A	#N/A
fig|404999.4.peg.4104	Rueg2_121116_1059261_1062371 RND efflux system, inner membrane transporter CmeB	#N/A	#N/A	#N/A	#N/A	#N/A	#N/A	#N/A	#N/A	#N/A	#N/A	#N/A	#N/A	#N/A	#N/A	#N/A	#N/A
fig|404999.4.peg.1894	Rueg1_121116_1950818_1948341 Sensory box histidine kinase/response regulator	#N/A	#N/A	#N/A	#N/A	#N/A	#N/A	#N/A	#N/A	#N/A	#N/A	#N/A	#N/A	#N/A	#N/A	#N/A	#N/A
fig|404999.4.peg.3032	Rueg1_121116_3144916_3145899 TRAP-type C4-dicarboxylate transport system, periplasmic component	#N/A	#N/A	#N/A	#N/A	#N/A	#N/A	#N/A	#N/A	#N/A	#N/A	#N/A	#N/A	#N/A	#N/A	#N/A	#N/A
fig|404999.4.peg.717	Rueg1_121116_744438_746033 L-aspartate oxidase (EC 1.4.3.16)	#N/A	#N/A	#N/A	#N/A	#N/A	#N/A	#N/A	#N/A	#N/A	#N/A	#N/A	#N/A	#N/A	#N/A	#N/A	#N/A
fig|404999.4.peg.1511	Rueg1_121116_1550735_1553014 Nitrogen regulation protein NtrY (EC 2.7.3.-)	#N/A	#N/A	#N/A	#N/A	#N/A	#N/A	#N/A	#N/A	#N/A	#N/A	#N/A	#N/A	#N/A	#N/A	#N/A	#N/A
fig|404999.4.peg.724	Rueg1_121116_752635_753384 Dehydrogenases with different specificities (related to short-chain alcohol dehydrogenases)	#N/A	#N/A	#N/A	#N/A	#N/A	#N/A	#N/A	#N/A	#N/A	#N/A	#N/A	#N/A	#N/A	#N/A	#N/A	#N/A
fig|404999.4.peg.1968	Rueg1_121116_2023146_2024330 FIG01073358: hypothetical protein	#N/A	#N/A	#N/A	#N/A	#N/A	#N/A	#N/A	#N/A	#N/A	#N/A	#N/A	#N/A	#N/A	#N/A	#N/A	#N/A
fig|404999.4.peg.958	Rueg1_121116_996237_996737 Intracellular signaling protein (PAS,GAF,GGDEF domains)	#N/A	#N/A	#N/A	#N/A	#N/A	#N/A	#N/A	#N/A	#N/A	#N/A	#N/A	#N/A	#N/A	#N/A	#N/A	#N/A
fig|404999.4.peg.4491	pRueg2_121116_121324_121653 Transcriptional regulator, MarR family	#N/A	#N/A	#N/A	#N/A	#N/A	#N/A	#N/A	#N/A	#N/A	#N/A	#N/A	#N/A	#N/A	#N/A	#N/A	#N/A
fig|404999.4.peg.3689	Rueg2_121116_667401_668732 Histidinol dehydrogenase (EC 1.1.1.23)	#N/A	#N/A	#N/A	#N/A	#N/A	#N/A	#N/A	#N/A	#N/A	#N/A	#N/A	#N/A	#N/A	#N/A	#N/A	#N/A
fig|404999.4.peg.867	Rueg1_121116_900706_901293 FIG01024373: hypothetical protein	#N/A	#N/A	#N/A	#N/A	#N/A	#N/A	#N/A	#N/A	#N/A	#N/A	#N/A	#N/A	#N/A	#N/A	#N/A	#N/A
fig|404999.4.peg.4462	pRueg2_121116_89790_89143 Putative protein-S-isoprenylcysteine methyltransferase	#N/A	#N/A	#N/A	#N/A	#N/A	#N/A	#N/A	#N/A	#N/A	#N/A	#N/A	#N/A	#N/A	#N/A	#N/A	#N/A
fig|404999.4.peg.581	Rueg1_121116_589987_588956 Maltose operon transcriptional repressor MalR, LacI family	#N/A	#N/A	#N/A	#N/A	#N/A	#N/A	#N/A	#N/A	#N/A	#N/A	#N/A	#N/A	#N/A	#N/A	#N/A	#N/A
fig|404999.4.peg.1106	Rueg1_121116_1137738_1138136 ATPases of the AAA+ class	#N/A	#N/A	#N/A	#N/A	#N/A	#N/A	#N/A	#N/A	#N/A	#N/A	#N/A	#N/A	#N/A	#N/A	#N/A	#N/A
fig|404999.4.peg.681	Rueg1_121116_704284_702626 Cytochrome c oxidase polypeptide I (EC 1.9.3.1)	#N/A	#N/A	#N/A	#N/A	#N/A	#N/A	#N/A	#N/A	#N/A	#N/A	#N/A	#N/A	#N/A	#N/A	#N/A	#N/A
fig|404999.4.peg.1535	Rueg1_121116_1581029_1581778 tRNA:Cm32/Um32 methyltransferase	#N/A	#N/A	#N/A	#N/A	#N/A	#N/A	#N/A	#N/A	#N/A	#N/A	#N/A	#N/A	#N/A	#N/A	#N/A	#N/A
fig|404999.4.peg.868	Rueg1_121116_901366_901833 GCN5-related N-acetyltransferase	#N/A	#N/A	#N/A	#N/A	#N/A	#N/A	#N/A	#N/A	#N/A	#N/A	#N/A	#N/A	#N/A	#N/A	#N/A	#N/A
fig|404999.4.peg.2265	Rueg1_121116_2330239_2330841 Thymidine kinase (EC 2.7.1.21)	#N/A	#N/A	#N/A	#N/A	#N/A	#N/A	#N/A	#N/A	#N/A	#N/A	#N/A	#N/A	#N/A	#N/A	#N/A	#N/A
fig|404999.4.peg.3711	Rueg2_121116_695287_694082 hypothetical protein	#N/A	#N/A	#N/A	#N/A	#N/A	#N/A	#N/A	#N/A	#N/A	#N/A	#N/A	#N/A	#N/A	#N/A	#N/A	#N/A
fig|404999.4.peg.39	Rueg1_121116_40744_40586,Rueg1_121116_40582_40538,Rueg1_121116_40534_40454,Rueg1_121116_40454_39705 SAM-dependent methyltransferase, BioC-like	#N/A	#N/A	#N/A	#N/A	#N/A	#N/A	#N/A	#N/A	#N/A	#N/A	#N/A	#N/A	#N/A	#N/A	#N/A	#N/A
fig|404999.4.peg.1302	Rueg1_121116_1330217_1331533 Thymidine phosphorylase (EC 2.4.2.4)	#N/A	#N/A	#N/A	#N/A	#N/A	#N/A	#N/A	#N/A	#N/A	#N/A	#N/A	#N/A	#N/A	#N/A	#N/A	#N/A
fig|404999.4.peg.3953	Rueg2_121116_904899_908312 Transporter, AcrB/AcrD/AcrF family	#N/A	#N/A	#N/A	#N/A	#N/A	#N/A	#N/A	#N/A	#N/A	#N/A	#N/A	#N/A	#N/A	#N/A	#N/A	#N/A
fig|404999.4.peg.725	Rueg1_121116_753381_753875 Transcriptional regulator, MarR family	#N/A	#N/A	#N/A	#N/A	#N/A	#N/A	#N/A	#N/A	#N/A	#N/A	#N/A	#N/A	#N/A	#N/A	#N/A	#N/A
fig|404999.4.peg.1142	Rueg1_121116_1178462_1176591 hypothetical protein	#N/A	#N/A	#N/A	#N/A	#N/A	#N/A	#N/A	#N/A	#N/A	#N/A	#N/A	#N/A	#N/A	#N/A	#N/A	#N/A
fig|404999.4.peg.1225	Rueg1_121116_1252289_1253407 DNA alkylation repair enzyme	#N/A	#N/A	#N/A	#N/A	#N/A	#N/A	#N/A	#N/A	#N/A	#N/A	#N/A	#N/A	#N/A	#N/A	#N/A	#N/A
fig|404999.4.peg.3948	Rueg2_121116_900682_901449 Uracil-DNA glycosylase, family 4	#N/A	#N/A	#N/A	#N/A	#N/A	#N/A	#N/A	#N/A	#N/A	#N/A	#N/A	#N/A	#N/A	#N/A	#N/A	#N/A
fig|404999.4.peg.1788	Rueg1_121116_1840430_1840900 Soluble lytic murein transglycosylase and related regulatory proteins (some contain LysM/invasin domains)	#N/A	#N/A	#N/A	#N/A	#N/A	#N/A	#N/A	#N/A	#N/A	#N/A	#N/A	#N/A	#N/A	#N/A	#N/A	#N/A
fig|404999.4.peg.1941	Rueg1_121116_1997969_1998517 Conserved hypothetical protein, gene in Ubiquinol-cytochrome C chaperone locus	#N/A	#N/A	#N/A	#N/A	#N/A	#N/A	#N/A	#N/A	#N/A	#N/A	#N/A	#N/A	#N/A	#N/A	#N/A	#N/A
fig|404999.4.peg.2809	Rueg1_121116_2897772_2898704 putative alpha/beta hydrolase	#N/A	#N/A	#N/A	#N/A	#N/A	#N/A	#N/A	#N/A	#N/A	#N/A	#N/A	#N/A	#N/A	#N/A	#N/A	#N/A
fig|404999.4.peg.2310	Rueg1_121116_2370390_2371409 FIG01073128: hypothetical protein	#N/A	#N/A	#N/A	#N/A	#N/A	#N/A	#N/A	#N/A	#N/A	#N/A	#N/A	#N/A	#N/A	#N/A	#N/A	#N/A
fig|404999.4.peg.620	Rueg1_121116_636192_634246 Penicillin-binding protein 2 (PBP-2)	#N/A	#N/A	#N/A	#N/A	#N/A	#N/A	#N/A	#N/A	#N/A	#N/A	#N/A	#N/A	#N/A	#N/A	#N/A	#N/A
fig|404999.4.peg.1727	Rueg1_121116_1783789_1783070 hypothetical protein	#N/A	#N/A	#N/A	#N/A	#N/A	#N/A	#N/A	#N/A	#N/A	#N/A	#N/A	#N/A	#N/A	#N/A	#N/A	#N/A
fig|404999.4.peg.3799	Rueg2_121116_771081_771563 Thioesterase family protein	#N/A	#N/A	#N/A	#N/A	#N/A	#N/A	#N/A	#N/A	#N/A	#N/A	#N/A	#N/A	#N/A	#N/A	#N/A	#N/A
fig|404999.4.peg.785	Rueg1_121116_817993_817130 Mlr1218 protein	#N/A	#N/A	#N/A	#N/A	#N/A	#N/A	#N/A	#N/A	#N/A	#N/A	#N/A	#N/A	#N/A	#N/A	#N/A	#N/A
fig|404999.4.peg.23	Rueg1_121116_25411_25088 Chemotaxis protein histidine kinase and related kinases	#N/A	#N/A	#N/A	#N/A	#N/A	#N/A	#N/A	#N/A	#N/A	#N/A	#N/A	#N/A	#N/A	#N/A	#N/A	#N/A
fig|404999.4.peg.2286	Rueg1_121116_2348388_2348101 hypothetical protein	#N/A	#N/A	#N/A	#N/A	#N/A	#N/A	#N/A	#N/A	#N/A	#N/A	#N/A	#N/A	#N/A	#N/A	#N/A	#N/A
fig|404999.4.peg.3708	Rueg2_121116_688064_690790 hypothetical protein	#N/A	#N/A	#N/A	#N/A	#N/A	#N/A	#N/A	#N/A	#N/A	#N/A	#N/A	#N/A	#N/A	#N/A	#N/A	#N/A
fig|404999.4.peg.30	Rueg1_121116_32188_34032 ABC transporter, transmembrane ATP-binding protein	#N/A	#N/A	#N/A	#N/A	#N/A	#N/A	#N/A	#N/A	#N/A	#N/A	#N/A	#N/A	#N/A	#N/A	#N/A	#N/A
fig|404999.4.peg.3204	Rueg2_121116_150860_150363 hypothetical protein	#N/A	#N/A	#N/A	#N/A	#N/A	#N/A	#N/A	#N/A	#N/A	#N/A	#N/A	#N/A	#N/A	#N/A	#N/A	#N/A
fig|404999.4.peg.2358	Rueg1_121116_2425142_2425693 Fructose-2,6-bisphosphatase	#N/A	#N/A	#N/A	#N/A	#N/A	#N/A	#N/A	#N/A	#N/A	#N/A	#N/A	#N/A	#N/A	#N/A	#N/A	#N/A
fig|404999.4.peg.3975	Rueg2_121116_925865_925404 Transcriptional regulator, AsnC family	#N/A	#N/A	#N/A	#N/A	#N/A	#N/A	#N/A	#N/A	#N/A	#N/A	#N/A	#N/A	#N/A	#N/A	#N/A	#N/A
fig|404999.4.peg.1665	Rueg1_121116_1713382_1712798 HNH endonuclease family protein	#N/A	#N/A	#N/A	#N/A	#N/A	#N/A	#N/A	#N/A	#N/A	#N/A	#N/A	#N/A	#N/A	#N/A	#N/A	#N/A
fig|404999.4.peg.1301	Rueg1_121116_1329513_1329716,Rueg1_121116_1329720_1329758,Rueg1_121116_1329760_1330212 Cytidine deaminase (EC 3.5.4.5)	#N/A	#N/A	#N/A	#N/A	#N/A	#N/A	#N/A	#N/A	#N/A	#N/A	#N/A	#N/A	#N/A	#N/A	#N/A	#N/A
fig|404999.4.peg.2695	Rueg1_121116_2789632_2788706 Methionyl-tRNA formyltransferase (EC 2.1.2.9)	#N/A	#N/A	#N/A	#N/A	#N/A	#N/A	#N/A	#N/A	#N/A	#N/A	#N/A	#N/A	#N/A	#N/A	#N/A	#N/A
fig|404999.4.peg.3947	Rueg2_121116_899662_900621 YrdC/Sua5 family protein, required for threonylcarbamoyladenosine (t(6)A) formation in tRNA	#N/A	#N/A	#N/A	#N/A	#N/A	#N/A	#N/A	#N/A	#N/A	#N/A	#N/A	#N/A	#N/A	#N/A	#N/A	#N/A
fig|404999.4.peg.2854	Rueg1_121116_2948950_2951283 Xanthine dehydrogenase, molybdenum binding subunit (EC 1.17.1.4)	#N/A	#N/A	#N/A	#N/A	#N/A	#N/A	#N/A	#N/A	#N/A	#N/A	#N/A	#N/A	#N/A	#N/A	#N/A	#N/A
fig|404999.4.peg.2663	Rueg1_121116_2760329_2758749 Cytochrome c oxidase subunit CcoN (EC 1.9.3.1)	#N/A	#N/A	#N/A	#N/A	#N/A	#N/A	#N/A	#N/A	#N/A	#N/A	#N/A	#N/A	#N/A	#N/A	#N/A	#N/A
fig|404999.4.peg.1311	Rueg1_121116_1341338_1340964 hypothetical protein	#N/A	#N/A	#N/A	#N/A	#N/A	#N/A	#N/A	#N/A	#N/A	#N/A	#N/A	#N/A	#N/A	#N/A	#N/A	#N/A
fig|404999.4.peg.4276	pRueg1_121116_40480_43914 Anaerobic dimethyl sulfoxide reductase chain A (EC 1.8.99.-)	#N/A	#N/A	#N/A	#N/A	#N/A	#N/A	#N/A	#N/A	#N/A	#N/A	#N/A	#N/A	#N/A	#N/A	#N/A	#N/A
fig|404999.4.peg.3531	Rueg2_121116_508171_507425 ABC-type polar amino acid transport system, ATPase component	#N/A	#N/A	#N/A	#N/A	#N/A	#N/A	#N/A	#N/A	#N/A	#N/A	#N/A	#N/A	#N/A	#N/A	#N/A	#N/A
fig|404999.4.peg.2416	Rueg1_121116_2509122_2507983 Catalyzes the cleavage of p-aminobenzoyl-glutamate to p-aminobenzoate and glutamate, subunit A	#N/A	#N/A	#N/A	#N/A	#N/A	#N/A	#N/A	#N/A	#N/A	#N/A	#N/A	#N/A	#N/A	#N/A	#N/A	#N/A
fig|404999.4.peg.1335	Rueg1_121116_1364106_1362466 pH adaption potassium efflux system protein PhaD	#N/A	#N/A	#N/A	#N/A	#N/A	#N/A	#N/A	#N/A	#N/A	#N/A	#N/A	#N/A	#N/A	#N/A	#N/A	#N/A
fig|404999.4.peg.223	Rueg1_121116_232324_231296 DNA polymerase III delta subunit (EC 2.7.7.7)	#N/A	#N/A	#N/A	#N/A	#N/A	#N/A	#N/A	#N/A	#N/A	#N/A	#N/A	#N/A	#N/A	#N/A	#N/A	#N/A
fig|404999.4.peg.2528	Rueg1_121116_2633416_2634222 2-dehydro-3-deoxygalactonokinase (EC 2.7.1.58)	#N/A	#N/A	#N/A	#N/A	#N/A	#N/A	#N/A	#N/A	#N/A	#N/A	#N/A	#N/A	#N/A	#N/A	#N/A	#N/A
fig|404999.4.peg.4193	Rueg2_121116_1150286_1150762 FIG01073079: hypothetical protein	#N/A	#N/A	#N/A	#N/A	#N/A	#N/A	#N/A	#N/A	#N/A	#N/A	#N/A	#N/A	#N/A	#N/A	#N/A	#N/A
fig|404999.4.peg.2728	Rueg1_121116_2817651_2818166 16S rRNA processing protein RimM	#N/A	#N/A	#N/A	#N/A	#N/A	#N/A	#N/A	#N/A	#N/A	#N/A	#N/A	#N/A	#N/A	#N/A	#N/A	#N/A
fig|404999.4.peg.2110	Rueg1_121116_2169095_2169448 Iron binding protein SufA for iron-sulfur cluster assembly	#N/A	#N/A	#N/A	#N/A	#N/A	#N/A	#N/A	#N/A	#N/A	#N/A	#N/A	#N/A	#N/A	#N/A	#N/A	#N/A
fig|404999.4.peg.1530	Rueg1_121116_1576326_1577465 Ferredoxin reductase	#N/A	#N/A	#N/A	#N/A	#N/A	#N/A	#N/A	#N/A	#N/A	#N/A	#N/A	#N/A	#N/A	#N/A	#N/A	#N/A
fig|404999.4.peg.1427	Rueg1_121116_1461752_1462867 DMSP demethylase (DmdA) (EC 2.1.2.10)	#N/A	#N/A	#N/A	#N/A	#N/A	#N/A	#N/A	#N/A	#N/A	#N/A	#N/A	#N/A	#N/A	#N/A	#N/A	#N/A
fig|404999.4.peg.584	Rueg1_121116_596580_595681 Phenylacetic acid degradation operon negative regulatory protein PaaX	#N/A	#N/A	#N/A	#N/A	#N/A	#N/A	#N/A	#N/A	#N/A	#N/A	#N/A	#N/A	#N/A	#N/A	#N/A	#N/A
fig|404999.4.peg.1693	Rueg1_121116_1747262_1748275 RTX toxins and related Ca2+-binding proteins	#N/A	#N/A	#N/A	#N/A	#N/A	#N/A	#N/A	#N/A	#N/A	#N/A	#N/A	#N/A	#N/A	#N/A	#N/A	#N/A
fig|404999.4.peg.3241	Rueg2_121116_189466_190794 Adenosylmethionine-8-amino-7-oxononanoate aminotransferase (EC 2.6.1.62)	#N/A	#N/A	#N/A	#N/A	#N/A	#N/A	#N/A	#N/A	#N/A	#N/A	#N/A	#N/A	#N/A	#N/A	#N/A	#N/A
fig|404999.4.peg.1047	Rueg1_121116_1082631_1081852 FIG005935: membrane protein	#N/A	#N/A	#N/A	#N/A	#N/A	#N/A	#N/A	#N/A	#N/A	#N/A	#N/A	#N/A	#N/A	#N/A	#N/A	#N/A
fig|404999.4.peg.4421	pRueg2_121116_56285_55620 hypothetical protein	#N/A	#N/A	#N/A	#N/A	#N/A	#N/A	#N/A	#N/A	#N/A	#N/A	#N/A	#N/A	#N/A	#N/A	#N/A	#N/A
fig|404999.4.peg.606	Rueg1_121116_618877_619755 RNA polymerase sigma factor RpoH-related protein	#N/A	#N/A	#N/A	#N/A	#N/A	#N/A	#N/A	#N/A	#N/A	#N/A	#N/A	#N/A	#N/A	#N/A	#N/A	#N/A
fig|404999.4.peg.3176	Rueg2_121116_110911_111891 Dipeptide transport system permease protein DppB (TC 3.A.1.5.2)	#N/A	#N/A	#N/A	#N/A	#N/A	#N/A	#N/A	#N/A	#N/A	#N/A	#N/A	#N/A	#N/A	#N/A	#N/A	#N/A
fig|404999.4.peg.2777	Rueg1_121116_2866240_2867040 FIG043197: Inositol monophosphatase family protein	#N/A	#N/A	#N/A	#N/A	#N/A	#N/A	#N/A	#N/A	#N/A	#N/A	#N/A	#N/A	#N/A	#N/A	#N/A	#N/A
fig|404999.4.peg.3195	Rueg2_121116_133824_135878 Sensory box/GGDEF family protein	#N/A	#N/A	#N/A	#N/A	#N/A	#N/A	#N/A	#N/A	#N/A	#N/A	#N/A	#N/A	#N/A	#N/A	#N/A	#N/A
fig|404999.4.peg.3969	Rueg2_121116_921984_922304 Conserved domain protein	#N/A	#N/A	#N/A	#N/A	#N/A	#N/A	#N/A	#N/A	#N/A	#N/A	#N/A	#N/A	#N/A	#N/A	#N/A	#N/A
fig|404999.4.peg.1351	Rueg1_121116_1383125_1383496 Endoribonuclease L-PSP family protein	#N/A	#N/A	#N/A	#N/A	#N/A	#N/A	#N/A	#N/A	#N/A	#N/A	#N/A	#N/A	#N/A	#N/A	#N/A	#N/A
fig|404999.4.peg.2698	Rueg1_121116_2791364_2790792 Peptide deformylase (EC 3.5.1.88)	#N/A	#N/A	#N/A	#N/A	#N/A	#N/A	#N/A	#N/A	#N/A	#N/A	#N/A	#N/A	#N/A	#N/A	#N/A	#N/A
fig|404999.4.peg.468	Rueg1_121116_472186_471563 Transcriptional regulator RutR of pyrimidine catabolism (TetR family)	#N/A	#N/A	#N/A	#N/A	#N/A	#N/A	#N/A	#N/A	#N/A	#N/A	#N/A	#N/A	#N/A	#N/A	#N/A	#N/A
fig|404999.4.peg.1371	Rueg1_121116_1401561_1401776 FIG01072821: hypothetical protein	#N/A	#N/A	#N/A	#N/A	#N/A	#N/A	#N/A	#N/A	#N/A	#N/A	#N/A	#N/A	#N/A	#N/A	#N/A	#N/A
fig|404999.4.peg.4438	pRueg2_121116_72618_72860 hypothetical protein	#N/A	#N/A	#N/A	#N/A	#N/A	#N/A	#N/A	#N/A	#N/A	#N/A	#N/A	#N/A	#N/A	#N/A	#N/A	#N/A
fig|404999.4.peg.1536	Rueg1_121116_1581842_1582987 Heme A synthase, cytochrome oxidase biogenesis protein Cox15-CtaA	#N/A	#N/A	#N/A	#N/A	#N/A	#N/A	#N/A	#N/A	#N/A	#N/A	#N/A	#N/A	#N/A	#N/A	#N/A	#N/A
fig|404999.4.peg.2164	Rueg1_121116_2222588_2223595 Peptide/nickel/opine uptake family ABC transporter, permease protein	#N/A	#N/A	#N/A	#N/A	#N/A	#N/A	#N/A	#N/A	#N/A	#N/A	#N/A	#N/A	#N/A	#N/A	#N/A	#N/A
fig|404999.4.peg.2262	Rueg1_121116_2329263_2328538 Arsenic resistance protein ArsH	#N/A	#N/A	#N/A	#N/A	#N/A	#N/A	#N/A	#N/A	#N/A	#N/A	#N/A	#N/A	#N/A	#N/A	#N/A	#N/A
fig|404999.4.peg.2309	Rueg1_121116_2369445_2370320 FIG01073104: hypothetical protein	#N/A	#N/A	#N/A	#N/A	#N/A	#N/A	#N/A	#N/A	#N/A	#N/A	#N/A	#N/A	#N/A	#N/A	#N/A	#N/A
fig|404999.4.peg.40	Rueg1_121116_41293_41328,Rueg1_121116_41332_41610 Glutaredoxin 3 (Grx2)	#N/A	#N/A	#N/A	#N/A	#N/A	#N/A	#N/A	#N/A	#N/A	#N/A	#N/A	#N/A	#N/A	#N/A	#N/A	#N/A
fig|404999.4.peg.3690	Rueg2_121116_668812_669861 FIG01073484: hypothetical protein	#N/A	#N/A	#N/A	#N/A	#N/A	#N/A	#N/A	#N/A	#N/A	#N/A	#N/A	#N/A	#N/A	#N/A	#N/A	#N/A
fig|404999.4.peg.1471	Rueg1_121116_1511284_1511418 (AF072135) II.1 protein	#N/A	#N/A	#N/A	#N/A	#N/A	#N/A	#N/A	#N/A	#N/A	#N/A	#N/A	#N/A	#N/A	#N/A	#N/A	#N/A
fig|404999.4.peg.4300	pRueg1_121116_68029_67313 4'-phosphopantetheinyl transferase (EC 2.7.8.-)	#N/A	#N/A	#N/A	#N/A	#N/A	#N/A	#N/A	#N/A	#N/A	#N/A	#N/A	#N/A	#N/A	#N/A	#N/A	#N/A
fig|404999.4.peg.483	Rueg1_121116_488320_489399 FIG01073232: hypothetical protein	#N/A	#N/A	#N/A	#N/A	#N/A	#N/A	#N/A	#N/A	#N/A	#N/A	#N/A	#N/A	#N/A	#N/A	#N/A	#N/A
fig|404999.4.peg.68	Rueg1_121116_71046_71462 Mercuric resistance operon regulatory protein	#N/A	#N/A	#N/A	#N/A	#N/A	#N/A	#N/A	#N/A	#N/A	#N/A	#N/A	#N/A	#N/A	#N/A	#N/A	#N/A
fig|404999.4.peg.2616	Rueg1_121116_2714888_2713779 Glycolate dehydrogenase (EC 1.1.99.14), FAD-binding subunit GlcE	#N/A	#N/A	#N/A	#N/A	#N/A	#N/A	#N/A	#N/A	#N/A	#N/A	#N/A	#N/A	#N/A	#N/A	#N/A	#N/A
fig|404999.4.peg.4132	Rueg2_121116_1089249_1088659 ThiJ/PfpI family protein	#N/A	#N/A	#N/A	#N/A	#N/A	#N/A	#N/A	#N/A	#N/A	#N/A	#N/A	#N/A	#N/A	#N/A	#N/A	#N/A
fig|404999.4.peg.220	Rueg1_121116_229222_227519 ABC transporter, nucleotide binding/ATPase protein	#N/A	#N/A	#N/A	#N/A	#N/A	#N/A	#N/A	#N/A	#N/A	#N/A	#N/A	#N/A	#N/A	#N/A	#N/A	#N/A
fig|404999.4.peg.2179	Rueg1_121116_2242361_2242086 FIG01072745: hypothetical protein	#N/A	#N/A	#N/A	#N/A	#N/A	#N/A	#N/A	#N/A	#N/A	#N/A	#N/A	#N/A	#N/A	#N/A	#N/A	#N/A
fig|404999.4.peg.1485	Rueg1_121116_1523802_1525217 Transcriptional regulator, GntR family domain / Aspartate aminotransferase (EC 2.6.1.1)	#N/A	#N/A	#N/A	#N/A	#N/A	#N/A	#N/A	#N/A	#N/A	#N/A	#N/A	#N/A	#N/A	#N/A	#N/A	#N/A
fig|404999.4.peg.3651	Rueg2_121116_628736_627858 3-hydroxyisobutyrate dehydrogenase (EC 1.1.1.31)	#N/A	#N/A	#N/A	#N/A	#N/A	#N/A	#N/A	#N/A	#N/A	#N/A	#N/A	#N/A	#N/A	#N/A	#N/A	#N/A
fig|404999.4.peg.863	Rueg1_121116_897315_898256 FIG01072987: hypothetical protein	#N/A	#N/A	#N/A	#N/A	#N/A	#N/A	#N/A	#N/A	#N/A	#N/A	#N/A	#N/A	#N/A	#N/A	#N/A	#N/A
fig|404999.4.peg.3332	Rueg2_121116_278746_279363 Transcriptional regulator, TetR family	#N/A	#N/A	#N/A	#N/A	#N/A	#N/A	#N/A	#N/A	#N/A	#N/A	#N/A	#N/A	#N/A	#N/A	#N/A	#N/A
fig|404999.4.peg.728	Rueg1_121116_755894_757510 Acyl-coenzyme A synthetases/AMP-(fatty) acid ligases	#N/A	#N/A	#N/A	#N/A	#N/A	#N/A	#N/A	#N/A	#N/A	#N/A	#N/A	#N/A	#N/A	#N/A	#N/A	#N/A
fig|404999.4.peg.2483	Rueg1_121116_2573080_2572391 Holliday junction DNA helicase RuvA	#N/A	#N/A	#N/A	#N/A	#N/A	#N/A	#N/A	#N/A	#N/A	#N/A	#N/A	#N/A	#N/A	#N/A	#N/A	#N/A
fig|404999.4.peg.1685	Rueg1_121116_1737941_1738645 Uracil-DNA glycosylase, family 1	#N/A	#N/A	#N/A	#N/A	#N/A	#N/A	#N/A	#N/A	#N/A	#N/A	#N/A	#N/A	#N/A	#N/A	#N/A	#N/A
fig|404999.4.peg.3313	Rueg2_121116_257352_257957 Nicotinamidase (EC 3.5.1.19)	#N/A	#N/A	#N/A	#N/A	#N/A	#N/A	#N/A	#N/A	#N/A	#N/A	#N/A	#N/A	#N/A	#N/A	#N/A	#N/A
fig|404999.4.peg.3606	Rueg2_121116_576712_577692 TRAP-type C4-dicarboxylate transport system, periplasmic component	#N/A	#N/A	#N/A	#N/A	#N/A	#N/A	#N/A	#N/A	#N/A	#N/A	#N/A	#N/A	#N/A	#N/A	#N/A	#N/A
fig|404999.4.peg.2630	Rueg1_121116_2725794_2725594 LSU ribosomal protein L35p	#N/A	#N/A	#N/A	#N/A	#N/A	#N/A	#N/A	#N/A	#N/A	#N/A	#N/A	#N/A	#N/A	#N/A	#N/A	#N/A
fig|404999.4.peg.2302	Rueg1_121116_2363555_2362752 Putative Zn-dependent protease, contains TPR repeats	#N/A	#N/A	#N/A	#N/A	#N/A	#N/A	#N/A	#N/A	#N/A	#N/A	#N/A	#N/A	#N/A	#N/A	#N/A	#N/A
fig|404999.4.peg.139	Rueg1_121116_142388_141687 Histidine utilization repressor	#N/A	#N/A	#N/A	#N/A	#N/A	#N/A	#N/A	#N/A	#N/A	#N/A	#N/A	#N/A	#N/A	#N/A	#N/A	#N/A
fig|404999.4.peg.2324	Rueg1_121116_2388803_2388252 FIG00880530: hypothetical protein	#N/A	#N/A	#N/A	#N/A	#N/A	#N/A	#N/A	#N/A	#N/A	#N/A	#N/A	#N/A	#N/A	#N/A	#N/A	#N/A
fig|404999.4.peg.2116	Rueg1_121116_2175644_2174208 NADH-ubiquinone oxidoreductase chain N (EC 1.6.5.3)	#N/A	#N/A	#N/A	#N/A	#N/A	#N/A	#N/A	#N/A	#N/A	#N/A	#N/A	#N/A	#N/A	#N/A	#N/A	#N/A
fig|404999.4.peg.31	Rueg1_121116_34475_35335 23S rRNA (Uracil-5-) -methyltransferase RumA (EC 2.1.1.-)	#N/A	#N/A	#N/A	#N/A	#N/A	#N/A	#N/A	#N/A	#N/A	#N/A	#N/A	#N/A	#N/A	#N/A	#N/A	#N/A
fig|404999.4.peg.1094	Rueg1_121116_1129238_1128714 Methylmalonyl-CoA epimerase (EC 5.1.99.1)	#N/A	#N/A	#N/A	#N/A	#N/A	#N/A	#N/A	#N/A	#N/A	#N/A	#N/A	#N/A	#N/A	#N/A	#N/A	#N/A
fig|404999.4.peg.3487	Rueg2_121116_451347_450877 Zinc uptake regulation protein ZUR	#N/A	#N/A	#N/A	#N/A	#N/A	#N/A	#N/A	#N/A	#N/A	#N/A	#N/A	#N/A	#N/A	#N/A	#N/A	#N/A
fig|404999.4.peg.1609	Rueg1_121116_1662503_1661355 L-carnitine dehydratase/bile acid-inducible protein F (EC 2.8.3.16)	#N/A	#N/A	#N/A	#N/A	#N/A	#N/A	#N/A	#N/A	#N/A	#N/A	#N/A	#N/A	#N/A	#N/A	#N/A	#N/A
fig|404999.4.peg.588	Rueg1_121116_601403_601999 Transcriptional regulator, TetR family	#N/A	#N/A	#N/A	#N/A	#N/A	#N/A	#N/A	#N/A	#N/A	#N/A	#N/A	#N/A	#N/A	#N/A	#N/A	#N/A
fig|404999.4.peg.4371	pRueg2_121116_5869_5519 FIG01027852: hypothetical protein	#N/A	#N/A	#N/A	#N/A	#N/A	#N/A	#N/A	#N/A	#N/A	#N/A	#N/A	#N/A	#N/A	#N/A	#N/A	#N/A
fig|404999.4.peg.4176	Rueg2_121116_1135215_1135994 Transcriptional regulator, IclR family	#N/A	#N/A	#N/A	#N/A	#N/A	#N/A	#N/A	#N/A	#N/A	#N/A	#N/A	#N/A	#N/A	#N/A	#N/A	#N/A
fig|404999.4.peg.1911	Rueg1_121116_1969852_1970832 4-hydroxythreonine-4-phosphate dehydrogenase (EC 1.1.1.262)	#N/A	#N/A	#N/A	#N/A	#N/A	#N/A	#N/A	#N/A	#N/A	#N/A	#N/A	#N/A	#N/A	#N/A	#N/A	#N/A
fig|404999.4.peg.1551	Rueg1_121116_1599659_1598652 Copper metallochaperone, bacterial analog of Cox17 protein	#N/A	#N/A	#N/A	#N/A	#N/A	#N/A	#N/A	#N/A	#N/A	#N/A	#N/A	#N/A	#N/A	#N/A	#N/A	#N/A
fig|404999.4.peg.1226	Rueg1_121116_1253400_1254602 ABC transporter related	#N/A	#N/A	#N/A	#N/A	#N/A	#N/A	#N/A	#N/A	#N/A	#N/A	#N/A	#N/A	#N/A	#N/A	#N/A	#N/A
fig|404999.4.peg.3194	Rueg2_121116_133538_132024 Choline-sulfatase (EC 3.1.6.6)	#N/A	#N/A	#N/A	#N/A	#N/A	#N/A	#N/A	#N/A	#N/A	#N/A	#N/A	#N/A	#N/A	#N/A	#N/A	#N/A
fig|404999.4.peg.3048	Rueg1_121116_3157600_3158196 COG1896: Predicted hydrolases of HD superfamily	#N/A	#N/A	#N/A	#N/A	#N/A	#N/A	#N/A	#N/A	#N/A	#N/A	#N/A	#N/A	#N/A	#N/A	#N/A	#N/A
fig|404999.4.peg.4418	pRueg2_121116_51407_52165 Phosphonate ABC transporter permease protein phnE (TC 3.A.1.9.1)	#N/A	#N/A	#N/A	#N/A	#N/A	#N/A	#N/A	#N/A	#N/A	#N/A	#N/A	#N/A	#N/A	#N/A	#N/A	#N/A
fig|404999.4.peg.4082	Rueg2_121116_1031717_1032340 Transcriptional regulator, TetR family	#N/A	#N/A	#N/A	#N/A	#N/A	#N/A	#N/A	#N/A	#N/A	#N/A	#N/A	#N/A	#N/A	#N/A	#N/A	#N/A
fig|404999.4.peg.4000	Rueg2_121116_950302_949199 Signal transduction histidine kinase	#N/A	#N/A	#N/A	#N/A	#N/A	#N/A	#N/A	#N/A	#N/A	#N/A	#N/A	#N/A	#N/A	#N/A	#N/A	#N/A
fig|404999.4.peg.3836	Rueg2_121116_803488_803892 FIG01072827: hypothetical protein	#N/A	#N/A	#N/A	#N/A	#N/A	#N/A	#N/A	#N/A	#N/A	#N/A	#N/A	#N/A	#N/A	#N/A	#N/A	#N/A
fig|404999.4.peg.2921	Rueg1_121116_3019493_3020401 FIG139612: Possible conserved membrane protein	#N/A	#N/A	#N/A	#N/A	#N/A	#N/A	#N/A	#N/A	#N/A	#N/A	#N/A	#N/A	#N/A	#N/A	#N/A	#N/A
fig|404999.4.peg.4521	pRueg2_121116_153694_152306 Multicopper oxidase	#N/A	#N/A	#N/A	#N/A	#N/A	#N/A	#N/A	#N/A	#N/A	#N/A	#N/A	#N/A	#N/A	#N/A	#N/A	#N/A
fig|404999.4.peg.1526	Rueg1_121116_1572310_1572939 transcriptional regulator, HTH_3 family	#N/A	#N/A	#N/A	#N/A	#N/A	#N/A	#N/A	#N/A	#N/A	#N/A	#N/A	#N/A	#N/A	#N/A	#N/A	#N/A
fig|404999.4.peg.2290	Rueg1_121116_2352780_2351647 amidohydrolase 3	#N/A	#N/A	#N/A	#N/A	#N/A	#N/A	#N/A	#N/A	#N/A	#N/A	#N/A	#N/A	#N/A	#N/A	#N/A	#N/A
fig|404999.4.peg.3692	Rueg2_121116_670625_671659 Maltose operon transcriptional repressor MalR, LacI family	#N/A	#N/A	#N/A	#N/A	#N/A	#N/A	#N/A	#N/A	#N/A	#N/A	#N/A	#N/A	#N/A	#N/A	#N/A	#N/A
fig|404999.4.peg.3491	Rueg2_121116_453765_452740 2-methylaconitate racemase	#N/A	#N/A	#N/A	#N/A	#N/A	#N/A	#N/A	#N/A	#N/A	#N/A	#N/A	#N/A	#N/A	#N/A	#N/A	#N/A
fig|404999.4.peg.101	Rueg1_121116_104231_103815 Flagellar basal-body P-ring formation protein FlgA	#N/A	#N/A	#N/A	#N/A	#N/A	#N/A	#N/A	#N/A	#N/A	#N/A	#N/A	#N/A	#N/A	#N/A	#N/A	#N/A
fig|404999.4.peg.4148	Rueg2_121116_1108898_1110037 FIG00989085: hypothetical protein	#N/A	#N/A	#N/A	#N/A	#N/A	#N/A	#N/A	#N/A	#N/A	#N/A	#N/A	#N/A	#N/A	#N/A	#N/A	#N/A
fig|404999.4.peg.3526	Rueg2_121116_500928_502427 Aldehyde dehydrogenase (EC 1.2.1.3)	#N/A	#N/A	#N/A	#N/A	#N/A	#N/A	#N/A	#N/A	#N/A	#N/A	#N/A	#N/A	#N/A	#N/A	#N/A	#N/A
fig|404999.4.peg.2620	Rueg1_121116_2718052_2717582 LSU m3Psi1915 methyltransferase RlmH	#N/A	#N/A	#N/A	#N/A	#N/A	#N/A	#N/A	#N/A	#N/A	#N/A	#N/A	#N/A	#N/A	#N/A	#N/A	#N/A
fig|404999.4.peg.2521	Rueg1_121116_2626612_2625398 Glycosyl transferase, group 1 family protein	#N/A	#N/A	#N/A	#N/A	#N/A	#N/A	#N/A	#N/A	#N/A	#N/A	#N/A	#N/A	#N/A	#N/A	#N/A	#N/A
fig|404999.4.peg.1423	Rueg1_121116_1458754_1458320 FIG01073574: hypothetical protein	#N/A	#N/A	#N/A	#N/A	#N/A	#N/A	#N/A	#N/A	#N/A	#N/A	#N/A	#N/A	#N/A	#N/A	#N/A	#N/A
fig|404999.4.peg.4379	pRueg2_121116_12145_12663 FIG01026644: hypothetical protein	#N/A	#N/A	#N/A	#N/A	#N/A	#N/A	#N/A	#N/A	#N/A	#N/A	#N/A	#N/A	#N/A	#N/A	#N/A	#N/A
fig|404999.4.peg.3480	Rueg2_121116_439389_440810 Probable AGCS sodium/alanine/glycine symporter	#N/A	#N/A	#N/A	#N/A	#N/A	#N/A	#N/A	#N/A	#N/A	#N/A	#N/A	#N/A	#N/A	#N/A	#N/A	#N/A
fig|404999.4.peg.2460	Rueg1_121116_2551631_2552602 Type II/IV secretion system protein TadC, associated with Flp pilus assembly	#N/A	#N/A	#N/A	#N/A	#N/A	#N/A	#N/A	#N/A	#N/A	#N/A	#N/A	#N/A	#N/A	#N/A	#N/A	#N/A
fig|404999.4.peg.1085	Rueg1_121116_1123106_1123456 FIG01072973: hypothetical protein	#N/A	#N/A	#N/A	#N/A	#N/A	#N/A	#N/A	#N/A	#N/A	#N/A	#N/A	#N/A	#N/A	#N/A	#N/A	#N/A
fig|404999.4.peg.2417	Rueg1_121116_2510024_2509131 FIG01073199: hypothetical protein	#N/A	#N/A	#N/A	#N/A	#N/A	#N/A	#N/A	#N/A	#N/A	#N/A	#N/A	#N/A	#N/A	#N/A	#N/A	#N/A
fig|404999.4.peg.2076	Rueg1_121116_2139502_2139969 hypothetical protein	#N/A	#N/A	#N/A	#N/A	#N/A	#N/A	#N/A	#N/A	#N/A	#N/A	#N/A	#N/A	#N/A	#N/A	#N/A	#N/A
fig|404999.4.peg.653	Rueg1_121116_674388_675164 STAPHYLOLYTIC protease PREPROENZYME LASA	#N/A	#N/A	#N/A	#N/A	#N/A	#N/A	#N/A	#N/A	#N/A	#N/A	#N/A	#N/A	#N/A	#N/A	#N/A	#N/A
fig|404999.4.peg.4428	pRueg2_121116_61657_61956 DNA-damage-inducible protein J	#N/A	#N/A	#N/A	#N/A	#N/A	#N/A	#N/A	#N/A	#N/A	#N/A	#N/A	#N/A	#N/A	#N/A	#N/A	#N/A
fig|404999.4.peg.3858	Rueg2_121116_826649_828634 Ethylmalonyl-CoA mutase, methylsuccinyl-CoA-forming	#N/A	#N/A	#N/A	#N/A	#N/A	#N/A	#N/A	#N/A	#N/A	#N/A	#N/A	#N/A	#N/A	#N/A	#N/A	#N/A
fig|404999.4.peg.2490	Rueg1_121116_2580056_2579352,Rueg1_121116_2579348_2579280,Rueg1_121116_2579278_2577086 Helicase PriA essential for oriC/DnaA-independent DNA replication	#N/A	#N/A	#N/A	#N/A	#N/A	#N/A	#N/A	#N/A	#N/A	#N/A	#N/A	#N/A	#N/A	#N/A	#N/A	#N/A
fig|404999.4.peg.2942	Rueg1_121116_3051734_3052591 Transcriptional regulator, RpiR family	#N/A	#N/A	#N/A	#N/A	#N/A	#N/A	#N/A	#N/A	#N/A	#N/A	#N/A	#N/A	#N/A	#N/A	#N/A	#N/A
fig|404999.4.peg.2434	Rueg1_121116_2526992_2526402 Ribosomal-protein-S5p-alanine acetyltransferase	#N/A	#N/A	#N/A	#N/A	#N/A	#N/A	#N/A	#N/A	#N/A	#N/A	#N/A	#N/A	#N/A	#N/A	#N/A	#N/A
fig|404999.4.peg.1646	Rueg1_121116_1693602_1694264 AttE component of AttEFGH ABC transport system	#N/A	#N/A	#N/A	#N/A	#N/A	#N/A	#N/A	#N/A	#N/A	#N/A	#N/A	#N/A	#N/A	#N/A	#N/A	#N/A
fig|404999.4.peg.906	Rueg1_121116_939510_940754 D-amino acid dehydrogenase small subunit (EC 1.4.99.1)	#N/A	#N/A	#N/A	#N/A	#N/A	#N/A	#N/A	#N/A	#N/A	#N/A	#N/A	#N/A	#N/A	#N/A	#N/A	#N/A
fig|404999.4.peg.4222	Rueg2_121116_1183313_1182348 Hydroxymethylglutaryl-CoA lyase (EC 4.1.3.4)	#N/A	#N/A	#N/A	#N/A	#N/A	#N/A	#N/A	#N/A	#N/A	#N/A	#N/A	#N/A	#N/A	#N/A	#N/A	#N/A
fig|404999.4.peg.2887	Rueg1_121116_2980609_2981631 Sensor protein (EC 2.7.13.3)	#N/A	#N/A	#N/A	#N/A	#N/A	#N/A	#N/A	#N/A	#N/A	#N/A	#N/A	#N/A	#N/A	#N/A	#N/A	#N/A
fig|404999.4.peg.2509	Rueg1_121116_2598836_2600668 Uncharacterized protein YtfM precursor	#N/A	#N/A	#N/A	#N/A	#N/A	#N/A	#N/A	#N/A	#N/A	#N/A	#N/A	#N/A	#N/A	#N/A	#N/A	#N/A
fig|404999.4.peg.4419	pRueg2_121116_52645_52169 ErfK/YbiS/YcfS/YnhG family protein	#N/A	#N/A	#N/A	#N/A	#N/A	#N/A	#N/A	#N/A	#N/A	#N/A	#N/A	#N/A	#N/A	#N/A	#N/A	#N/A
fig|404999.4.peg.4246	pRueg1_121116_6210_6713 hypothetical protein	#N/A	#N/A	#N/A	#N/A	#N/A	#N/A	#N/A	#N/A	#N/A	#N/A	#N/A	#N/A	#N/A	#N/A	#N/A	#N/A
fig|404999.4.peg.3255	Rueg2_121116_203635_205689 diguanylate cyclase/phosphodiesterase (GGDEF & EAL domains) with PAS/PAC sensor(s)	#N/A	#N/A	#N/A	#N/A	#N/A	#N/A	#N/A	#N/A	#N/A	#N/A	#N/A	#N/A	#N/A	#N/A	#N/A	#N/A
fig|404999.4.peg.2679	Rueg1_121116_2777854_2777435 Holo-[acyl-carrier protein] synthase (EC 2.7.8.7)	#N/A	#N/A	#N/A	#N/A	#N/A	#N/A	#N/A	#N/A	#N/A	#N/A	#N/A	#N/A	#N/A	#N/A	#N/A	#N/A
fig|404999.4.peg.2249	Rueg1_121116_2311331_2312254 transcriptional regulator, LysR family	#N/A	#N/A	#N/A	#N/A	#N/A	#N/A	#N/A	#N/A	#N/A	#N/A	#N/A	#N/A	#N/A	#N/A	#N/A	#N/A
fig|404999.4.peg.167	Rueg1_121116_170130_170981 Formamidopyrimidine-DNA glycosylase (EC 3.2.2.23)	#N/A	#N/A	#N/A	#N/A	#N/A	#N/A	#N/A	#N/A	#N/A	#N/A	#N/A	#N/A	#N/A	#N/A	#N/A	#N/A
fig|404999.4.peg.825	Rueg1_121116_859028_859762 hypothetical protein	#N/A	#N/A	#N/A	#N/A	#N/A	#N/A	#N/A	#N/A	#N/A	#N/A	#N/A	#N/A	#N/A	#N/A	#N/A	#N/A
fig|404999.4.peg.70	Rueg1_121116_72510_72791 hypothetical protein	#N/A	#N/A	#N/A	#N/A	#N/A	#N/A	#N/A	#N/A	#N/A	#N/A	#N/A	#N/A	#N/A	#N/A	#N/A	#N/A
fig|404999.4.peg.563	Rueg1_121116_570849_571484 FIG111991: hypothetical protein	#N/A	#N/A	#N/A	#N/A	#N/A	#N/A	#N/A	#N/A	#N/A	#N/A	#N/A	#N/A	#N/A	#N/A	#N/A	#N/A
fig|404999.4.peg.4201	Rueg2_121116_1155769_1156350 Septum formation protein Maf	#N/A	#N/A	#N/A	#N/A	#N/A	#N/A	#N/A	#N/A	#N/A	#N/A	#N/A	#N/A	#N/A	#N/A	#N/A	#N/A
fig|404999.4.peg.4153	Rueg2_121116_1114131_1113559 ATP-binding protein PhnN; Guanylate kinase (EC 2.7.4.8)	#N/A	#N/A	#N/A	#N/A	#N/A	#N/A	#N/A	#N/A	#N/A	#N/A	#N/A	#N/A	#N/A	#N/A	#N/A	#N/A
fig|404999.4.peg.3922	Rueg2_121116_879906_879082 4-diphosphocytidyl-2-C-methyl-D-erythritol kinase (EC 2.7.1.148)	#N/A	#N/A	#N/A	#N/A	#N/A	#N/A	#N/A	#N/A	#N/A	#N/A	#N/A	#N/A	#N/A	#N/A	#N/A	#N/A
fig|404999.4.peg.3887	Rueg2_121116_848942_849781 glycosyl transferase, family 25	#N/A	#N/A	#N/A	#N/A	#N/A	#N/A	#N/A	#N/A	#N/A	#N/A	#N/A	#N/A	#N/A	#N/A	#N/A	#N/A
fig|404999.4.peg.3691	Rueg2_121116_669861_670625 Oxidoreductase, short-chain dehydrogenase/reductase family	#N/A	#N/A	#N/A	#N/A	#N/A	#N/A	#N/A	#N/A	#N/A	#N/A	#N/A	#N/A	#N/A	#N/A	#N/A	#N/A
fig|404999.4.peg.3299	Rueg2_121116_244103_244453 hypothetical protein	#N/A	#N/A	#N/A	#N/A	#N/A	#N/A	#N/A	#N/A	#N/A	#N/A	#N/A	#N/A	#N/A	#N/A	#N/A	#N/A
fig|404999.4.peg.3162	Rueg2_121116_95485_96477 N-acetylglucosamine kinase of eukaryotic type (EC 2.7.1.59)	#N/A	#N/A	#N/A	#N/A	#N/A	#N/A	#N/A	#N/A	#N/A	#N/A	#N/A	#N/A	#N/A	#N/A	#N/A	#N/A
fig|404999.4.peg.293	Rueg1_121116_303912_303298 Glutathione S-transferase (EC 2.5.1.18)	#N/A	#N/A	#N/A	#N/A	#N/A	#N/A	#N/A	#N/A	#N/A	#N/A	#N/A	#N/A	#N/A	#N/A	#N/A	#N/A
fig|404999.4.peg.2637	Rueg1_121116_2733175_2731283 Excinuclease ABC subunit C	#N/A	#N/A	#N/A	#N/A	#N/A	#N/A	#N/A	#N/A	#N/A	#N/A	#N/A	#N/A	#N/A	#N/A	#N/A	#N/A
fig|404999.4.peg.2558	Rueg1_121116_2661689_2662480 Endonuclease III (EC 4.2.99.18)	#N/A	#N/A	#N/A	#N/A	#N/A	#N/A	#N/A	#N/A	#N/A	#N/A	#N/A	#N/A	#N/A	#N/A	#N/A	#N/A
fig|404999.4.peg.2429	Rueg1_121116_2521888_2522760 5'-methylthioadenosine phosphorylase (EC 2.4.2.28)	#N/A	#N/A	#N/A	#N/A	#N/A	#N/A	#N/A	#N/A	#N/A	#N/A	#N/A	#N/A	#N/A	#N/A	#N/A	#N/A
fig|404999.4.peg.1927	Rueg1_121116_1985802_1985386 Manganese uptake regulation protein MUR	#N/A	#N/A	#N/A	#N/A	#N/A	#N/A	#N/A	#N/A	#N/A	#N/A	#N/A	#N/A	#N/A	#N/A	#N/A	#N/A
fig|404999.4.peg.1227	Rueg1_121116_1254581_1255495 GCN5-related N-acetyltransferase	#N/A	#N/A	#N/A	#N/A	#N/A	#N/A	#N/A	#N/A	#N/A	#N/A	#N/A	#N/A	#N/A	#N/A	#N/A	#N/A
fig|404999.4.peg.968	Rueg1_121116_1005493_1004918 FIG01031379: hypothetical protein	#N/A	#N/A	#N/A	#N/A	#N/A	#N/A	#N/A	#N/A	#N/A	#N/A	#N/A	#N/A	#N/A	#N/A	#N/A	#N/A
fig|404999.4.peg.815	Rueg1_121116_849768_850286 Transcriptional regulator, MerR family	#N/A	#N/A	#N/A	#N/A	#N/A	#N/A	#N/A	#N/A	#N/A	#N/A	#N/A	#N/A	#N/A	#N/A	#N/A	#N/A
fig|404999.4.peg.539	Rueg1_121116_546771_546295 FIG00443606: hypothetical protein	#N/A	#N/A	#N/A	#N/A	#N/A	#N/A	#N/A	#N/A	#N/A	#N/A	#N/A	#N/A	#N/A	#N/A	#N/A	#N/A
fig|404999.4.peg.4370	pRueg2_121116_5519_5007 hypothetical protein	#N/A	#N/A	#N/A	#N/A	#N/A	#N/A	#N/A	#N/A	#N/A	#N/A	#N/A	#N/A	#N/A	#N/A	#N/A	#N/A
fig|404999.4.peg.42	Rueg1_121116_42448_42888 Transcriptional regulator, MarR family	#N/A	#N/A	#N/A	#N/A	#N/A	#N/A	#N/A	#N/A	#N/A	#N/A	#N/A	#N/A	#N/A	#N/A	#N/A	#N/A
fig|404999.4.peg.3664	Rueg2_121116_641699_640974 Sulfate and thiosulfate import ATP-binding protein CysA (EC 3.6.3.25)	#N/A	#N/A	#N/A	#N/A	#N/A	#N/A	#N/A	#N/A	#N/A	#N/A	#N/A	#N/A	#N/A	#N/A	#N/A	#N/A
fig|404999.4.peg.3601	Rueg2_121116_573168_572203 Transcriptional regulator, LysR family	#N/A	#N/A	#N/A	#N/A	#N/A	#N/A	#N/A	#N/A	#N/A	#N/A	#N/A	#N/A	#N/A	#N/A	#N/A	#N/A
fig|404999.4.peg.3334	Rueg2_121116_280272_280538 FIG00992254: hypothetical protein	#N/A	#N/A	#N/A	#N/A	#N/A	#N/A	#N/A	#N/A	#N/A	#N/A	#N/A	#N/A	#N/A	#N/A	#N/A	#N/A
fig|404999.4.peg.3287	Rueg2_121116_235412_234759 Candidate zinc-binding lipoprotein ZinT	#N/A	#N/A	#N/A	#N/A	#N/A	#N/A	#N/A	#N/A	#N/A	#N/A	#N/A	#N/A	#N/A	#N/A	#N/A	#N/A
fig|404999.4.peg.3084	Rueg2_121116_11809_10997 Na(+)-translocating NADH-quinone reductase subunit C (EC 1.6.5.-)	#N/A	#N/A	#N/A	#N/A	#N/A	#N/A	#N/A	#N/A	#N/A	#N/A	#N/A	#N/A	#N/A	#N/A	#N/A	#N/A
fig|404999.4.peg.2788	Rueg1_121116_2878405_2877938 FIG01073044: hypothetical protein	#N/A	#N/A	#N/A	#N/A	#N/A	#N/A	#N/A	#N/A	#N/A	#N/A	#N/A	#N/A	#N/A	#N/A	#N/A	#N/A
fig|404999.4.peg.2556	Rueg1_121116_2660499_2659777 Transcriptional regulator, DeoR family	#N/A	#N/A	#N/A	#N/A	#N/A	#N/A	#N/A	#N/A	#N/A	#N/A	#N/A	#N/A	#N/A	#N/A	#N/A	#N/A
fig|404999.4.peg.2060	Rueg1_121116_2124115_2123387 Transcriptional regulator, GntR family	#N/A	#N/A	#N/A	#N/A	#N/A	#N/A	#N/A	#N/A	#N/A	#N/A	#N/A	#N/A	#N/A	#N/A	#N/A	#N/A
fig|404999.4.peg.1952	Rueg1_121116_2008001_2007318 Segregation and condensation protein B	#N/A	#N/A	#N/A	#N/A	#N/A	#N/A	#N/A	#N/A	#N/A	#N/A	#N/A	#N/A	#N/A	#N/A	#N/A	#N/A
fig|404999.4.peg.19	Rueg1_121116_21663_21202 NTP pyrophosphohydrolases including oxidative damage repair enzymes	#N/A	#N/A	#N/A	#N/A	#N/A	#N/A	#N/A	#N/A	#N/A	#N/A	#N/A	#N/A	#N/A	#N/A	#N/A	#N/A
fig|404999.4.peg.1355	Rueg1_121116_1385052_1385360,Rueg1_121116_1385364_1385402 FIG167255: hypothetical protein	#N/A	#N/A	#N/A	#N/A	#N/A	#N/A	#N/A	#N/A	#N/A	#N/A	#N/A	#N/A	#N/A	#N/A	#N/A	#N/A
fig|404999.4.peg.1076	Rueg1_121116_1111804_1113012 Choline transporter BetT, short form	#N/A	#N/A	#N/A	#N/A	#N/A	#N/A	#N/A	#N/A	#N/A	#N/A	#N/A	#N/A	#N/A	#N/A	#N/A	#N/A
fig|404999.4.peg.883	Rueg1_121116_917500_918246 SAM-dependent methyltransferase 2, in cluster with Hydroxyacylglutathione hydrolase (EC 3.1.2.6)	#N/A	#N/A	#N/A	#N/A	#N/A	#N/A	#N/A	#N/A	#N/A	#N/A	#N/A	#N/A	#N/A	#N/A	#N/A	#N/A
fig|404999.4.peg.558	Rueg1_121116_566817_566275 FIG026291: Hypothetical periplasmic protein	#N/A	#N/A	#N/A	#N/A	#N/A	#N/A	#N/A	#N/A	#N/A	#N/A	#N/A	#N/A	#N/A	#N/A	#N/A	#N/A
fig|404999.4.peg.544	Rueg1_121116_551525_552175 FIG01072753: hypothetical protein	#N/A	#N/A	#N/A	#N/A	#N/A	#N/A	#N/A	#N/A	#N/A	#N/A	#N/A	#N/A	#N/A	#N/A	#N/A	#N/A
fig|404999.4.peg.4486	pRueg2_121116_115077_115565 FIG01026492: hypothetical protein	#N/A	#N/A	#N/A	#N/A	#N/A	#N/A	#N/A	#N/A	#N/A	#N/A	#N/A	#N/A	#N/A	#N/A	#N/A	#N/A
fig|404999.4.peg.4442	pRueg2_121116_74455_74718 hypothetical protein	#N/A	#N/A	#N/A	#N/A	#N/A	#N/A	#N/A	#N/A	#N/A	#N/A	#N/A	#N/A	#N/A	#N/A	#N/A	#N/A
fig|404999.4.peg.4161	Rueg2_121116_1119842_1120564 Transcriptional regulator PhnF	#N/A	#N/A	#N/A	#N/A	#N/A	#N/A	#N/A	#N/A	#N/A	#N/A	#N/A	#N/A	#N/A	#N/A	#N/A	#N/A
fig|404999.4.peg.4091	Rueg2_121116_1038740_1040059 Potassium efflux system KefA protein / Small-conductance mechanosensitive channel	#N/A	#N/A	#N/A	#N/A	#N/A	#N/A	#N/A	#N/A	#N/A	#N/A	#N/A	#N/A	#N/A	#N/A	#N/A	#N/A
fig|404999.4.peg.3823	Rueg2_121116_794630_794644,Rueg2_121116_794648_794986 Putative signal peptide protein	#N/A	#N/A	#N/A	#N/A	#N/A	#N/A	#N/A	#N/A	#N/A	#N/A	#N/A	#N/A	#N/A	#N/A	#N/A	#N/A
fig|404999.4.peg.3377	Rueg2_121116_332019_332738 hypothetical protein	#N/A	#N/A	#N/A	#N/A	#N/A	#N/A	#N/A	#N/A	#N/A	#N/A	#N/A	#N/A	#N/A	#N/A	#N/A	#N/A
[truncated: 1,086 more rows]

## Sheet: BILAN (2)
		1	2	3	4	5	6	7	8	9	10	11	12	13	14	15	16
		4°C	4°C cold shock	40°C	40°C Heat shock	Anaerobic	LSP	Very LSP	SOLA	T0 MET	Cuivre 1mM	Cuivre 5 mM	Zn 1M	Cb 1mM	Ni 1mM	UVB5h	DK5h
fig|404999.4.peg.10	Rueg1_121116_10651_11715 Heat-inducible transcription repressor HrcA	fig|404999.4.peg.10	fig|404999.4.peg.10	fig|404999.4.peg.10	fig|404999.4.peg.10	fig|404999.4.peg.10	fig|404999.4.peg.10	fig|404999.4.peg.10	#N/A	fig|404999.4.peg.10	fig|404999.4.peg.10	#N/A	fig|404999.4.peg.10	fig|404999.4.peg.10	fig|404999.4.peg.10	fig|404999.4.peg.10	fig|404999.4.peg.10
fig|404999.4.peg.1001	Rueg1_121116_1039410_1040906 HtrA protease/chaperone protein	fig|404999.4.peg.1001	fig|404999.4.peg.1001	fig|404999.4.peg.1001	fig|404999.4.peg.1001	fig|404999.4.peg.1001	fig|404999.4.peg.1001	fig|404999.4.peg.1001	fig|404999.4.peg.1001	fig|404999.4.peg.1001	fig|404999.4.peg.1001	fig|404999.4.peg.1001	fig|404999.4.peg.1001	fig|404999.4.peg.1001	fig|404999.4.peg.1001	fig|404999.4.peg.1001	fig|404999.4.peg.1001
fig|404999.4.peg.1005	Rueg1_121116_1043545_1043868 Ferredoxin, 2Fe-2S	fig|404999.4.peg.1005	fig|404999.4.peg.1005	fig|404999.4.peg.1005	fig|404999.4.peg.1005	fig|404999.4.peg.1005	fig|404999.4.peg.1005	fig|404999.4.peg.1005	fig|404999.4.peg.1005	fig|404999.4.peg.1005	fig|404999.4.peg.1005	fig|404999.4.peg.1005	fig|404999.4.peg.1005	fig|404999.4.peg.1005	fig|404999.4.peg.1005	fig|404999.4.peg.1005	fig|404999.4.peg.1005
fig|404999.4.peg.1008	Rueg1_121116_1046426_1045164 Phosphoribosylamine--glycine ligase (EC 6.3.4.13)	fig|404999.4.peg.1008	fig|404999.4.peg.1008	fig|404999.4.peg.1008	fig|404999.4.peg.1008	fig|404999.4.peg.1008	fig|404999.4.peg.1008	fig|404999.4.peg.1008	fig|404999.4.peg.1008	fig|404999.4.peg.1008	fig|404999.4.peg.1008	fig|404999.4.peg.1008	fig|404999.4.peg.1008	fig|404999.4.peg.1008	fig|404999.4.peg.1008	fig|404999.4.peg.1008	fig|404999.4.peg.1008		LEGENDS of proteogenomics
fig|404999.4.peg.1009	Rueg1_121116_1046580_1048088 Exodeoxyribonuclease VII large subunit (EC 3.1.11.6)	fig|404999.4.peg.1009	fig|404999.4.peg.1009	fig|404999.4.peg.1009	fig|404999.4.peg.1009	#N/A	fig|404999.4.peg.1009	#N/A	#N/A	fig|404999.4.peg.1009	fig|404999.4.peg.1009	#N/A	fig|404999.4.peg.1009	fig|404999.4.peg.1009	fig|404999.4.peg.1009	fig|404999.4.peg.1009	fig|404999.4.peg.1009
fig|404999.4.peg.1012	Rueg1_121116_1049405_1050571 Signal recognition particle receptor protein FtsY (=alpha subunit) (TC 3.A.5.1.1)	fig|404999.4.peg.1012	fig|404999.4.peg.1012	fig|404999.4.peg.1012	fig|404999.4.peg.1012	fig|404999.4.peg.1012	fig|404999.4.peg.1012	#N/A	#N/A	fig|404999.4.peg.1012	fig|404999.4.peg.1012	fig|404999.4.peg.1012	fig|404999.4.peg.1012	fig|404999.4.peg.1012	fig|404999.4.peg.1012	fig|404999.4.peg.1012	fig|404999.4.peg.1012			absence of protein identification
fig|404999.4.peg.1018	Rueg1_121116_1054892_1056079 O-acetylhomoserine sulfhydrylase (EC 2.5.1.49)	fig|404999.4.peg.1018	fig|404999.4.peg.1018	fig|404999.4.peg.1018	fig|404999.4.peg.1018	fig|404999.4.peg.1018	fig|404999.4.peg.1018	fig|404999.4.peg.1018	fig|404999.4.peg.1018	fig|404999.4.peg.1018	fig|404999.4.peg.1018	fig|404999.4.peg.1018	fig|404999.4.peg.1018	fig|404999.4.peg.1018	fig|404999.4.peg.1018	fig|404999.4.peg.1018	fig|404999.4.peg.1018			protein identification
fig|404999.4.peg.1019	Rueg1_121116_1056273_1057376 GTP cyclohydrolase I (EC 3.5.4.16) type 2	fig|404999.4.peg.1019	fig|404999.4.peg.1019	fig|404999.4.peg.1019	fig|404999.4.peg.1019	#N/A	fig|404999.4.peg.1019	fig|404999.4.peg.1019	#N/A	fig|404999.4.peg.1019	fig|404999.4.peg.1019	#N/A	fig|404999.4.peg.1019	fig|404999.4.peg.1019	fig|404999.4.peg.1019	fig|404999.4.peg.1019	fig|404999.4.peg.1019			proteins identified in all the 16 conditions
fig|404999.4.peg.1021	Rueg1_121116_1057607_1058233 probable histone H1 protein	fig|404999.4.peg.1021	fig|404999.4.peg.1021	fig|404999.4.peg.1021	fig|404999.4.peg.1021	fig|404999.4.peg.1021	fig|404999.4.peg.1021	#N/A	#N/A	fig|404999.4.peg.1021	fig|404999.4.peg.1021	fig|404999.4.peg.1021	fig|404999.4.peg.1021	fig|404999.4.peg.1021	fig|404999.4.peg.1021	fig|404999.4.peg.1021	fig|404999.4.peg.1021
fig|404999.4.peg.1023	Rueg1_121116_1059865_1061103 Aspartokinase (EC 2.7.2.4)	fig|404999.4.peg.1023	fig|404999.4.peg.1023	fig|404999.4.peg.1023	fig|404999.4.peg.1023	fig|404999.4.peg.1023	fig|404999.4.peg.1023	fig|404999.4.peg.1023	fig|404999.4.peg.1023	fig|404999.4.peg.1023	fig|404999.4.peg.1023	fig|404999.4.peg.1023	fig|404999.4.peg.1023	fig|404999.4.peg.1023	fig|404999.4.peg.1023	fig|404999.4.peg.1023	fig|404999.4.peg.1023
fig|404999.4.peg.1024	Rueg1_121116_1061451_1063691 Phosphocarrier protein kinase/phosphorylase, nitrogen regulation associated	fig|404999.4.peg.1024	fig|404999.4.peg.1024	fig|404999.4.peg.1024	fig|404999.4.peg.1024	fig|404999.4.peg.1024	fig|404999.4.peg.1024	fig|404999.4.peg.1024	#N/A	fig|404999.4.peg.1024	fig|404999.4.peg.1024	fig|404999.4.peg.1024	fig|404999.4.peg.1024	fig|404999.4.peg.1024	fig|404999.4.peg.1024	fig|404999.4.peg.1024	fig|404999.4.peg.1024
fig|404999.4.peg.1025	Rueg1_121116_1064218_1065930 COG0028: Thiamine pyrophosphate-requiring enzymes	fig|404999.4.peg.1025	fig|404999.4.peg.1025	fig|404999.4.peg.1025	fig|404999.4.peg.1025	fig|404999.4.peg.1025	fig|404999.4.peg.1025	fig|404999.4.peg.1025	fig|404999.4.peg.1025	fig|404999.4.peg.1025	fig|404999.4.peg.1025	fig|404999.4.peg.1025	fig|404999.4.peg.1025	fig|404999.4.peg.1025	fig|404999.4.peg.1025	fig|404999.4.peg.1025	fig|404999.4.peg.1025
fig|404999.4.peg.1026	Rueg1_121116_1066041_1066664 Glutathione S-transferase (EC 2.5.1.18)	fig|404999.4.peg.1026	fig|404999.4.peg.1026	fig|404999.4.peg.1026	fig|404999.4.peg.1026	fig|404999.4.peg.1026	fig|404999.4.peg.1026	fig|404999.4.peg.1026	#N/A	fig|404999.4.peg.1026	fig|404999.4.peg.1026	#N/A	fig|404999.4.peg.1026	fig|404999.4.peg.1026	fig|404999.4.peg.1026	fig|404999.4.peg.1026	fig|404999.4.peg.1026
fig|404999.4.peg.1028	Rueg1_121116_1068847_1067657 Tellurite resistance protein	fig|404999.4.peg.1028	fig|404999.4.peg.1028	fig|404999.4.peg.1028	fig|404999.4.peg.1028	fig|404999.4.peg.1028	fig|404999.4.peg.1028	fig|404999.4.peg.1028	fig|404999.4.peg.1028	fig|404999.4.peg.1028	fig|404999.4.peg.1028	fig|404999.4.peg.1028	fig|404999.4.peg.1028	fig|404999.4.peg.1028	fig|404999.4.peg.1028	fig|404999.4.peg.1028	fig|404999.4.peg.1028
fig|404999.4.peg.1029	Rueg1_121116_1069694_1068870 FIG00992605: hypothetical protein	fig|404999.4.peg.1029	fig|404999.4.peg.1029	fig|404999.4.peg.1029	fig|404999.4.peg.1029	fig|404999.4.peg.1029	fig|404999.4.peg.1029	fig|404999.4.peg.1029	#N/A	fig|404999.4.peg.1029	fig|404999.4.peg.1029	#N/A	fig|404999.4.peg.1029	fig|404999.4.peg.1029	fig|404999.4.peg.1029	fig|404999.4.peg.1029	fig|404999.4.peg.1029
fig|404999.4.peg.1030	Rueg1_121116_1071151_1069943 Ribosomal large subunit pseudouridine synthase B (EC 4.2.1.70)	fig|404999.4.peg.1030	fig|404999.4.peg.1030	fig|404999.4.peg.1030	fig|404999.4.peg.1030	fig|404999.4.peg.1030	fig|404999.4.peg.1030	fig|404999.4.peg.1030	#N/A	fig|404999.4.peg.1030	fig|404999.4.peg.1030	fig|404999.4.peg.1030	fig|404999.4.peg.1030	fig|404999.4.peg.1030	fig|404999.4.peg.1030	fig|404999.4.peg.1030	fig|404999.4.peg.1030
fig|404999.4.peg.1037	Rueg1_121116_1075534_1074365 Xaa-Pro dipeptidase	fig|404999.4.peg.1037	fig|404999.4.peg.1037	fig|404999.4.peg.1037	fig|404999.4.peg.1037	fig|404999.4.peg.1037	fig|404999.4.peg.1037	fig|404999.4.peg.1037	fig|404999.4.peg.1037	fig|404999.4.peg.1037	fig|404999.4.peg.1037	fig|404999.4.peg.1037	fig|404999.4.peg.1037	fig|404999.4.peg.1037	fig|404999.4.peg.1037	fig|404999.4.peg.1037	fig|404999.4.peg.1037
fig|404999.4.peg.1041	Rueg1_121116_1076861_1078348 Aspartyl-tRNA(Asn) amidotransferase subunit A (EC 6.3.5.6) @ Glutamyl-tRNA(Gln) amidotransferase subunit A (EC 6.3.5.7)	fig|404999.4.peg.1041	fig|404999.4.peg.1041	fig|404999.4.peg.1041	fig|404999.4.peg.1041	fig|404999.4.peg.1041	fig|404999.4.peg.1041	fig|404999.4.peg.1041	fig|404999.4.peg.1041	fig|404999.4.peg.1041	fig|404999.4.peg.1041	fig|404999.4.peg.1041	fig|404999.4.peg.1041	fig|404999.4.peg.1041	fig|404999.4.peg.1041	fig|404999.4.peg.1041	fig|404999.4.peg.1041
fig|404999.4.peg.1044	Rueg1_121116_1080562_1080729 LSU ribosomal protein L33p @ LSU ribosomal protein L33p, zinc-independent	fig|404999.4.peg.1044	fig|404999.4.peg.1044	fig|404999.4.peg.1044	fig|404999.4.peg.1044	fig|404999.4.peg.1044	fig|404999.4.peg.1044	fig|404999.4.peg.1044	fig|404999.4.peg.1044	fig|404999.4.peg.1044	fig|404999.4.peg.1044	fig|404999.4.peg.1044	fig|404999.4.peg.1044	fig|404999.4.peg.1044	fig|404999.4.peg.1044	fig|404999.4.peg.1044	fig|404999.4.peg.1044
fig|404999.4.peg.1046	Rueg1_121116_1081747_1081256 GCN5-related N-acetyltransferase	fig|404999.4.peg.1046	#N/A	fig|404999.4.peg.1046	fig|404999.4.peg.1046	fig|404999.4.peg.1046	#N/A	fig|404999.4.peg.1046	#N/A	#N/A	#N/A	#N/A	#N/A	fig|404999.4.peg.1046	fig|404999.4.peg.1046	fig|404999.4.peg.1046	#N/A
fig|404999.4.peg.1050	Rueg1_121116_1083198_1084115 Transcriptional regulator, LysR family	fig|404999.4.peg.1050	fig|404999.4.peg.1050	fig|404999.4.peg.1050	fig|404999.4.peg.1050	fig|404999.4.peg.1050	fig|404999.4.peg.1050	#N/A	#N/A	fig|404999.4.peg.1050	fig|404999.4.peg.1050	#N/A	fig|404999.4.peg.1050	fig|404999.4.peg.1050	fig|404999.4.peg.1050	fig|404999.4.peg.1050	fig|404999.4.peg.1050
fig|404999.4.peg.1051	Rueg1_121116_1085058_1084084 Oxidoreductase, zinc-binding dehydrogenase family	#N/A	fig|404999.4.peg.1051	fig|404999.4.peg.1051	fig|404999.4.peg.1051	#N/A	fig|404999.4.peg.1051	fig|404999.4.peg.1051	#N/A	#N/A	fig|404999.4.peg.1051	#N/A	fig|404999.4.peg.1051	#N/A	#N/A	fig|404999.4.peg.1051	fig|404999.4.peg.1051
fig|404999.4.peg.1053	Rueg1_121116_1085961_1086755 Histidinol-phosphatase [alternative form] (EC 3.1.3.15)	fig|404999.4.peg.1053	fig|404999.4.peg.1053	fig|404999.4.peg.1053	fig|404999.4.peg.1053	fig|404999.4.peg.1053	fig|404999.4.peg.1053	fig|404999.4.peg.1053	#N/A	fig|404999.4.peg.1053	fig|404999.4.peg.1053	fig|404999.4.peg.1053	fig|404999.4.peg.1053	fig|404999.4.peg.1053	fig|404999.4.peg.1053	fig|404999.4.peg.1053	fig|404999.4.peg.1053
fig|404999.4.peg.1055	Rueg1_121116_1089694_1088405 Guanine deaminase (EC 3.5.4.3)	fig|404999.4.peg.1055	fig|404999.4.peg.1055	fig|404999.4.peg.1055	fig|404999.4.peg.1055	fig|404999.4.peg.1055	fig|404999.4.peg.1055	fig|404999.4.peg.1055	#N/A	fig|404999.4.peg.1055	fig|404999.4.peg.1055	#N/A	fig|404999.4.peg.1055	fig|404999.4.peg.1055	fig|404999.4.peg.1055	fig|404999.4.peg.1055	fig|404999.4.peg.1055
fig|404999.4.peg.1056	Rueg1_121116_1089833_1091221 Magnesium transporter	fig|404999.4.peg.1056	fig|404999.4.peg.1056	fig|404999.4.peg.1056	fig|404999.4.peg.1056	#N/A	fig|404999.4.peg.1056	fig|404999.4.peg.1056	#N/A	fig|404999.4.peg.1056	fig|404999.4.peg.1056	#N/A	fig|404999.4.peg.1056	fig|404999.4.peg.1056	fig|404999.4.peg.1056	#N/A	fig|404999.4.peg.1056
fig|404999.4.peg.1058	Rueg1_121116_1092741_1091902 FIG01073701: hypothetical protein	fig|404999.4.peg.1058	fig|404999.4.peg.1058	fig|404999.4.peg.1058	#N/A	fig|404999.4.peg.1058	#N/A	#N/A	#N/A	fig|404999.4.peg.1058	fig|404999.4.peg.1058	#N/A	fig|404999.4.peg.1058	fig|404999.4.peg.1058	fig|404999.4.peg.1058	fig|404999.4.peg.1058	fig|404999.4.peg.1058
fig|404999.4.peg.106	Rueg1_121116_106737_106345 Flagellar basal-body rod protein FlgC	fig|404999.4.peg.106	#N/A	fig|404999.4.peg.106	fig|404999.4.peg.106	#N/A	#N/A	fig|404999.4.peg.106	#N/A	#N/A	#N/A	#N/A	#N/A	#N/A	#N/A	fig|404999.4.peg.106	fig|404999.4.peg.106
fig|404999.4.peg.1060	Rueg1_121116_1092996_1093841 Ser/Thr protein phosphatase family protein	fig|404999.4.peg.1060	fig|404999.4.peg.1060	fig|404999.4.peg.1060	fig|404999.4.peg.1060	fig|404999.4.peg.1060	fig|404999.4.peg.1060	fig|404999.4.peg.1060	#N/A	fig|404999.4.peg.1060	fig|404999.4.peg.1060	fig|404999.4.peg.1060	fig|404999.4.peg.1060	fig|404999.4.peg.1060	fig|404999.4.peg.1060	fig|404999.4.peg.1060	fig|404999.4.peg.1060
fig|404999.4.peg.1062	Rueg1_121116_1096179_1096643 FIG01072900: hypothetical protein	fig|404999.4.peg.1062	fig|404999.4.peg.1062	fig|404999.4.peg.1062	fig|404999.4.peg.1062	fig|404999.4.peg.1062	fig|404999.4.peg.1062	fig|404999.4.peg.1062	fig|404999.4.peg.1062	fig|404999.4.peg.1062	fig|404999.4.peg.1062	fig|404999.4.peg.1062	fig|404999.4.peg.1062	fig|404999.4.peg.1062	fig|404999.4.peg.1062	fig|404999.4.peg.1062	fig|404999.4.peg.1062
fig|404999.4.peg.1066	Rueg1_121116_1101372_1102112 FIG000859: hypothetical protein YebC	fig|404999.4.peg.1066	fig|404999.4.peg.1066	fig|404999.4.peg.1066	fig|404999.4.peg.1066	fig|404999.4.peg.1066	fig|404999.4.peg.1066	fig|404999.4.peg.1066	fig|404999.4.peg.1066	fig|404999.4.peg.1066	fig|404999.4.peg.1066	fig|404999.4.peg.1066	fig|404999.4.peg.1066	fig|404999.4.peg.1066	fig|404999.4.peg.1066	fig|404999.4.peg.1066	fig|404999.4.peg.1066
fig|404999.4.peg.1067	Rueg1_121116_1103343_1102390 transcriptional regulatory protein	#N/A	#N/A	fig|404999.4.peg.1067	#N/A	#N/A	#N/A	#N/A	#N/A	#N/A	#N/A	#N/A	#N/A	#N/A	#N/A	#N/A	#N/A
fig|404999.4.peg.107	Rueg1_121116_107143_106754 Flagellar basal-body rod protein FlgB	#N/A	#N/A	fig|404999.4.peg.107	#N/A	#N/A	#N/A	fig|404999.4.peg.107	#N/A	#N/A	#N/A	#N/A	#N/A	#N/A	#N/A	#N/A	#N/A
fig|404999.4.peg.1072	Rueg1_121116_1108559_1106970 ABC transporter ATP-binding protein	#N/A	#N/A	fig|404999.4.peg.1072	#N/A	#N/A	#N/A	fig|404999.4.peg.1072	#N/A	#N/A	#N/A	#N/A	#N/A	#N/A	#N/A	#N/A	fig|404999.4.peg.1072
fig|404999.4.peg.1076	Rueg1_121116_1111804_1113012 Choline transporter BetT, short form	fig|404999.4.peg.1076	fig|404999.4.peg.1076	fig|404999.4.peg.1076	fig|404999.4.peg.1076	fig|404999.4.peg.1076	fig|404999.4.peg.1076	fig|404999.4.peg.1076	#N/A	fig|404999.4.peg.1076	#N/A	fig|404999.4.peg.1076	#N/A	fig|404999.4.peg.1076	#N/A	fig|404999.4.peg.1076	fig|404999.4.peg.1076
fig|404999.4.peg.1077	Rueg1_121116_1113211_1114668 Betaine aldehyde dehydrogenase (EC 1.2.1.8)	fig|404999.4.peg.1077	fig|404999.4.peg.1077	fig|404999.4.peg.1077	fig|404999.4.peg.1077	fig|404999.4.peg.1077	fig|404999.4.peg.1077	#N/A	fig|404999.4.peg.1077	fig|404999.4.peg.1077	fig|404999.4.peg.1077	fig|404999.4.peg.1077	fig|404999.4.peg.1077	fig|404999.4.peg.1077	fig|404999.4.peg.1077	fig|404999.4.peg.1077	fig|404999.4.peg.1077
fig|404999.4.peg.1078	Rueg1_121116_1114814_1116469 Choline dehydrogenase (EC 1.1.99.1)	fig|404999.4.peg.1078	fig|404999.4.peg.1078	fig|404999.4.peg.1078	fig|404999.4.peg.1078	fig|404999.4.peg.1078	fig|404999.4.peg.1078	fig|404999.4.peg.1078	fig|404999.4.peg.1078	fig|404999.4.peg.1078	fig|404999.4.peg.1078	fig|404999.4.peg.1078	fig|404999.4.peg.1078	fig|404999.4.peg.1078	fig|404999.4.peg.1078	fig|404999.4.peg.1078	fig|404999.4.peg.1078
fig|404999.4.peg.108	Rueg1_121116_107214_108560 Flagellum-specific ATP synthase FliI	fig|404999.4.peg.108	fig|404999.4.peg.108	fig|404999.4.peg.108	fig|404999.4.peg.108	fig|404999.4.peg.108	fig|404999.4.peg.108	#N/A	#N/A	fig|404999.4.peg.108	#N/A	fig|404999.4.peg.108	#N/A	fig|404999.4.peg.108	fig|404999.4.peg.108	fig|404999.4.peg.108	fig|404999.4.peg.108
fig|404999.4.peg.1080	Rueg1_121116_1117477_1117716 FIG00992832: hypothetical protein	fig|404999.4.peg.1080	fig|404999.4.peg.1080	fig|404999.4.peg.1080	fig|404999.4.peg.1080	fig|404999.4.peg.1080	fig|404999.4.peg.1080	#N/A	#N/A	fig|404999.4.peg.1080	fig|404999.4.peg.1080	fig|404999.4.peg.1080	fig|404999.4.peg.1080	fig|404999.4.peg.1080	fig|404999.4.peg.1080	fig|404999.4.peg.1080	fig|404999.4.peg.1080
fig|404999.4.peg.1083	Rueg1_121116_1120965_1122497 Propionyl-CoA carboxylase carboxyl transferase subunit (EC 6.4.1.3)	fig|404999.4.peg.1083	fig|404999.4.peg.1083	fig|404999.4.peg.1083	fig|404999.4.peg.1083	fig|404999.4.peg.1083	fig|404999.4.peg.1083	fig|404999.4.peg.1083	fig|404999.4.peg.1083	fig|404999.4.peg.1083	fig|404999.4.peg.1083	fig|404999.4.peg.1083	fig|404999.4.peg.1083	fig|404999.4.peg.1083	fig|404999.4.peg.1083	fig|404999.4.peg.1083	fig|404999.4.peg.1083
fig|404999.4.peg.1084	Rueg1_121116_1122571_1123017 hypothetical protein	fig|404999.4.peg.1084	fig|404999.4.peg.1084	fig|404999.4.peg.1084	fig|404999.4.peg.1084	fig|404999.4.peg.1084	fig|404999.4.peg.1084	fig|404999.4.peg.1084	#N/A	fig|404999.4.peg.1084	fig|404999.4.peg.1084	fig|404999.4.peg.1084	fig|404999.4.peg.1084	fig|404999.4.peg.1084	fig|404999.4.peg.1084	fig|404999.4.peg.1084	fig|404999.4.peg.1084
fig|404999.4.peg.1092	Rueg1_121116_1125906_1127936 Propionyl-CoA carboxylase biotin-containing subunit (EC 6.4.1.3)	fig|404999.4.peg.1092	fig|404999.4.peg.1092	fig|404999.4.peg.1092	fig|404999.4.peg.1092	fig|404999.4.peg.1092	fig|404999.4.peg.1092	fig|404999.4.peg.1092	fig|404999.4.peg.1092	fig|404999.4.peg.1092	fig|404999.4.peg.1092	fig|404999.4.peg.1092	fig|404999.4.peg.1092	fig|404999.4.peg.1092	fig|404999.4.peg.1092	fig|404999.4.peg.1092	fig|404999.4.peg.1092
fig|404999.4.peg.1096	Rueg1_121116_1130312_1132441 Methylmalonyl-CoA mutase (EC 5.4.99.2)	fig|404999.4.peg.1096	fig|404999.4.peg.1096	fig|404999.4.peg.1096	fig|404999.4.peg.1096	fig|404999.4.peg.1096	fig|404999.4.peg.1096	fig|404999.4.peg.1096	fig|404999.4.peg.1096	fig|404999.4.peg.1096	fig|404999.4.peg.1096	fig|404999.4.peg.1096	fig|404999.4.peg.1096	fig|404999.4.peg.1096	fig|404999.4.peg.1096	fig|404999.4.peg.1096	fig|404999.4.peg.1096
fig|404999.4.peg.11	Rueg1_121116_11725_12288 Heat shock protein GrpE	fig|404999.4.peg.11	fig|404999.4.peg.11	fig|404999.4.peg.11	fig|404999.4.peg.11	fig|404999.4.peg.11	fig|404999.4.peg.11	fig|404999.4.peg.11	#N/A	fig|404999.4.peg.11	fig|404999.4.peg.11	fig|404999.4.peg.11	fig|404999.4.peg.11	fig|404999.4.peg.11	fig|404999.4.peg.11	fig|404999.4.peg.11	fig|404999.4.peg.11
fig|404999.4.peg.110	Rueg1_121116_111067_110663 Flagellar basal-body rod modification protein FlgD	fig|404999.4.peg.110	fig|404999.4.peg.110	fig|404999.4.peg.110	fig|404999.4.peg.110	#N/A	fig|404999.4.peg.110	#N/A	#N/A	fig|404999.4.peg.110	#N/A	fig|404999.4.peg.110	#N/A	fig|404999.4.peg.110	fig|404999.4.peg.110	fig|404999.4.peg.110	fig|404999.4.peg.110
fig|404999.4.peg.1108	Rueg1_121116_1140225_1138579 Exopolyphosphatase (EC 3.6.1.11)	fig|404999.4.peg.1108	fig|404999.4.peg.1108	fig|404999.4.peg.1108	fig|404999.4.peg.1108	fig|404999.4.peg.1108	fig|404999.4.peg.1108	fig|404999.4.peg.1108	#N/A	fig|404999.4.peg.1108	fig|404999.4.peg.1108	fig|404999.4.peg.1108	fig|404999.4.peg.1108	fig|404999.4.peg.1108	fig|404999.4.peg.1108	fig|404999.4.peg.1108	fig|404999.4.peg.1108
fig|404999.4.peg.1109	Rueg1_121116_1141110_1140433 Chromosomal replication initiator protein DnaA	#N/A	fig|404999.4.peg.1109	fig|404999.4.peg.1109	fig|404999.4.peg.1109	fig|404999.4.peg.1109	#N/A	#N/A	#N/A	#N/A	fig|404999.4.peg.1109	#N/A	fig|404999.4.peg.1109	fig|404999.4.peg.1109	fig|404999.4.peg.1109	#N/A	#N/A
fig|404999.4.peg.1112	Rueg1_121116_1144888_1146243 Prolyl-tRNA synthetase (EC 6.1.1.15)	fig|404999.4.peg.1112	fig|404999.4.peg.1112	fig|404999.4.peg.1112	fig|404999.4.peg.1112	fig|404999.4.peg.1112	fig|404999.4.peg.1112	fig|404999.4.peg.1112	fig|404999.4.peg.1112	fig|404999.4.peg.1112	fig|404999.4.peg.1112	fig|404999.4.peg.1112	fig|404999.4.peg.1112	fig|404999.4.peg.1112	fig|404999.4.peg.1112	fig|404999.4.peg.1112	fig|404999.4.peg.1112
fig|404999.4.peg.1117	Rueg1_121116_1150814_1151497 Lipoprotein releasing system ATP-binding protein LolD	fig|404999.4.peg.1117	fig|404999.4.peg.1117	fig|404999.4.peg.1117	fig|404999.4.peg.1117	fig|404999.4.peg.1117	fig|404999.4.peg.1117	fig|404999.4.peg.1117	fig|404999.4.peg.1117	fig|404999.4.peg.1117	fig|404999.4.peg.1117	fig|404999.4.peg.1117	fig|404999.4.peg.1117	fig|404999.4.peg.1117	fig|404999.4.peg.1117	fig|404999.4.peg.1117	fig|404999.4.peg.1117
fig|404999.4.peg.112	Rueg1_121116_112476_112399,Rueg1_121116_112395_111529 Flagellin protein FlaA	fig|404999.4.peg.112	fig|404999.4.peg.112	fig|404999.4.peg.112	fig|404999.4.peg.112	fig|404999.4.peg.112	fig|404999.4.peg.112	fig|404999.4.peg.112	fig|404999.4.peg.112	fig|404999.4.peg.112	fig|404999.4.peg.112	fig|404999.4.peg.112	fig|404999.4.peg.112	fig|404999.4.peg.112	fig|404999.4.peg.112	fig|404999.4.peg.112	fig|404999.4.peg.112
fig|404999.4.peg.1125	Rueg1_121116_1158879_1160210 Transcriptional regulator, XRE family	#N/A	#N/A	fig|404999.4.peg.1125	#N/A	#N/A	#N/A	#N/A	#N/A	#N/A	#N/A	#N/A	#N/A	#N/A	#N/A	#N/A	#N/A
fig|404999.4.peg.1127	Rueg1_121116_1161818_1162264 Granule-associated protein	fig|404999.4.peg.1127	fig|404999.4.peg.1127	fig|404999.4.peg.1127	fig|404999.4.peg.1127	fig|404999.4.peg.1127	fig|404999.4.peg.1127	fig|404999.4.peg.1127	fig|404999.4.peg.1127	fig|404999.4.peg.1127	fig|404999.4.peg.1127	fig|404999.4.peg.1127	fig|404999.4.peg.1127	fig|404999.4.peg.1127	fig|404999.4.peg.1127	fig|404999.4.peg.1127	fig|404999.4.peg.1127
fig|404999.4.peg.1132	Rueg1_121116_1165134_1165685 PhbF	fig|404999.4.peg.1132	fig|404999.4.peg.1132	fig|404999.4.peg.1132	fig|404999.4.peg.1132	fig|404999.4.peg.1132	fig|404999.4.peg.1132	fig|404999.4.peg.1132	fig|404999.4.peg.1132	fig|404999.4.peg.1132	fig|404999.4.peg.1132	fig|404999.4.peg.1132	fig|404999.4.peg.1132	fig|404999.4.peg.1132	fig|404999.4.peg.1132	fig|404999.4.peg.1132	fig|404999.4.peg.1132
fig|404999.4.peg.1133	Rueg1_121116_1167234_1165993 DegT/DnrJ/EryC1/StrS aminotransferase family enzyme	fig|404999.4.peg.1133	fig|404999.4.peg.1133	fig|404999.4.peg.1133	fig|404999.4.peg.1133	fig|404999.4.peg.1133	fig|404999.4.peg.1133	#N/A	fig|404999.4.peg.1133	fig|404999.4.peg.1133	fig|404999.4.peg.1133	fig|404999.4.peg.1133	fig|404999.4.peg.1133	fig|404999.4.peg.1133	fig|404999.4.peg.1133	fig|404999.4.peg.1133	fig|404999.4.peg.1133
fig|404999.4.peg.1134	Rueg1_121116_1168864_1167554 Glycine/D-amino acid oxidase	fig|404999.4.peg.1134	fig|404999.4.peg.1134	fig|404999.4.peg.1134	fig|404999.4.peg.1134	#N/A	fig|404999.4.peg.1134	fig|404999.4.peg.1134	#N/A	fig|404999.4.peg.1134	fig|404999.4.peg.1134	#N/A	fig|404999.4.peg.1134	fig|404999.4.peg.1134	fig|404999.4.peg.1134	fig|404999.4.peg.1134	fig|404999.4.peg.1134
fig|404999.4.peg.1135	Rueg1_121116_1170347_1168980 glutamine synthetase family protein	fig|404999.4.peg.1135	fig|404999.4.peg.1135	fig|404999.4.peg.1135	fig|404999.4.peg.1135	fig|404999.4.peg.1135	fig|404999.4.peg.1135	fig|404999.4.peg.1135	fig|404999.4.peg.1135	fig|404999.4.peg.1135	fig|404999.4.peg.1135	fig|404999.4.peg.1135	fig|404999.4.peg.1135	fig|404999.4.peg.1135	fig|404999.4.peg.1135	fig|404999.4.peg.1135	fig|404999.4.peg.1135
fig|404999.4.peg.1136	Rueg1_121116_1171027_1170347 GMP synthase (EC 6.3.5.2)	fig|404999.4.peg.1136	fig|404999.4.peg.1136	fig|404999.4.peg.1136	fig|404999.4.peg.1136	fig|404999.4.peg.1136	fig|404999.4.peg.1136	#N/A	#N/A	fig|404999.4.peg.1136	#N/A	#N/A	fig|404999.4.peg.1136	fig|404999.4.peg.1136	fig|404999.4.peg.1136	fig|404999.4.peg.1136	fig|404999.4.peg.1136
fig|404999.4.peg.1137	Rueg1_121116_1172402_1171083 glutamine synthetase family protein	fig|404999.4.peg.1137	fig|404999.4.peg.1137	fig|404999.4.peg.1137	fig|404999.4.peg.1137	#N/A	fig|404999.4.peg.1137	fig|404999.4.peg.1137	#N/A	fig|404999.4.peg.1137	fig|404999.4.peg.1137	#N/A	#N/A	fig|404999.4.peg.1137	fig|404999.4.peg.1137	fig|404999.4.peg.1137	fig|404999.4.peg.1137
fig|404999.4.peg.1138	Rueg1_121116_1174081_1173356 hypothetical protein	fig|404999.4.peg.1138	fig|404999.4.peg.1138	fig|404999.4.peg.1138	#N/A	#N/A	fig|404999.4.peg.1138	#N/A	#N/A	#N/A	fig|404999.4.peg.1138	#N/A	fig|404999.4.peg.1138	fig|404999.4.peg.1138	fig|404999.4.peg.1138	fig|404999.4.peg.1138	#N/A
fig|404999.4.peg.1142	Rueg1_121116_1178462_1176591 hypothetical protein	fig|404999.4.peg.1142	#N/A	fig|404999.4.peg.1142	#N/A	#N/A	#N/A	#N/A	#N/A	#N/A	#N/A	#N/A	#N/A	#N/A	#N/A	#N/A	#N/A
fig|404999.4.peg.1147	Rueg1_121116_1180365_1179685 hypothetical protein	#N/A	#N/A	fig|404999.4.peg.1147	#N/A	#N/A	#N/A	#N/A	#N/A	#N/A	#N/A	#N/A	#N/A	#N/A	#N/A	#N/A	#N/A
fig|404999.4.peg.115	Rueg1_121116_113902_114891 Flagellar hook-length control protein	fig|404999.4.peg.115	fig|404999.4.peg.115	fig|404999.4.peg.115	fig|404999.4.peg.115	fig|404999.4.peg.115	fig|404999.4.peg.115	fig|404999.4.peg.115	#N/A	#N/A	#N/A	fig|404999.4.peg.115	#N/A	#N/A	#N/A	fig|404999.4.peg.115	fig|404999.4.peg.115
fig|404999.4.peg.1192	Rueg1_121116_1215966_1215895,Rueg1_121116_1215891_1215673 Cold shock protein CspG	fig|404999.4.peg.1192	fig|404999.4.peg.1192	fig|404999.4.peg.1192	fig|404999.4.peg.1192	fig|404999.4.peg.1192	#N/A	#N/A	fig|404999.4.peg.1192	fig|404999.4.peg.1192	fig|404999.4.peg.1192	fig|404999.4.peg.1192	fig|404999.4.peg.1192	fig|404999.4.peg.1192	fig|404999.4.peg.1192	fig|404999.4.peg.1192	fig|404999.4.peg.1192
fig|404999.4.peg.1193	Rueg1_121116_1216768_1216136 autoinducer synthesis protein RhlL	#N/A	#N/A	fig|404999.4.peg.1193	#N/A	#N/A	#N/A	#N/A	#N/A	#N/A	#N/A	#N/A	#N/A	#N/A	#N/A	#N/A	#N/A
fig|404999.4.peg.1196	Rueg1_121116_1220421_1222223 ABC transporter, ATP binding/permease protein	fig|404999.4.peg.1196	fig|404999.4.peg.1196	fig|404999.4.peg.1196	fig|404999.4.peg.1196	fig|404999.4.peg.1196	fig|404999.4.peg.1196	fig|404999.4.peg.1196	#N/A	fig|404999.4.peg.1196	fig|404999.4.peg.1196	#N/A	fig|404999.4.peg.1196	fig|404999.4.peg.1196	fig|404999.4.peg.1196	fig|404999.4.peg.1196	fig|404999.4.peg.1196
fig|404999.4.peg.12	Rueg1_121116_15014_12375 DNA mismatch repair protein MutS	fig|404999.4.peg.12	fig|404999.4.peg.12	fig|404999.4.peg.12	fig|404999.4.peg.12	fig|404999.4.peg.12	fig|404999.4.peg.12	fig|404999.4.peg.12	#N/A	fig|404999.4.peg.12	fig|404999.4.peg.12	fig|404999.4.peg.12	fig|404999.4.peg.12	fig|404999.4.peg.12	fig|404999.4.peg.12	fig|404999.4.peg.12	fig|404999.4.peg.12
fig|404999.4.peg.1203	Rueg1_121116_1229767_1228130 Alpha-glucoside transport ATP-binding protein AglK	fig|404999.4.peg.1203	fig|404999.4.peg.1203	fig|404999.4.peg.1203	fig|404999.4.peg.1203	fig|404999.4.peg.1203	fig|404999.4.peg.1203	fig|404999.4.peg.1203	#N/A	fig|404999.4.peg.1203	fig|404999.4.peg.1203	fig|404999.4.peg.1203	fig|404999.4.peg.1203	fig|404999.4.peg.1203	fig|404999.4.peg.1203	fig|404999.4.peg.1203	fig|404999.4.peg.1203
fig|404999.4.peg.1206	Rueg1_121116_1233120_1231534 ABC transporter, binding protein	fig|404999.4.peg.1206	fig|404999.4.peg.1206	fig|404999.4.peg.1206	fig|404999.4.peg.1206	fig|404999.4.peg.1206	fig|404999.4.peg.1206	fig|404999.4.peg.1206	fig|404999.4.peg.1206	fig|404999.4.peg.1206	fig|404999.4.peg.1206	fig|404999.4.peg.1206	fig|404999.4.peg.1206	fig|404999.4.peg.1206	fig|404999.4.peg.1206	fig|404999.4.peg.1206	fig|404999.4.peg.1206
fig|404999.4.peg.1207	Rueg1_121116_1233784_1233314 D-tyrosyl-tRNA(Tyr) deacylase	fig|404999.4.peg.1207	#N/A	fig|404999.4.peg.1207	fig|404999.4.peg.1207	#N/A	fig|404999.4.peg.1207	#N/A	#N/A	fig|404999.4.peg.1207	fig|404999.4.peg.1207	#N/A	fig|404999.4.peg.1207	fig|404999.4.peg.1207	#N/A	fig|404999.4.peg.1207	#N/A
fig|404999.4.peg.1209	Rueg1_121116_1236463_1235273 Putative virion core protein (lumpy skin disease virus)	fig|404999.4.peg.1209	fig|404999.4.peg.1209	fig|404999.4.peg.1209	fig|404999.4.peg.1209	fig|404999.4.peg.1209	fig|404999.4.peg.1209	fig|404999.4.peg.1209	fig|404999.4.peg.1209	fig|404999.4.peg.1209	fig|404999.4.peg.1209	fig|404999.4.peg.1209	fig|404999.4.peg.1209	fig|404999.4.peg.1209	fig|404999.4.peg.1209	fig|404999.4.peg.1209	fig|404999.4.peg.1209
fig|404999.4.peg.121	Rueg1_121116_120613_119474 Putrescine transport ATP-binding protein PotG (TC 3.A.1.11.2)	fig|404999.4.peg.121	fig|404999.4.peg.121	fig|404999.4.peg.121	fig|404999.4.peg.121	fig|404999.4.peg.121	fig|404999.4.peg.121	fig|404999.4.peg.121	#N/A	fig|404999.4.peg.121	fig|404999.4.peg.121	fig|404999.4.peg.121	fig|404999.4.peg.121	fig|404999.4.peg.121	fig|404999.4.peg.121	fig|404999.4.peg.121	fig|404999.4.peg.121
fig|404999.4.peg.1210	Rueg1_121116_1237823_1236636 Cytochrome P-450 hydroxylase	fig|404999.4.peg.1210	fig|404999.4.peg.1210	fig|404999.4.peg.1210	fig|404999.4.peg.1210	fig|404999.4.peg.1210	fig|404999.4.peg.1210	fig|404999.4.peg.1210	#N/A	fig|404999.4.peg.1210	fig|404999.4.peg.1210	fig|404999.4.peg.1210	fig|404999.4.peg.1210	fig|404999.4.peg.1210	fig|404999.4.peg.1210	fig|404999.4.peg.1210	fig|404999.4.peg.1210
fig|404999.4.peg.1213	Rueg1_121116_1241132_1242136 TRAP-type C4-dicarboxylate transport system, periplasmic component	fig|404999.4.peg.1213	fig|404999.4.peg.1213	fig|404999.4.peg.1213	fig|404999.4.peg.1213	fig|404999.4.peg.1213	fig|404999.4.peg.1213	fig|404999.4.peg.1213	fig|404999.4.peg.1213	fig|404999.4.peg.1213	fig|404999.4.peg.1213	fig|404999.4.peg.1213	fig|404999.4.peg.1213	fig|404999.4.peg.1213	fig|404999.4.peg.1213	fig|404999.4.peg.1213	fig|404999.4.peg.1213
fig|404999.4.peg.1218	Rueg1_121116_1246387_1244915 ATP-dependent RNA helicase Atu1833	fig|404999.4.peg.1218	fig|404999.4.peg.1218	fig|404999.4.peg.1218	fig|404999.4.peg.1218	fig|404999.4.peg.1218	fig|404999.4.peg.1218	fig|404999.4.peg.1218	fig|404999.4.peg.1218	fig|404999.4.peg.1218	fig|404999.4.peg.1218	fig|404999.4.peg.1218	fig|404999.4.peg.1218	fig|404999.4.peg.1218	fig|404999.4.peg.1218	fig|404999.4.peg.1218	fig|404999.4.peg.1218
fig|404999.4.peg.122	Rueg1_121116_121790_120702 Putrescine ABC transporter putrescine-binding protein PotF (TC 3.A.1.11.2)	fig|404999.4.peg.122	fig|404999.4.peg.122	fig|404999.4.peg.122	fig|404999.4.peg.122	fig|404999.4.peg.122	fig|404999.4.peg.122	fig|404999.4.peg.122	fig|404999.4.peg.122	fig|404999.4.peg.122	fig|404999.4.peg.122	fig|404999.4.peg.122	fig|404999.4.peg.122	fig|404999.4.peg.122	fig|404999.4.peg.122	fig|404999.4.peg.122	fig|404999.4.peg.122
fig|404999.4.peg.1220	Rueg1_121116_1249198_1247591 Peptide chain release factor 3	fig|404999.4.peg.1220	fig|404999.4.peg.1220	fig|404999.4.peg.1220	fig|404999.4.peg.1220	fig|404999.4.peg.1220	fig|404999.4.peg.1220	fig|404999.4.peg.1220	#N/A	fig|404999.4.peg.1220	fig|404999.4.peg.1220	fig|404999.4.peg.1220	fig|404999.4.peg.1220	fig|404999.4.peg.1220	fig|404999.4.peg.1220	fig|404999.4.peg.1220	fig|404999.4.peg.1220
fig|404999.4.peg.1224	Rueg1_121116_1251505_1252284 3-oxoacyl-[acyl-carrier protein] reductase (EC 1.1.1.100)	fig|404999.4.peg.1224	fig|404999.4.peg.1224	fig|404999.4.peg.1224	fig|404999.4.peg.1224	fig|404999.4.peg.1224	fig|404999.4.peg.1224	fig|404999.4.peg.1224	fig|404999.4.peg.1224	fig|404999.4.peg.1224	fig|404999.4.peg.1224	fig|404999.4.peg.1224	fig|404999.4.peg.1224	fig|404999.4.peg.1224	fig|404999.4.peg.1224	fig|404999.4.peg.1224	fig|404999.4.peg.1224
fig|404999.4.peg.1226	Rueg1_121116_1253400_1254602 ABC transporter related	fig|404999.4.peg.1226	fig|404999.4.peg.1226	fig|404999.4.peg.1226	fig|404999.4.peg.1226	#N/A	fig|404999.4.peg.1226	#N/A	#N/A	fig|404999.4.peg.1226	fig|404999.4.peg.1226	#N/A	fig|404999.4.peg.1226	fig|404999.4.peg.1226	fig|404999.4.peg.1226	fig|404999.4.peg.1226	fig|404999.4.peg.1226
fig|404999.4.peg.1230	Rueg1_121116_1256792_1257007 Twin-arginine translocation protein TatA	fig|404999.4.peg.1230	fig|404999.4.peg.1230	fig|404999.4.peg.1230	fig|404999.4.peg.1230	fig|404999.4.peg.1230	fig|404999.4.peg.1230	fig|404999.4.peg.1230	#N/A	fig|404999.4.peg.1230	fig|404999.4.peg.1230	fig|404999.4.peg.1230	fig|404999.4.peg.1230	fig|404999.4.peg.1230	fig|404999.4.peg.1230	fig|404999.4.peg.1230	fig|404999.4.peg.1230
fig|404999.4.peg.1231	Rueg1_121116_1257015_1257503 Twin-arginine translocation protein TatB	fig|404999.4.peg.1231	fig|404999.4.peg.1231	fig|404999.4.peg.1231	fig|404999.4.peg.1231	fig|404999.4.peg.1231	fig|404999.4.peg.1231	fig|404999.4.peg.1231	#N/A	fig|404999.4.peg.1231	fig|404999.4.peg.1231	#N/A	fig|404999.4.peg.1231	fig|404999.4.peg.1231	fig|404999.4.peg.1231	fig|404999.4.peg.1231	fig|404999.4.peg.1231
fig|404999.4.peg.1233	Rueg1_121116_1258408_1259457 ATP-DEPENDENT PROTEASE SUBUNIT	fig|404999.4.peg.1233	fig|404999.4.peg.1233	fig|404999.4.peg.1233	fig|404999.4.peg.1233	fig|404999.4.peg.1233	fig|404999.4.peg.1233	fig|404999.4.peg.1233	#N/A	fig|404999.4.peg.1233	fig|404999.4.peg.1233	#N/A	fig|404999.4.peg.1233	fig|404999.4.peg.1233	fig|404999.4.peg.1233	fig|404999.4.peg.1233	fig|404999.4.peg.1233
fig|404999.4.peg.1234	Rueg1_121116_1260963_1259740 LysM domain / Lipoprotein NlpD	fig|404999.4.peg.1234	fig|404999.4.peg.1234	fig|404999.4.peg.1234	fig|404999.4.peg.1234	fig|404999.4.peg.1234	fig|404999.4.peg.1234	fig|404999.4.peg.1234	#N/A	fig|404999.4.peg.1234	fig|404999.4.peg.1234	fig|404999.4.peg.1234	fig|404999.4.peg.1234	fig|404999.4.peg.1234	fig|404999.4.peg.1234	fig|404999.4.peg.1234	fig|404999.4.peg.1234
fig|404999.4.peg.1237	Rueg1_121116_1263410_1262763 oxidoreductase, short-chain dehydrogenase/reductase family	fig|404999.4.peg.1237	fig|404999.4.peg.1237	fig|404999.4.peg.1237	fig|404999.4.peg.1237	fig|404999.4.peg.1237	fig|404999.4.peg.1237	fig|404999.4.peg.1237	#N/A	fig|404999.4.peg.1237	fig|404999.4.peg.1237	fig|404999.4.peg.1237	fig|404999.4.peg.1237	fig|404999.4.peg.1237	fig|404999.4.peg.1237	fig|404999.4.peg.1237	fig|404999.4.peg.1237
fig|404999.4.peg.124	Rueg1_121116_122690_124087 Adenosylmethionine-8-amino-7-oxononanoate aminotransferase (EC 2.6.1.62)	fig|404999.4.peg.124	fig|404999.4.peg.124	fig|404999.4.peg.124	fig|404999.4.peg.124	fig|404999.4.peg.124	fig|404999.4.peg.124	fig|404999.4.peg.124	fig|404999.4.peg.124	fig|404999.4.peg.124	fig|404999.4.peg.124	fig|404999.4.peg.124	fig|404999.4.peg.124	fig|404999.4.peg.124	fig|404999.4.peg.124	fig|404999.4.peg.124	fig|404999.4.peg.124
fig|404999.4.peg.1241	Rueg1_121116_1266226_1264706 Amidophosphoribosyltransferase (EC 2.4.2.14)	fig|404999.4.peg.1241	fig|404999.4.peg.1241	fig|404999.4.peg.1241	fig|404999.4.peg.1241	fig|404999.4.peg.1241	fig|404999.4.peg.1241	fig|404999.4.peg.1241	#N/A	fig|404999.4.peg.1241	fig|404999.4.peg.1241	fig|404999.4.peg.1241	fig|404999.4.peg.1241	fig|404999.4.peg.1241	fig|404999.4.peg.1241	fig|404999.4.peg.1241	fig|404999.4.peg.1241
fig|404999.4.peg.1244	Rueg1_121116_1268374_1267820 Colicin V production protein	fig|404999.4.peg.1244	fig|404999.4.peg.1244	fig|404999.4.peg.1244	fig|404999.4.peg.1244	fig|404999.4.peg.1244	fig|404999.4.peg.1244	fig|404999.4.peg.1244	#N/A	fig|404999.4.peg.1244	fig|404999.4.peg.1244	fig|404999.4.peg.1244	fig|404999.4.peg.1244	fig|404999.4.peg.1244	fig|404999.4.peg.1244	fig|404999.4.peg.1244	fig|404999.4.peg.1244
fig|404999.4.peg.1245	Rueg1_121116_1269782_1268418 DNA repair protein RadA	fig|404999.4.peg.1245	fig|404999.4.peg.1245	fig|404999.4.peg.1245	fig|404999.4.peg.1245	#N/A	fig|404999.4.peg.1245	#N/A	#N/A	fig|404999.4.peg.1245	fig|404999.4.peg.1245	#N/A	fig|404999.4.peg.1245	fig|404999.4.peg.1245	fig|404999.4.peg.1245	#N/A	fig|404999.4.peg.1245
fig|404999.4.peg.1247	Rueg1_121116_1271724_1270966 Histidine ABC transporter, ATP-binding protein HisP (TC 3.A.1.3.1)	fig|404999.4.peg.1247	fig|404999.4.peg.1247	fig|404999.4.peg.1247	fig|404999.4.peg.1247	#N/A	fig|404999.4.peg.1247	fig|404999.4.peg.1247	fig|404999.4.peg.1247	fig|404999.4.peg.1247	fig|404999.4.peg.1247	fig|404999.4.peg.1247	fig|404999.4.peg.1247	fig|404999.4.peg.1247	fig|404999.4.peg.1247	fig|404999.4.peg.1247	fig|404999.4.peg.1247
fig|404999.4.peg.1249	Rueg1_121116_1273537_1272500 Alanine racemase (EC 5.1.1.1)	fig|404999.4.peg.1249	fig|404999.4.peg.1249	fig|404999.4.peg.1249	fig|404999.4.peg.1249	fig|404999.4.peg.1249	fig|404999.4.peg.1249	fig|404999.4.peg.1249	#N/A	fig|404999.4.peg.1249	fig|404999.4.peg.1249	fig|404999.4.peg.1249	fig|404999.4.peg.1249	fig|404999.4.peg.1249	fig|404999.4.peg.1249	fig|404999.4.peg.1249	fig|404999.4.peg.1249
fig|404999.4.peg.125	Rueg1_121116_124403_125503 Maltose/maltodextrin transport ATP-binding protein MalK (EC 3.6.3.19)	fig|404999.4.peg.125	fig|404999.4.peg.125	fig|404999.4.peg.125	fig|404999.4.peg.125	fig|404999.4.peg.125	fig|404999.4.peg.125	fig|404999.4.peg.125	fig|404999.4.peg.125	fig|404999.4.peg.125	fig|404999.4.peg.125	fig|404999.4.peg.125	fig|404999.4.peg.125	fig|404999.4.peg.125	fig|404999.4.peg.125	fig|404999.4.peg.125	fig|404999.4.peg.125
fig|404999.4.peg.1252	Rueg1_121116_1276388_1274871 Replicative DNA helicase (EC 3.6.1.-)	fig|404999.4.peg.1252	fig|404999.4.peg.1252	fig|404999.4.peg.1252	fig|404999.4.peg.1252	fig|404999.4.peg.1252	#N/A	#N/A	#N/A	fig|404999.4.peg.1252	fig|404999.4.peg.1252	fig|404999.4.peg.1252	fig|404999.4.peg.1252	fig|404999.4.peg.1252	fig|404999.4.peg.1252	fig|404999.4.peg.1252	fig|404999.4.peg.1252
fig|404999.4.peg.1253	Rueg1_121116_1277321_1276641 Orotate phosphoribosyltransferase (EC 2.4.2.10)	fig|404999.4.peg.1253	fig|404999.4.peg.1253	fig|404999.4.peg.1253	fig|404999.4.peg.1253	fig|404999.4.peg.1253	fig|404999.4.peg.1253	fig|404999.4.peg.1253	fig|404999.4.peg.1253	fig|404999.4.peg.1253	fig|404999.4.peg.1253	fig|404999.4.peg.1253	fig|404999.4.peg.1253	fig|404999.4.peg.1253	fig|404999.4.peg.1253	fig|404999.4.peg.1253	fig|404999.4.peg.1253
fig|404999.4.peg.1254	Rueg1_121116_1278438_1277398 Dihydroorotase (EC 3.5.2.3)	fig|404999.4.peg.1254	fig|404999.4.peg.1254	fig|404999.4.peg.1254	fig|404999.4.peg.1254	fig|404999.4.peg.1254	fig|404999.4.peg.1254	fig|404999.4.peg.1254	#N/A	fig|404999.4.peg.1254	fig|404999.4.peg.1254	fig|404999.4.peg.1254	fig|404999.4.peg.1254	fig|404999.4.peg.1254	fig|404999.4.peg.1254	fig|404999.4.peg.1254	fig|404999.4.peg.1254
fig|404999.4.peg.1255	Rueg1_121116_1279476_1278481 FIG01030737: hypothetical protein	fig|404999.4.peg.1255	fig|404999.4.peg.1255	fig|404999.4.peg.1255	fig|404999.4.peg.1255	#N/A	fig|404999.4.peg.1255	fig|404999.4.peg.1255	#N/A	fig|404999.4.peg.1255	fig|404999.4.peg.1255	fig|404999.4.peg.1255	fig|404999.4.peg.1255	fig|404999.4.peg.1255	fig|404999.4.peg.1255	fig|404999.4.peg.1255	fig|404999.4.peg.1255
fig|404999.4.peg.126	Rueg1_121116_125611_126717 Spermidine/putrescine-binding periplasmic protein	fig|404999.4.peg.126	fig|404999.4.peg.126	fig|404999.4.peg.126	fig|404999.4.peg.126	fig|404999.4.peg.126	fig|404999.4.peg.126	fig|404999.4.peg.126	fig|404999.4.peg.126	fig|404999.4.peg.126	fig|404999.4.peg.126	fig|404999.4.peg.126	fig|404999.4.peg.126	fig|404999.4.peg.126	fig|404999.4.peg.126	fig|404999.4.peg.126	fig|404999.4.peg.126
fig|404999.4.peg.1267	Rueg1_121116_1292901_1293686 Carbon monoxide dehydrogenase medium chain (EC 1.2.99.2)	fig|404999.4.peg.1267	fig|404999.4.peg.1267	fig|404999.4.peg.1267	fig|404999.4.peg.1267	fig|404999.4.peg.1267	fig|404999.4.peg.1267	fig|404999.4.peg.1267	fig|404999.4.peg.1267	fig|404999.4.peg.1267	fig|404999.4.peg.1267	fig|404999.4.peg.1267	fig|404999.4.peg.1267	fig|404999.4.peg.1267	fig|404999.4.peg.1267	fig|404999.4.peg.1267	fig|404999.4.peg.1267
fig|404999.4.peg.1268	Rueg1_121116_1294202_1293795 Translation initiation factor 3	fig|404999.4.peg.1268	fig|404999.4.peg.1268	fig|404999.4.peg.1268	fig|404999.4.peg.1268	fig|404999.4.peg.1268	fig|404999.4.peg.1268	fig|404999.4.peg.1268	#N/A	fig|404999.4.peg.1268	fig|404999.4.peg.1268	fig|404999.4.peg.1268	fig|404999.4.peg.1268	fig|404999.4.peg.1268	fig|404999.4.peg.1268	fig|404999.4.peg.1268	fig|404999.4.peg.1268
fig|404999.4.peg.1271	Rueg1_121116_1296440_1295568 Ferredoxin--NADP reductase (EC 1.18.1.2)	fig|404999.4.peg.1271	fig|404999.4.peg.1271	fig|404999.4.peg.1271	fig|404999.4.peg.1271	fig|404999.4.peg.1271	fig|404999.4.peg.1271	fig|404999.4.peg.1271	#N/A	fig|404999.4.peg.1271	fig|404999.4.peg.1271	fig|404999.4.peg.1271	fig|404999.4.peg.1271	fig|404999.4.peg.1271	fig|404999.4.peg.1271	fig|404999.4.peg.1271	fig|404999.4.peg.1271
fig|404999.4.peg.1277	Rueg1_121116_1300724_1301203 Transcriptional regulator, AsnC family	fig|404999.4.peg.1277	fig|404999.4.peg.1277	fig|404999.4.peg.1277	fig|404999.4.peg.1277	fig|404999.4.peg.1277	fig|404999.4.peg.1277	fig|404999.4.peg.1277	#N/A	fig|404999.4.peg.1277	fig|404999.4.peg.1277	#N/A	fig|404999.4.peg.1277	fig|404999.4.peg.1277	fig|404999.4.peg.1277	fig|404999.4.peg.1277	fig|404999.4.peg.1277
fig|404999.4.peg.1283	Rueg1_121116_1307581_1308564 3-oxoacyl-(acyl carrier protein) synthase (EC 2.3.1.41)	fig|404999.4.peg.1283	fig|404999.4.peg.1283	fig|404999.4.peg.1283	fig|404999.4.peg.1283	#N/A	fig|404999.4.peg.1283	fig|404999.4.peg.1283	#N/A	fig|404999.4.peg.1283	fig|404999.4.peg.1283	#N/A	fig|404999.4.peg.1283	fig|404999.4.peg.1283	fig|404999.4.peg.1283	fig|404999.4.peg.1283	fig|404999.4.peg.1283
fig|404999.4.peg.1289	Rueg1_121116_1317094_1316336 Hydrolase, alpha/beta fold family	fig|404999.4.peg.1289	fig|404999.4.peg.1289	fig|404999.4.peg.1289	fig|404999.4.peg.1289	#N/A	#N/A	#N/A	fig|404999.4.peg.1289	fig|404999.4.peg.1289	fig|404999.4.peg.1289	#N/A	fig|404999.4.peg.1289	fig|404999.4.peg.1289	fig|404999.4.peg.1289	fig|404999.4.peg.1289	fig|404999.4.peg.1289
fig|404999.4.peg.1292	Rueg1_121116_1318909_1319514 Transcriptional regulator, TetR family	#N/A	fig|404999.4.peg.1292	fig|404999.4.peg.1292	#N/A	#N/A	#N/A	#N/A	fig|404999.4.peg.1292	#N/A	fig|404999.4.peg.1292	#N/A	#N/A	fig|404999.4.peg.1292	fig|404999.4.peg.1292	#N/A	#N/A
[truncated: 2,983 more rows]

## Sheet: BILAN (3)
		1	2	3	4	5	6	7	8	9	10	11	12	13	14	15	16
[truncated: 3,084 more rows]

[truncated: 16 more sheets: 4°C, Cold Shock, 40°C, Heat Shock, Anaerobic, LSP, vLSP, Filtered Sea Water, T0 MET, Cu 1mM, Cu 5mM, Zn 1mM, Co 1mM, Ni 1mM, UVB5h, DK5h]
